# Supplementary material for: Crystal structures of phosphine-supported (η5-cyclo­penta­dien­yl)molybdenum(II) propionyl complexes
Source: Acta Crystallogr E Crystallogr Commun. 2021 Aug 10;77(Pt 9):912–8. doi: 10.1107/S2056989021008008 (PMC8423009; doi:10.1107/S2056989021008008)
Supplement: Supplementary file 1 [file e-77-00912-sup1.cif]

##############################################################################
#                                                                            #
# This CIF contains the data in a paper accepted for publication in          #
# Acta Crystallographica Section E. It conforms to the requirements of       #
# Notes for Authors for Acta Crystallographica Section E, and has been       #
# peer reviewed under the auspices of the IUCr Commission on Journals.       #
#                                                                            #
# Full details of the Crystallographic Information File format               #
# are given in the paper "The Crystallographic Information File (CIF):       #
# a New Standard Archive File for Crystallography" by S. R. Hall, F. H.      #
# Allen and I. D. Brown [Acta Cryst. (1991), A47, 655-685].                  #
#                                                                            #
# The current version of the core CIF dictionary is obtainable from          #
# ftp://ftp.iucr.org/pub/cif_core.dic.                                       #
#                                                                            #
# Software is freely available for graphical display of the structure(s)     #
# in this CIF. For information consult the CIF software page                 #
# http://www.iucr.org/resources/cif/software.                                #
#                                                                            #
# This file may be used for bona fide research purposes within the           #
# scientific community so long as proper attribution is given to the journal # 
# article from which it was obtained.                                        #
#                                                                            #
##############################################################################
data_global
_audit_creation_method     'APEX3 v2019.11-0'
_journal_date_recd_electronic     2021-07-05
_journal_date_accepted     2021-08-03
_journal_name_full     'Acta Crystallographica, Section E'
_journal_year     2021
_journal_volume     77
_journal_issue      9
_journal_page_first     0
_journal_page_last     0
_journal_paper_category     GM
_journal_paper_doi     10.1107/S2056989021008008
_journal_coeditor_code     JQ2008
_publ_contact_author_name     'Matthew T. Whited'
_publ_contact_author_address
;
Department of Chemistry
Carleton College
1 N College St
Northfield, MN 55057
USA
;
_publ_contact_author_email     'mwhited@carleton.edu'
_publ_contact_author_phone     '(507) 222-4530'
_publ_section_title
;
Crystal structures of phosphine-supported (\h^5^-cyclopentadienyl)molybdenum(II)
propionyl complexes
;
loop_
    _publ_author_name
    _publ_author_address
    'Whited, Matthew T.'
;
Carleton College
1 N College St
Northfield, MN 55057
USA
;
    'Ball, Margaret A.'
;
Carleton College
1 N College St
Northfield, MN 55057
USA
;
    'Block, Alison'
;
Carleton College
1 N College St
Northfield, MN 55057
USA
;
    'Brewster, Benjamin A.'
;
Carleton College
1 N College St
Northfield, MN 55057
USA
;
    'Ferrer, LouLou'
;
Carleton College
1 N College St
Northfield, MN 55057
USA
;
    'Jin-Lee, Helen J.'
;
Carleton College
1 N College St
Northfield, MN 55057
USA
;
    'King, Colby J.'
;
Carleton College
1 N College St
Northfield, MN 55057
USA
;
    'North, Jamie D.'
;
Carleton College
1 N College St
Northfield, MN 55057
USA
;
    'Shelton, Inger L.'
;
Carleton College
1 N College St
Northfield, MN 55057
USA
;
    'Wilson, David G.'
;
Carleton College
1 N College St
Northfield, MN 55057
USA
;
_publ_section_synopsis
;
Solid-state structures are presented for three propionyl complexes of Mo^II^
featuring piano-stool geometries and supported by triarylphosphine ligands,
showing the effects of <i>para</i> substitution on supramolecular structure
and allowing comparison to the large class of previously reported acetyl
complexes.
;
data_1
_chemical_name_systematic
;\
Dicarbonyl(\h^5^-cyclopentadienyl)propionyl(triphenylphosphane-\k<i>P</i>)\
molybdenum(II)
;
_chemical_name_common     'CpMo(CO)2(PPh3)(COEt)'
_chemical_formula_moiety     'C28 H25 Mo O3 P'
_chemical_formula_sum     'C28 H25 Mo O3 P'
_chemical_formula_iupac     '[Mo (C5 H5) (C3 H5 O) (C18 H15 P) (C O)2]'
_chemical_formula_weight     536.39
_chemical_melting_point     ?
_space_group_crystal_system     triclinic
_space_group_name_H-M_alt     'P -1'
_space_group_name_Hall     '-P 1'
loop_
    _space_group_symop_operation_xyz
    'x, y, z'
    '-x, -y, -z'
_cell_length_a     9.1719(5)
_cell_length_b     11.7493(7)
_cell_length_c     12.6049(7)
_cell_angle_alpha     113.083(2)
_cell_angle_beta     99.148(2)
_cell_angle_gamma     99.380(2)
_cell_volume     1195.14(12)
_cell_formula_units_Z     2
_cell_measurement_reflns_used     9085
_cell_measurement_theta_min     2.6334
_cell_measurement_theta_max     33.1223
_cell_measurement_temperature     170.(2)
_exptl_crystal_description     prism
_exptl_crystal_colour     yellow
_exptl_crystal_size_max     0.160
_exptl_crystal_size_mid     0.160
_exptl_crystal_size_min     0.060
_exptl_crystal_density_diffrn     1.491
_exptl_crystal_density_meas     ?
_exptl_crystal_density_method     'not measured'
_exptl_crystal_F_000     548
_exptl_absorpt_coefficient_mu     0.643
_exptl_absorpt_correction_type     multi-scan
_exptl_absorpt_process_details
;
(Krause <i>et al.</i>, 2015)
;
_exptl_absorpt_correction_T_min     0.89
_exptl_absorpt_correction_T_max     0.96
_exptl_special_details
;
;
_diffrn_ambient_temperature     170.(2)
_diffrn_source     'sealed tube'
_diffrn_source_power     1.00
_diffrn_source_voltage     50
_diffrn_source_current     20.0
_diffrn_radiation_type     'Mo K\a'
_diffrn_radiation_wavelength     0.71073
_diffrn_radiation_monochromator     'Curved Graphite'
_diffrn_measurement_device_type     'Bruker D8 QUEST ECO'
_diffrn_measurement_device     'Fixed--\c Diffractometer'
_diffrn_measurement_method     '\f and \w scans'
_diffrn_detector_area_resol_mean     7.3910
_diffrn_reflns_number     49481
_diffrn_reflns_av_R_equivalents     0.0248
_diffrn_reflns_av_unetI/netI     0.0138
_diffrn_reflns_theta_min     2.32
_diffrn_reflns_theta_max     28.28
_diffrn_reflns_theta_full     25.24
_diffrn_measured_fraction_theta_max     0.999
_diffrn_measured_fraction_theta_full     0.999
_diffrn_reflns_limit_h_min     -12
_diffrn_reflns_limit_h_max     12
_diffrn_reflns_limit_k_min     -15
_diffrn_reflns_limit_k_max     15
_diffrn_reflns_limit_l_min     -16
_diffrn_reflns_limit_l_max     16
_diffrn_radiation_probe     ?
_refine_special_details
;
;
_reflns_number_total     5939
_reflns_number_gt     5674
_reflns_threshold_expression     'I > 2\s(I)'
_refine_ls_structure_factor_coef     Fsqd
_refine_ls_matrix_type     full
_refine_ls_R_factor_all     0.0201
_refine_ls_R_factor_gt     0.0189
_refine_ls_wR_factor_gt     0.0500
_refine_ls_wR_factor_ref     0.0509
_refine_ls_goodness_of_fit_ref     1.072
_refine_ls_restrained_S_all     1.072
_refine_ls_number_reflns     5939
_refine_ls_number_parameters     299
_refine_ls_number_restraints     0
_refine_ls_number_constraints     ?
_refine_ls_hydrogen_treatment     constr
_refine_ls_weighting_scheme     calc
_refine_ls_weighting_details
              'w=1/[\s^2^(Fo^2^)+(0.0220P)^2^+0.6108P] where P=(Fo^2^+2Fc^2^)/3'
_atom_sites_solution_hydrogens     geom
_atom_sites_solution_primary     dual
_atom_sites_solution_secondary     difmap
_refine_ls_shift/su_max     0.001
_refine_ls_shift/su_mean     0.000
_refine_diff_density_max     0.337
_refine_diff_density_min     -0.402
_refine_ls_extinction_method     none
_refine_ls_extinction_coef     ?
loop_
    _atom_type_symbol
    _atom_type_description
    _atom_type_scat_dispersion_real
    _atom_type_scat_dispersion_imag
    _atom_type_scat_source
    C C 0.0033 0.0016 'International Tables Vol C Tables 4.2.6.8 and 6.1.1.4'
    H H 0.0000 0.0000 'International Tables Vol C Tables 4.2.6.8 and 6.1.1.4'
    Mo Mo -1.6832 0.6857 'International Tables Vol C Tables 4.2.6.8 and 6.1.1.4'
    O O 0.0106 0.0060 'International Tables Vol C Tables 4.2.6.8 and 6.1.1.4'
    P P 0.1023 0.0942 'International Tables Vol C Tables 4.2.6.8 and 6.1.1.4'
_computing_data_collection
;
<i>BIS</i> (Bruker, 2019)
;
_computing_cell_refinement
;
SAINT (Bruker, 2019)
;
_computing_data_reduction
;
SAINT (Bruker, 2019)
;
_computing_structure_solution
;
<i>SHELXT2018/2</i> (Sheldrick, 2015a)
;
_computing_structure_refinement
;
<i>SHELXL2018/3</i> (Sheldrick, 2015b)
;
_computing_molecular_graphics
;
Mercury (Macrae <i>et al.</i>,  2020)
;
_computing_publication_material
;
publCIF (Westrip, 2010)
;
loop_
    _atom_site_type_symbol
    _atom_site_label
    _atom_site_fract_x
    _atom_site_fract_y
    _atom_site_fract_z
    _atom_site_U_iso_or_equiv
    _atom_site_adp_type
    _atom_site_calc_flag
    _atom_site_occupancy
    _atom_site_disorder_assembly
    _atom_site_disorder_group
    Mo Mo1 0.21851(2) 0.45813(2) 0.23960(2) 0.01978(4) Uani d 1 . .
    P P1 0.32246(3) 0.69322(3) 0.33370(3) 0.01786(6) Uani d 1 . .
    O O1 0.22653(14) 0.50413(11) 0.01296(9) 0.0343(2) Uani d 1 . .
    O O2 0.54687(13) 0.48265(11) 0.37404(11) 0.0391(3) Uani d 1 . .
    O O3 0.23712(16) 0.18616(11) 0.08762(12) 0.0459(3) Uani d 1 . .
    C C1 0.22950(15) 0.48927(12) 0.09861(11) 0.0233(2) Uani d 1 . .
    C C2 0.42735(17) 0.47555(13) 0.32222(12) 0.0267(3) Uani d 1 . .
    C C3 0.30515(18) 0.29556(13) 0.11888(12) 0.0288(3) Uani d 1 . .
    C C4 0.4478(2) 0.32080(16) 0.07449(15) 0.0390(4) Uani d 1 . .
    H H4A 0.428632 0.366718 0.024555 0.047 Uiso calc 1 . .
    H H4B 0.533049 0.37787 0.144096 0.047 Uiso calc 1 . .
    C C5 0.4970(2) 0.20261(19) 0.00328(17) 0.0504(5) Uani d 1 . .
    H H5A 0.420288 0.151328 -0.072025 0.076 Uiso calc 1 . .
    H H5B 0.507534 0.15204 0.048824 0.076 Uiso calc 1 . .
    H H5C 0.595154 0.227972 -0.013045 0.076 Uiso calc 1 . .
    C C6 -0.05044(17) 0.42011(17) 0.21381(16) 0.0377(4) Uani d 1 . .
    H H6 -0.121988 0.444525 0.162697 0.045 Uiso calc 1 . .
    C C7 0.01630(18) 0.49182(16) 0.33645(15) 0.0356(3) Uani d 1 . .
    H H7 0.00108 0.576933 0.387033 0.043 Uiso calc 1 . .
    C C8 0.09701(19) 0.41922(16) 0.37808(14) 0.0348(3) Uani d 1 . .
    H H8 0.146453 0.442892 0.463005 0.042 Uiso calc 1 . .
    C C9 0.08355(19) 0.30236(15) 0.28055(15) 0.0354(3) Uani d 1 . .
    H H9 0.118582 0.227614 0.284712 0.042 Uiso calc 1 . .
    C C10 -0.00792(19) 0.30284(16) 0.17850(15) 0.0369(3) Uani d 1 . .
    H H10 -0.047308 0.228557 0.098522 0.044 Uiso calc 1 . .
    C C11 0.29484(14) 0.77386(12) 0.48373(11) 0.0209(2) Uani d 1 . .
    C C12 0.32519(18) 0.71890(14) 0.56225(12) 0.0296(3) Uani d 1 . .
    H H12 0.360821 0.643324 0.537306 0.035 Uiso calc 1 . .
    C C13 0.30390(19) 0.77344(15) 0.67645(13) 0.0337(3) Uani d 1 . .
    H H13 0.325727 0.735596 0.729406 0.04 Uiso calc 1 . .
    C C14 0.25087(18) 0.88295(15) 0.71309(13) 0.0329(3) Uani d 1 . .
    H H14 0.235238 0.919963 0.790907 0.039 Uiso calc 1 . .
    C C15 0.22073(17) 0.93831(14) 0.63604(13) 0.0309(3) Uani d 1 . .
    H H15 0.1844 1.013525 0.661221 0.037 Uiso calc 1 . .
    C C16 0.24327(15) 0.88454(12) 0.52163(12) 0.0238(2) Uani d 1 . .
    H H16 0.223316 0.923696 0.46953 0.029 Uiso calc 1 . .
    C C17 0.25504(14) 0.78737(12) 0.25929(11) 0.0190(2) Uani d 1 . .
    C C18 0.10476(15) 0.74751(13) 0.19178(12) 0.0240(2) Uani d 1 . .
    H H18 0.041175 0.669342 0.180761 0.029 Uiso calc 1 . .
    C C19 0.04765(17) 0.82174(14) 0.14056(13) 0.0302(3) Uani d 1 . .
    H H19 -0.055523 0.795183 0.096435 0.036 Uiso calc 1 . .
    C C20 0.14075(18) 0.93438(14) 0.15365(13) 0.0305(3) Uani d 1 . .
    H H20 0.101594 0.984707 0.118267 0.037 Uiso calc 1 . .
    C C21 0.29082(18) 0.97327(13) 0.21836(13) 0.0287(3) Uani d 1 . .
    H H21 0.355199 1.049602 0.226151 0.034 Uiso calc 1 . .
    C C22 0.34774(15) 0.90100(12) 0.27206(12) 0.0242(3) Uani d 1 . .
    H H22 0.450298 0.929118 0.317696 0.029 Uiso calc 1 . .
    C C23 0.52909(14) 0.73720(12) 0.35437(11) 0.0207(2) Uani d 1 . .
    C C24 0.58606(15) 0.69609(13) 0.25280(12) 0.0258(3) Uani d 1 . .
    H H24 0.5177 0.656619 0.176174 0.031 Uiso calc 1 . .
    C C25 0.74111(16) 0.71250(15) 0.26317(14) 0.0319(3) Uani d 1 . .
    H H25 0.779018 0.68406 0.1938 0.038 Uiso calc 1 . .
    C C26 0.84183(16) 0.77070(15) 0.37523(15) 0.0331(3) Uani d 1 . .
    H H26 0.948349 0.781057 0.382243 0.04 Uiso calc 1 . .
    C C27 0.78743(16) 0.81325(14) 0.47583(13) 0.0310(3) Uani d 1 . .
    H H27 0.856515 0.853859 0.552162 0.037 Uiso calc 1 . .
    C C28 0.63068(16) 0.79681(13) 0.46591(12) 0.0264(3) Uani d 1 . .
    H H28 0.593438 0.826442 0.53553 0.032 Uiso calc 1 . .
loop_
    _atom_site_aniso_label
    _atom_site_aniso_U_11
    _atom_site_aniso_U_22
    _atom_site_aniso_U_33
    _atom_site_aniso_U_12
    _atom_site_aniso_U_13
    _atom_site_aniso_U_23
    Mo1 0.02476(6) 0.01872(6) 0.01856(6) 0.00571(4) 0.00643(4) 0.01018(4)
    P1 0.01821(14) 0.01985(14) 0.01678(14) 0.00582(11) 0.00409(11) 0.00879(11)
    O1 0.0494(6) 0.0349(6) 0.0221(5) 0.0107(5) 0.0090(4) 0.0155(4)
    O2 0.0397(6) 0.0413(6) 0.0407(6) 0.0187(5) 0.0014(5) 0.0220(5)
    O3 0.0611(8) 0.0230(5) 0.0525(7) 0.0117(5) 0.0214(6) 0.0118(5)
    C1 0.0263(6) 0.0203(6) 0.0214(6) 0.0053(5) 0.0048(5) 0.0078(5)
    C2 0.0368(7) 0.0246(6) 0.0237(6) 0.0131(5) 0.0088(5) 0.0129(5)
    C3 0.0399(8) 0.0254(6) 0.0231(6) 0.0133(6) 0.0073(6) 0.0105(5)
    C4 0.0481(9) 0.0354(8) 0.0361(8) 0.0188(7) 0.0199(7) 0.0112(7)
    C5 0.0631(12) 0.0475(10) 0.0411(9) 0.0299(9) 0.0218(9) 0.0097(8)
    C6 0.0248(7) 0.0488(9) 0.0495(9) 0.0041(6) 0.0104(6) 0.0327(8)
    C7 0.0338(8) 0.0335(8) 0.0460(9) 0.0091(6) 0.0235(7) 0.0183(7)
    C8 0.0409(8) 0.0411(8) 0.0281(7) 0.0056(7) 0.0165(6) 0.0194(6)
    C9 0.0462(9) 0.0290(7) 0.0416(8) 0.0071(6) 0.0193(7) 0.0236(7)
    C10 0.0378(8) 0.0338(8) 0.0336(8) -0.0071(6) 0.0109(6) 0.0142(6)
    C11 0.0198(5) 0.0229(6) 0.0189(5) 0.0043(5) 0.0048(4) 0.0083(5)
    C12 0.0393(8) 0.0309(7) 0.0231(6) 0.0137(6) 0.0095(6) 0.0136(6)
    C13 0.0438(8) 0.0366(8) 0.0220(6) 0.0064(6) 0.0086(6) 0.0149(6)
    C14 0.0375(8) 0.0317(7) 0.0217(6) 0.0000(6) 0.0117(6) 0.0052(5)
    C15 0.0332(7) 0.0243(6) 0.0296(7) 0.0057(5) 0.0120(6) 0.0050(5)
    C16 0.0231(6) 0.0221(6) 0.0238(6) 0.0034(5) 0.0054(5) 0.0085(5)
    C17 0.0209(5) 0.0210(6) 0.0176(5) 0.0069(4) 0.0057(4) 0.0096(5)
    C18 0.0217(6) 0.0248(6) 0.0265(6) 0.0047(5) 0.0041(5) 0.0130(5)
    C19 0.0272(7) 0.0330(7) 0.0308(7) 0.0092(6) -0.0002(5) 0.0163(6)
    C20 0.0430(8) 0.0266(7) 0.0270(7) 0.0144(6) 0.0060(6) 0.0153(6)
    C21 0.0382(7) 0.0215(6) 0.0279(7) 0.0054(5) 0.0083(6) 0.0127(5)
    C22 0.0244(6) 0.0226(6) 0.0245(6) 0.0033(5) 0.0041(5) 0.0107(5)
    C23 0.0192(5) 0.0212(6) 0.0223(6) 0.0064(4) 0.0043(5) 0.0096(5)
    C24 0.0218(6) 0.0286(7) 0.0229(6) 0.0043(5) 0.0043(5) 0.0080(5)
    C25 0.0255(7) 0.0342(7) 0.0335(7) 0.0090(6) 0.0119(6) 0.0097(6)
    C26 0.0187(6) 0.0348(7) 0.0442(8) 0.0079(5) 0.0050(6) 0.0158(7)
    C27 0.0250(6) 0.0325(7) 0.0302(7) 0.0037(5) -0.0029(5) 0.0132(6)
    C28 0.0254(6) 0.0281(6) 0.0231(6) 0.0063(5) 0.0029(5) 0.0096(5)
_geom_special_details
;
All esds (except the esd in the dihedral angle between two l.s. planes)
are estimated using the full covariance matrix.  The cell esds are taken
into account individually in the estimation of esds in distances, angles
and torsion angles; correlations between esds in cell parameters are only
used when they are defined by crystal symmetry.  An approximate (isotropic)
treatment of cell esds is used for estimating esds involving l.s. planes.
;
loop_
    _geom_bond_atom_site_label_1
    _geom_bond_atom_site_label_2
    _geom_bond_site_symmetry_2
    _geom_bond_distance
    _geom_bond_publ_flag
    Mo1 P1 . 2.4816(4) y
    Mo1 C1 . 1.9640(13) y
    Mo1 C2 . 1.9662(15) y
    Mo1 C3 . 2.2794(14) y
    Mo1 C9 . 2.3138(14) ?
    Mo1 C10 . 2.3216(15) ?
    Mo1 C8 . 2.3612(14) ?
    Mo1 C6 . 2.3795(15) ?
    Mo1 C7 . 2.3805(15) ?
    P1 C17 . 1.8270(12) ?
    P1 C23 . 1.8289(13) ?
    P1 C11 . 1.8341(13) ?
    O1 C1 . 1.1563(17) ?
    O2 C2 . 1.1555(18) ?
    O3 C3 . 1.2083(19) ?
    C3 C4 . 1.533(2) ?
    C4 C5 . 1.514(2) ?
    C4 H4A . 0.99 ?
    C4 H4B . 0.99 ?
    C5 H5A . 0.98 ?
    C5 H5B . 0.98 ?
    C5 H5C . 0.98 ?
    C6 C7 . 1.408(2) ?
    C6 C10 . 1.414(3) ?
    C6 H6 . 1.0 ?
    C7 C8 . 1.409(2) ?
    C7 H7 . 1.0 ?
    C8 C9 . 1.409(2) ?
    C8 H8 . 1.0 ?
    C9 C10 . 1.422(2) ?
    C9 H9 . 1.0 ?
    C10 H10 . 1.0 ?
    C11 C16 . 1.3886(18) ?
    C11 C12 . 1.3951(18) ?
    C12 C13 . 1.388(2) ?
    C12 H12 . 0.95 ?
    C13 C14 . 1.384(2) ?
    C13 H13 . 0.95 ?
    C14 C15 . 1.382(2) ?
    C14 H14 . 0.95 ?
    C15 C16 . 1.3945(19) ?
    C15 H15 . 0.95 ?
    C16 H16 . 0.95 ?
    C17 C18 . 1.3956(17) ?
    C17 C22 . 1.3961(18) ?
    C18 C19 . 1.3910(18) ?
    C18 H18 . 0.95 ?
    C19 C20 . 1.387(2) ?
    C19 H19 . 0.95 ?
    C20 C21 . 1.384(2) ?
    C20 H20 . 0.95 ?
    C21 C22 . 1.3909(19) ?
    C21 H21 . 0.95 ?
    C22 H22 . 0.95 ?
    C23 C28 . 1.3907(18) ?
    C23 C24 . 1.3984(18) ?
    C24 C25 . 1.3814(19) ?
    C24 H24 . 0.95 ?
    C25 C26 . 1.392(2) ?
    C25 H25 . 0.95 ?
    C26 C27 . 1.376(2) ?
    C26 H26 . 0.95 ?
    C27 C28 . 1.398(2) ?
    C27 H27 . 0.95 ?
    C28 H28 . 0.95 ?
loop_
    _geom_angle_atom_site_label_1
    _geom_angle_atom_site_label_2
    _geom_angle_atom_site_label_3
    _geom_angle_site_symmetry_1
    _geom_angle_site_symmetry_3
    _geom_angle
    _geom_angle_publ_flag
    C1 Mo1 C2 . . 107.83(6) y
    C1 Mo1 C3 . . 74.37(5) y
    C2 Mo1 C3 . . 72.47(5) y
    C1 Mo1 C9 . . 136.85(6) ?
    C2 Mo1 C9 . . 100.67(6) ?
    C3 Mo1 C9 . . 84.47(6) ?
    C1 Mo1 C10 . . 103.82(6) ?
    C2 Mo1 C10 . . 133.28(6) ?
    C3 Mo1 C10 . . 84.30(6) ?
    C9 Mo1 C10 . . 35.73(6) ?
    C1 Mo1 C8 . . 155.48(6) ?
    C2 Mo1 C8 . . 96.57(6) ?
    C3 Mo1 C8 . . 116.63(6) ?
    C9 Mo1 C8 . . 35.06(6) ?
    C10 Mo1 C8 . . 58.45(6) ?
    C1 Mo1 C6 . . 97.82(6) ?
    C2 Mo1 C6 . . 154.34(6) ?
    C3 Mo1 C6 . . 116.12(6) ?
    C9 Mo1 C6 . . 58.55(6) ?
    C10 Mo1 C6 . . 34.97(6) ?
    C8 Mo1 C6 . . 57.79(6) ?
    C1 Mo1 C7 . . 123.06(6) ?
    C2 Mo1 C7 . . 123.54(6) ?
    C3 Mo1 C7 . . 140.20(6) ?
    C9 Mo1 C7 . . 58.03(6) ?
    C10 Mo1 C7 . . 57.85(6) ?
    C8 Mo1 C7 . . 34.56(6) ?
    C6 Mo1 C7 . . 34.42(6) ?
    C1 Mo1 P1 . . 79.34(4) y
    C2 Mo1 P1 . . 78.28(4) y
    C3 Mo1 P1 . . 131.76(4) y
    C9 Mo1 P1 . . 139.01(4) ?
    C10 Mo1 P1 . . 141.74(5) ?
    C8 Mo1 P1 . . 103.97(4) ?
    C6 Mo1 P1 . . 106.91(4) ?
    C7 Mo1 P1 . . 88.01(4) ?
    C17 P1 C23 . . 102.95(6) ?
    C17 P1 C11 . . 102.96(6) ?
    C23 P1 C11 . . 103.95(6) ?
    C17 P1 Mo1 . . 119.32(4) ?
    C23 P1 Mo1 . . 111.87(4) ?
    C11 P1 Mo1 . . 114.09(4) ?
    O1 C1 Mo1 . . 175.81(12) ?
    O2 C2 Mo1 . . 176.43(13) ?
    O3 C3 C4 . . 118.46(14) ?
    O3 C3 Mo1 . . 119.78(12) ?
    C4 C3 Mo1 . . 121.76(10) ?
    C5 C4 C3 . . 115.02(15) ?
    C5 C4 H4A . . 108.5 ?
    C3 C4 H4A . . 108.5 ?
    C5 C4 H4B . . 108.5 ?
    C3 C4 H4B . . 108.5 ?
    H4A C4 H4B . . 107.5 ?
    C4 C5 H5A . . 109.5 ?
    C4 C5 H5B . . 109.5 ?
    H5A C5 H5B . . 109.5 ?
    C4 C5 H5C . . 109.5 ?
    H5A C5 H5C . . 109.5 ?
    H5B C5 H5C . . 109.5 ?
    C7 C6 C10 . . 107.44(14) ?
    C7 C6 Mo1 . . 72.83(9) ?
    C10 C6 Mo1 . . 70.27(9) ?
    C7 C6 H6 . . 126.2 ?
    C10 C6 H6 . . 126.2 ?
    Mo1 C6 H6 . . 126.2 ?
    C6 C7 C8 . . 108.81(15) ?
    C6 C7 Mo1 . . 72.75(9) ?
    C8 C7 Mo1 . . 71.97(8) ?
    C6 C7 H7 . . 125.5 ?
    C8 C7 H7 . . 125.5 ?
    Mo1 C7 H7 . . 125.5 ?
    C7 C8 C9 . . 107.89(14) ?
    C7 C8 Mo1 . . 73.47(8) ?
    C9 C8 Mo1 . . 70.63(8) ?
    C7 C8 H8 . . 125.9 ?
    C9 C8 H8 . . 125.9 ?
    Mo1 C8 H8 . . 125.9 ?
    C8 C9 C10 . . 107.75(14) ?
    C8 C9 Mo1 . . 74.31(8) ?
    C10 C9 Mo1 . . 72.43(8) ?
    C8 C9 H9 . . 125.8 ?
    C10 C9 H9 . . 125.8 ?
    Mo1 C9 H9 . . 125.8 ?
    C6 C10 C9 . . 108.10(15) ?
    C6 C10 Mo1 . . 74.76(9) ?
    C9 C10 Mo1 . . 71.83(9) ?
    C6 C10 H10 . . 125.7 ?
    C9 C10 H10 . . 125.7 ?
    Mo1 C10 H10 . . 125.7 ?
    C16 C11 C12 . . 118.96(12) ?
    C16 C11 P1 . . 123.40(10) ?
    C12 C11 P1 . . 117.64(10) ?
    C13 C12 C11 . . 120.73(14) ?
    C13 C12 H12 . . 119.6 ?
    C11 C12 H12 . . 119.6 ?
    C14 C13 C12 . . 119.95(14) ?
    C14 C13 H13 . . 120.0 ?
    C12 C13 H13 . . 120.0 ?
    C15 C14 C13 . . 119.77(13) ?
    C15 C14 H14 . . 120.1 ?
    C13 C14 H14 . . 120.1 ?
    C14 C15 C16 . . 120.48(14) ?
    C14 C15 H15 . . 119.8 ?
    C16 C15 H15 . . 119.8 ?
    C11 C16 C15 . . 120.10(13) ?
    C11 C16 H16 . . 119.9 ?
    C15 C16 H16 . . 119.9 ?
    C18 C17 C22 . . 118.98(12) ?
    C18 C17 P1 . . 119.14(9) ?
    C22 C17 P1 . . 121.83(10) ?
    C19 C18 C17 . . 120.29(12) ?
    C19 C18 H18 . . 119.9 ?
    C17 C18 H18 . . 119.9 ?
    C20 C19 C18 . . 120.26(13) ?
    C20 C19 H19 . . 119.9 ?
    C18 C19 H19 . . 119.9 ?
    C21 C20 C19 . . 119.83(13) ?
    C21 C20 H20 . . 120.1 ?
    C19 C20 H20 . . 120.1 ?
    C20 C21 C22 . . 120.23(13) ?
    C20 C21 H21 . . 119.9 ?
    C22 C21 H21 . . 119.9 ?
    C21 C22 C17 . . 120.39(12) ?
    C21 C22 H22 . . 119.8 ?
    C17 C22 H22 . . 119.8 ?
    C28 C23 C24 . . 119.14(12) ?
    C28 C23 P1 . . 122.88(10) ?
    C24 C23 P1 . . 117.61(10) ?
    C25 C24 C23 . . 120.42(13) ?
    C25 C24 H24 . . 119.8 ?
    C23 C24 H24 . . 119.8 ?
    C24 C25 C26 . . 120.02(14) ?
    C24 C25 H25 . . 120.0 ?
    C26 C25 H25 . . 120.0 ?
    C27 C26 C25 . . 120.14(13) ?
    C27 C26 H26 . . 119.9 ?
    C25 C26 H26 . . 119.9 ?
    C26 C27 C28 . . 120.10(13) ?
    C26 C27 H27 . . 120.0 ?
    C28 C27 H27 . . 120.0 ?
    C23 C28 C27 . . 120.16(13) ?
    C23 C28 H28 . . 119.9 ?
    C27 C28 H28 . . 119.9 ?
loop_
    _geom_torsion_atom_site_label_1
    _geom_torsion_atom_site_label_2
    _geom_torsion_atom_site_label_3
    _geom_torsion_atom_site_label_4
    _geom_torsion_site_symmetry_1
    _geom_torsion_site_symmetry_2
    _geom_torsion_site_symmetry_3
    _geom_torsion_site_symmetry_4
    _geom_torsion
    _geom_torsion_publ_flag
    O3 C3 C4 C5 . . . . -5.3(2) ?
    Mo1 C3 C4 C5 . . . . 175.31(12) y
    C10 C6 C7 C8 . . . . -1.24(17) ?
    Mo1 C6 C7 C8 . . . . -63.38(11) ?
    C10 C6 C7 Mo1 . . . . 62.13(10) ?
    C6 C7 C8 C9 . . . . 1.22(17) ?
    Mo1 C7 C8 C9 . . . . -62.66(10) ?
    C6 C7 C8 Mo1 . . . . 63.88(11) ?
    C7 C8 C9 C10 . . . . -0.72(17) ?
    Mo1 C8 C9 C10 . . . . -65.22(10) ?
    C7 C8 C9 Mo1 . . . . 64.51(11) ?
    C7 C6 C10 C9 . . . . 0.79(17) ?
    Mo1 C6 C10 C9 . . . . 64.59(11) ?
    C7 C6 C10 Mo1 . . . . -63.80(10) ?
    C8 C9 C10 C6 . . . . -0.05(17) ?
    Mo1 C9 C10 C6 . . . . -66.52(10) ?
    C8 C9 C10 Mo1 . . . . 66.48(11) ?
    C17 P1 C11 C16 . . . . -3.65(12) ?
    C23 P1 C11 C16 . . . . 103.45(12) ?
    Mo1 P1 C11 C16 . . . . -134.44(10) ?
    C17 P1 C11 C12 . . . . 175.23(11) ?
    C23 P1 C11 C12 . . . . -77.66(12) ?
    Mo1 P1 C11 C12 . . . . 44.44(12) ?
    C16 C11 C12 C13 . . . . 0.2(2) ?
    P1 C11 C12 C13 . . . . -178.74(12) ?
    C11 C12 C13 C14 . . . . 0.5(2) ?
    C12 C13 C14 C15 . . . . -0.6(2) ?
    C13 C14 C15 C16 . . . . 0.0(2) ?
    C12 C11 C16 C15 . . . . -0.8(2) ?
    P1 C11 C16 C15 . . . . 178.09(10) ?
    C14 C15 C16 C11 . . . . 0.7(2) ?
    C23 P1 C17 C18 . . . . 157.21(10) ?
    C11 P1 C17 C18 . . . . -94.93(11) ?
    Mo1 P1 C17 C18 . . . . 32.63(12) ?
    C23 P1 C17 C22 . . . . -25.50(12) ?
    C11 P1 C17 C22 . . . . 82.36(11) ?
    Mo1 P1 C17 C22 . . . . -150.08(9) ?
    C22 C17 C18 C19 . . . . -1.5(2) ?
    P1 C17 C18 C19 . . . . 175.84(11) ?
    C17 C18 C19 C20 . . . . 1.6(2) ?
    C18 C19 C20 C21 . . . . -0.3(2) ?
    C19 C20 C21 C22 . . . . -1.2(2) ?
    C20 C21 C22 C17 . . . . 1.3(2) ?
    C18 C17 C22 C21 . . . . 0.1(2) ?
    P1 C17 C22 C21 . . . . -177.21(10) ?
    C17 P1 C23 C28 . . . . 118.22(11) ?
    C11 P1 C23 C28 . . . . 11.11(13) ?
    Mo1 P1 C23 C28 . . . . -112.46(11) ?
    C17 P1 C23 C24 . . . . -68.86(11) ?
    C11 P1 C23 C24 . . . . -175.97(10) ?
    Mo1 P1 C23 C24 . . . . 60.46(11) ?
    C28 C23 C24 C25 . . . . 1.1(2) ?
    P1 C23 C24 C25 . . . . -172.08(11) ?
    C23 C24 C25 C26 . . . . -0.2(2) ?
    C24 C25 C26 C27 . . . . -0.7(2) ?
    C25 C26 C27 C28 . . . . 0.8(2) ?
    C24 C23 C28 C27 . . . . -1.1(2) ?
    P1 C23 C28 C27 . . . . 171.76(11) ?
    C26 C27 C28 C23 . . . . 0.1(2) ?
loop_
    _geom_hbond_atom_site_label_D
    _geom_hbond_atom_site_label_H
    _geom_hbond_atom_site_label_A
    _geom_hbond_site_symmetry_A
    _geom_hbond_distance_DH
    _geom_hbond_distance_HA
    _geom_hbond_distance_DA
    _geom_hbond_angle_DHA
    _geom_hbond_publ_flag
    C12 H12 O2 2_666 0.95 2.36 3.1188(18) 136.8 y
    C6 H6 O1 2_565 1.00 2.60 3.545(2) 158.1 y
_shelx_hkl_file
;
  -1   0   0    0.18    0.06
  -1   0   0    0.33    0.05
  -1   0   0    0.42    0.06
  -1   0   0    0.29    0.05
  -1   0   0    0.36    0.05
  -1   0   0    0.20    0.05
  -1   0   0    0.26    0.05
   2   0   0  828.56   21.95
  -3   0   0    6.86    0.35
  -3   0   0    6.83    0.33
  -3   0   0    6.35    0.32
  -3   0   0    6.48    0.34
  -3   0   0    6.74    0.38
  -3   0   0    6.66    0.33
   3   0   0    5.59    0.33
   3   0   0    6.84    0.37
   3   0   0    6.38    0.33
   3   0   0    6.54    0.33
   3   0   0    6.29    0.35
   3   0   0    6.51    0.33
  -4   0   0  421.07   11.30
  -4   0   0  421.83   11.30
  -4   0   0  423.95   11.31
  -4   0   0  423.85   11.34
  -4   0   0  419.64   11.33
  -4   0   0  417.24   11.37
   4   0   0  417.02   11.36
   4   0   0  425.98   11.31
   4   0   0  422.73   11.35
   4   0   0  411.00   11.31
   4   0   0  421.25   11.30
   4   0   0  419.97   11.34
   4   0   0  420.26   11.30
  -5   0   0   29.02    1.10
  -5   0   0   29.46    1.02
  -5   0   0   29.46    1.06
  -5   0   0   28.35    1.01
  -5   0   0   27.49    1.01
  -5   0   0   29.08    1.04
   5   0   0   29.40    1.02
   5   0   0   29.61    1.02
   5   0   0   29.24    1.07
   5   0   0   30.12    1.02
   5   0   0   27.58    1.07
   5   0   0   28.98    1.05
   5   0   0   29.61    1.03
  -6   0   0   26.28    1.08
  -6   0   0   26.73    0.99
  -6   0   0   24.38    1.01
  -6   0   0   25.74    0.98
  -6   0   0   25.31    0.99
  -6   0   0   26.02    1.02
   6   0   0   26.83    1.05
   6   0   0   26.32    0.98
   6   0   0   26.42    0.99
   6   0   0   26.33    1.00
   6   0   0   26.30    0.99
   6   0   0   26.30    1.06
   6   0   0   26.73    1.03
  -7   0   0   67.60    2.27
  -7   0   0   67.52    2.22
  -7   0   0   68.94    2.16
  -7   0   0   67.49    2.15
  -7   0   0   62.74    2.17
  -7   0   0   69.04    2.17
   7   0   0   71.80    2.26
   7   0   0   65.63    2.14
   7   0   0   64.31    2.16
   7   0   0   71.36    2.17
   7   0   0   66.79    2.20
   7   0   0   68.69    2.16
  -8   0   0    2.75    0.41
  -8   0   0    2.15    0.35
  -8   0   0    1.43    0.37
  -8   0   0    2.32    0.37
   8   0   0    2.70    0.35
   8   0   0    2.32    0.34
   8   0   0    1.90    0.33
   8   0   0    2.17    0.36
   8   0   0    2.23    0.32
   8   0   0    2.13    0.32
  -9   0   0   91.76    3.05
  -9   0   0   94.91    3.03
  -9   0   0   92.85    3.13
  -9   0   0   90.43    2.96
   9   0   0   93.70    2.94
   9   0   0   94.28    2.94
   9   0   0   92.66    2.96
   9   0   0   94.45    3.07
 -10   0   0    0.71    0.33
 -10   0   0    0.80    0.34
 -10   0   0    1.14    0.33
  10   0   0    0.70    0.31
  10   0   0    1.30    0.34
  10   0   0    0.83    0.29
  10   0   0    1.43    0.31
 -11   0   0   28.81    1.33
  11   0   0   26.56    1.34
  11   0   0   30.68    1.31
  11   0   0   28.72    1.28
  11   0   0   29.09    1.33
  11   0   0   29.98    1.54
  11   0   0   30.42    1.45
  11   0   0   32.02    1.50
  11  -1   0   20.93    1.08
  11  -1   0   22.01    1.10
  11  -1   0   21.88    1.17
  11  -1   0   17.96    1.09
  11  -1   0   22.08    1.09
  11  -1   0   21.12    1.24
  11  -1   0   19.99    1.14
 -11   1   0   22.07    1.13
  10  -1   0   19.03    0.97
  10  -1   0   18.86    1.12
  10  -1   0   18.41    1.01
  10  -1   0   18.07    0.96
  10  -1   0   19.03    0.98
  10  -1   0   16.88    0.99
 -10   1   0   16.62    0.98
 -10   1   0   17.58    0.97
   9  -1   0   51.58    1.86
   9  -1   0   51.65    1.99
   9  -1   0   50.94    1.90
   9  -1   0   52.85    1.86
  -9   1   0   48.35    1.80
  -9   1   0   50.53    1.86
  -9   1   0   53.61    1.90
  -9   1   0   51.44    1.90
   8  -1   0    0.98    0.25
   8  -1   0    1.15    0.26
   8  -1   0    1.28    0.28
  -8   1   0    1.61    0.29
  -8   1   0    1.33    0.30
  -8   1   0    1.05    0.27
  -8   1   0    1.38    0.30
   7  -1   0    9.69    0.56
   7  -1   0    9.80    0.58
   7  -1   0   10.84    0.63
   7  -1   0   10.65    0.59
   7  -1   0    9.81    0.59
   7  -1   0    9.11    0.56
   7  -1   0    9.51    0.71
  -7   1   0   10.09    0.56
  -7   1   0    8.58    0.56
  -7   1   0    9.60    0.58
  -7   1   0    8.27    0.57
  -7   1   0   10.48    0.65
  -7   1   0    8.68    0.56
   6  -1   0   69.48    2.16
   6  -1   0   69.07    2.17
   6  -1   0   68.40    2.15
   6  -1   0   63.70    2.18
   6  -1   0   69.93    2.19
   6  -1   0   67.99    2.17
  -6   1   0   70.04    2.23
  -6   1   0   70.05    2.16
  -6   1   0   67.84    2.12
  -6   1   0   70.99    2.20
  -6   1   0   72.02    2.16
  -6   1   0   70.81    2.18
   5  -1   0   34.34    1.17
   5  -1   0   34.32    1.21
   5  -1   0   33.78    1.18
   5  -1   0   34.63    1.19
   5  -1   0   32.76    1.18
   5  -1   0   33.98    1.17
  -5   1   0   35.39    1.19
  -5   1   0   34.52    1.15
  -5   1   0   35.34    1.20
  -5   1   0   33.61    1.22
  -5   1   0   34.41    1.19
  -5   1   0   35.14    1.17
  -5   1   0   34.05    1.16
   4  -1   0  787.89   20.76
   4  -1   0  780.20   20.77
   4  -1   0  786.81   20.78
   4  -1   0  790.10   20.77
   4  -1   0  770.60   20.78
  -4   1   0  776.49   20.78
  -4   1   0  784.59   20.78
  -4   1   0  782.07   20.80
  -4   1   0  787.39   20.77
  -4   1   0  776.75   20.75
  -4   1   0  768.59   20.72
  -4   1   0  759.30   20.73
  -4   1   0  767.22   20.76
   3  -1   0  102.75    2.93
   3  -1   0  106.50    2.92
   3  -1   0   93.08    2.91
   3  -1   0  105.45    2.94
   3  -1   0  104.52    2.94
  -3   1   0  104.95    2.94
  -3   1   0  104.29    2.92
  -3   1   0  104.61    2.94
  -3   1   0  105.41    2.93
  -3   1   0  102.07    2.89
  -3   1   0  107.72    2.94
  -3   1   0  104.98    2.89
  -3   1   0  106.62    2.92
   2  -1   0   46.27    1.36
   2  -1   0   48.24    1.36
   2  -1   0   46.79    1.34
   2  -1   0   45.36    1.30
   2  -1   0   47.19    1.36
   2  -1   0   45.00    1.31
   2  -1   0   45.38    1.35
   2  -1   0   47.14    1.36
  -2   1   0   47.13    1.34
  -2   1   0   47.41    1.36
  -2   1   0   46.93    1.31
  -2   1   0   47.27    1.36
  -2   1   0   46.96    1.32
  -2   1   0   40.48    1.32
   1  -1   0   15.84    0.58
  -1   1   0   17.57    0.53
  -1   1   0   14.80    0.54
  -1   1   0   19.66    0.55
  -1   1   0   19.46    0.56
  -1   1   0   20.05    0.49
  -1   1   0   18.42    0.54
  -1   1   0   14.95    0.53
   0  -1   0    0.03    0.03
  -1  -1   0    6.86    0.28
  -1  -1   0    7.52    0.27
  -1  -1   0    7.43    0.26
  -1  -1   0    7.79    0.26
   1   1   0    7.24    0.31
   1   1   0    7.15    0.28
   1   1   0    6.94    0.27
   1   1   0    6.86    0.27
   1   1   0    6.99    0.26
   1   1   0    7.03    0.28
  -2  -1   0   22.02    0.74
  -2  -1   0   21.47    0.74
  -2  -1   0   22.46    0.66
  -2  -1   0   22.35    0.69
  -2  -1   0   22.25    0.76
  -2  -1   0   22.37    0.71
  -2  -1   0   22.02    0.69
   2   1   0   21.91    0.69
   2   1   0   22.70    0.69
   2   1   0   20.92    0.71
   2   1   0   22.55    0.66
   2   1   0   22.17    0.71
   2   1   0   22.37    0.75
  -3  -1   0   15.22    0.60
  -3  -1   0   14.08    0.54
  -3  -1   0   14.64    0.52
  -3  -1   0   15.24    0.60
  -3  -1   0   15.54    0.57
  -3  -1   0   15.26    0.63
   3   1   0   15.03    0.57
   3   1   0   14.60    0.60
   3   1   0   15.51    0.53
   3   1   0   15.52    0.55
   3   1   0   14.92    0.62
   3   1   0   14.58    0.56
   3   1   0   15.12    0.55
  -4  -1   0   39.66    1.30
  -4  -1   0   39.92    1.33
  -4  -1   0   39.40    1.20
  -4  -1   0   39.71    1.26
  -4  -1   0   38.98    1.23
   4   1   0   38.94    1.31
   4   1   0   39.17    1.29
   4   1   0   39.41    1.22
   4   1   0   39.31    1.22
   4   1   0   37.98    1.24
   4   1   0   35.17    1.19
   4   1   0   38.10    1.25
   4   1   0   38.48    1.30
  -5  -1   0  196.59    5.34
  -5  -1   0  193.07    5.38
  -5  -1   0  188.94    5.45
  -5  -1   0  193.17    5.41
  -5  -1   0  198.56    5.51
   5   1   0  195.34    5.34
   5   1   0  194.65    5.36
   5   1   0  199.68    5.48
   5   1   0  193.72    5.36
   5   1   0  191.44    5.39
   5   1   0  187.98    5.47
   5   1   0  190.15    5.40
   5   1   0  194.32    5.45
  -6  -1   0   -0.07    0.18
  -6  -1   0    0.13    0.16
  -6  -1   0   -0.17    0.11
  -6  -1   0   -0.01    0.14
  -6  -1   0    0.06    0.16
   6   1   0    0.05    0.14
   6   1   0   -0.22    0.13
   6   1   0    0.01    0.17
   6   1   0   -0.04    0.12
   6   1   0   -0.05    0.16
   6   1   0   -0.01    0.16
   6   1   0    0.05    0.13
   6   1   0   -0.19    0.13
  -7  -1   0   94.93    3.09
  -7  -1   0  105.34    3.20
  -7  -1   0  107.37    3.26
  -7  -1   0  104.28    3.09
   7   1   0  107.07    3.07
   7   1   0  103.43    3.06
   7   1   0  100.70    3.16
   7   1   0   91.44    3.07
   7   1   0  100.58    3.10
   7   1   0  104.49    3.05
   7   1   0  107.40    3.21
  -8  -1   0   15.83    0.82
  -8  -1   0   16.51    0.93
  -8  -1   0   14.63    0.77
  -8  -1   0   13.74    0.83
   8   1   0   13.03    0.70
   8   1   0   16.64    0.89
   8   1   0   13.98    0.72
   8   1   0   14.58    0.74
   8   1   0   14.85    0.80
   8   1   0   13.83    0.73
  -9  -1   0   61.97    2.29
  -9  -1   0   58.49    2.13
  -9  -1   0   61.16    2.10
  -9  -1   0   60.43    2.22
   9   1   0   62.98    2.14
   9   1   0   56.72    2.01
   9   1   0   62.30    2.06
   9   1   0   63.17    2.24
   9   1   0   61.82    2.23
   9   1   0   61.09    2.03
 -10  -1   0    0.28    0.25
 -10  -1   0   -0.16    0.31
 -10  -1   0    0.33    0.28
 -10  -1   0    0.48    0.31
  10   1   0    0.52    0.24
  10   1   0   -0.07    0.24
  10   1   0    0.72    0.26
  10   1   0    0.37    0.27
 -11  -1   0    4.59    0.60
 -11  -1   0    4.80    0.57
 -11  -1   0    5.90    0.77
  11   1   0    6.38    0.54
  11   1   0    5.87    0.68
  11   1   0    5.19    0.62
  11   1   0    5.53    0.74
  11   1   0    6.65    0.55
  11  -2   0    6.88    0.75
  11  -2   0    7.51    0.69
  11  -2   0    7.94    0.67
  11  -2   0    8.57    0.73
  11  -2   0    8.38    0.72
  11  -2   0    8.35    0.71
 -11   2   0    8.40    0.72
  10  -2   0    0.74    0.30
  10  -2   0    0.90    0.32
  10  -2   0    0.80    0.29
  10  -2   0    1.44    0.39
  10  -2   0    0.47    0.27
 -10   2   0    0.55    0.28
 -10   2   0    0.99    0.32
 -10   2   0    0.89    0.29
   9  -2   0   27.95    1.22
   9  -2   0   27.44    1.25
   9  -2   0   28.53    1.25
   9  -2   0   28.45    1.32
   9  -2   0   27.96    1.23
  -9   2   0   26.01    1.20
  -9   2   0   27.63    1.17
  -9   2   0   27.72    1.19
   8  -2   0   21.66    0.96
   8  -2   0   21.25    1.00
   8  -2   0   22.79    1.04
   8  -2   0   22.42    1.00
   8  -2   0   21.82    1.06
  -8   2   0   21.70    0.99
  -8   2   0   22.01    1.02
  -8   2   0   20.57    0.93
  -8   2   0   21.58    0.96
   7  -2   0   10.06    0.65
   7  -2   0    9.95    0.60
   7  -2   0    9.98    0.60
   7  -2   0    9.29    0.57
   7  -2   0    8.73    0.55
   7  -2   0   10.64    0.62
   7  -2   0    9.57    0.61
  -7   2   0    9.13    0.58
  -7   2   0    8.87    0.53
  -7   2   0    9.36    0.55
  -7   2   0    9.26    0.59
  -7   2   0    8.36    0.59
   6  -2   0   93.25    2.84
   6  -2   0   94.00    2.86
   6  -2   0   92.52    2.82
   6  -2   0   91.10    2.83
   6  -2   0   92.42    2.79
   6  -2   0   86.91    2.81
  -6   2   0   93.86    2.75
  -6   2   0   95.42    2.81
  -6   2   0   93.53    2.85
  -6   2   0   95.33    2.83
  -6   2   0   93.40    2.81
  -6   2   0   95.92    2.85
  -6   2   0   92.58    2.75
   5  -2   0   69.18    2.10
   5  -2   0   68.75    2.15
   5  -2   0   70.66    2.14
   5  -2   0   68.50    2.13
   5  -2   0   68.97    2.15
   5  -2   0   68.52    2.13
  -5   2   0   69.55    2.14
  -5   2   0   69.61    2.05
  -5   2   0   69.85    2.11
  -5   2   0   67.32    2.15
  -5   2   0   68.28    2.07
  -5   2   0   70.06    2.12
   4  -2   0  244.59    6.78
   4  -2   0  244.35    6.77
   4  -2   0  246.23    6.76
   4  -2   0  247.58    6.77
   4  -2   0  243.14    6.72
   4  -2   0  243.39    6.75
   4  -2   0  245.26    6.76
  -4   2   0  247.32    6.75
  -4   2   0  245.78    6.73
  -4   2   0  248.00    6.70
  -4   2   0  248.19    6.77
  -4   2   0  245.91    6.67
  -4   2   0  252.59    6.79
   3  -2   0   80.49    2.29
   3  -2   0   84.65    2.40
   3  -2   0   74.27    2.34
   3  -2   0   85.08    2.40
   3  -2   0   82.03    2.40
   3  -2   0   83.22    2.39
  -3   2   0   85.60    2.42
  -3   2   0   82.53    2.36
  -3   2   0   82.38    2.29
  -3   2   0   83.59    2.34
  -3   2   0   83.31    2.38
  -3   2   0   84.58    2.40
   2  -2   0  197.52    5.45
   2  -2   0  193.62    5.57
   2  -2   0  205.17    5.57
   2  -2   0  210.16    5.54
   2  -2   0  207.38    5.56
  -2   2   0  201.28    5.55
  -2   2   0  207.07    5.45
  -2   2   0  207.09    5.53
  -2   2   0  214.00    5.59
  -2   2   0  214.41    5.55
  -2   2   0  203.25    5.57
  -2   2   0  197.39    5.56
   1  -2   0   64.42    1.77
   1  -2   0   60.96    1.75
   1  -2   0   64.07    1.77
   1  -2   0   64.37    1.79
   1  -2   0   60.80    1.76
   1  -2   0   65.67    1.78
  -1   2   0   63.25    1.79
  -1   2   0   63.10    1.76
  -1   2   0   57.56    1.77
  -1   2   0   61.67    1.77
   0  -2   0   22.23    0.68
   0  -2   0   20.35    0.69
   0  -2   0   22.66    0.66
   0  -2   0   22.42    0.73
   0  -2   0   23.30    0.66
   0  -2   0   23.05    0.70
   0  -2   0   22.40    0.70
   0   2   0   20.94    0.68
   0   2   0   22.85    0.71
   0   2   0   22.94    0.70
   0   2   0   22.29    0.66
   0   2   0   21.78    0.72
   0   2   0   22.73    0.66
   0   2   0   22.52    0.73
  -1  -2   0  627.98   16.10
  -1  -2   0  627.81   16.17
   1   2   0  604.66   16.09
   1   2   0  565.55   16.12
  -2  -2   0   16.36    0.57
  -2  -2   0   15.79    0.54
  -2  -2   0   16.08    0.60
  -2  -2   0   14.69    0.54
  -2  -2   0   15.23    0.61
  -2  -2   0   16.68    0.64
   2   2   0   16.16    0.63
   2   2   0   16.90    0.64
   2   2   0   16.36    0.56
   2   2   0   13.35    0.53
  -3  -2   0  419.94   11.22
  -3  -2   0  416.90   11.31
  -3  -2   0  414.03   11.29
  -3  -2   0  411.46   11.17
  -3  -2   0  411.99   11.19
  -3  -2   0  429.73   11.29
  -3  -2   0  422.87   11.11
   3   2   0  421.39   11.30
   3   2   0  419.91   11.18
   3   2   0  420.78   11.12
   3   2   0  413.64   11.30
   3   2   0  416.41   11.22
   3   2   0  415.40   11.25
  -4  -2   0   10.78    0.59
  -4  -2   0   10.73    0.55
  -4  -2   0    9.66    0.40
  -4  -2   0   10.61    0.50
  -4  -2   0   11.47    0.56
  -4  -2   0   10.55    0.48
   4   2   0   10.96    0.49
   4   2   0   10.82    0.53
   4   2   0   11.34    0.48
   4   2   0   10.41    0.46
   4   2   0    9.81    0.41
   4   2   0   10.79    0.57
  -5  -2   0  453.12   12.19
  -5  -2   0  451.42   12.23
  -5  -2   0  453.73   12.36
  -5  -2   0  456.67   12.11
  -5  -2   0  455.30   12.32
  -5  -2   0  429.37   12.28
   5   2   0  450.04   12.25
   5   2   0  442.17   12.33
   5   2   0  452.55   12.17
   5   2   0  451.97   12.22
   5   2   0  460.07   12.17
   5   2   0  454.46   12.11
   5   2   0  463.40   12.34
  -6  -2   0   11.73    0.61
  -6  -2   0   12.36    0.64
  -6  -2   0   12.53    0.71
  -6  -2   0   13.38    0.76
   6   2   0   12.63    0.59
   6   2   0   11.60    0.67
   6   2   0   12.14    0.71
   6   2   0   12.31    0.66
   6   2   0   11.21    0.61
   6   2   0   11.76    0.54
   6   2   0   13.65    0.60
  -7  -2   0  128.49    3.87
  -7  -2   0  113.58    3.72
  -7  -2   0  124.52    3.71
  -7  -2   0  129.20    3.92
   7   2   0  130.14    3.68
   7   2   0  127.41    3.61
   7   2   0  121.38    3.72
   7   2   0  129.64    3.79
   7   2   0  130.35    3.88
   7   2   0  125.73    3.67
   7   2   0  126.19    3.62
  -8  -2   0    2.00    0.39
  -8  -2   0    1.30    0.34
  -8  -2   0    1.96    0.33
  -8  -2   0    1.66    0.30
   8   2   0    1.79    0.28
   8   2   0    1.97    0.28
   8   2   0    1.62    0.28
   8   2   0    1.85    0.27
   8   2   0    1.74    0.36
   8   2   0    1.03    0.31
  -9  -2   0   28.13    1.24
  -9  -2   0   28.41    1.21
  -9  -2   0   29.14    1.42
  -9  -2   0   28.27    1.35
   9   2   0   27.42    1.14
   9   2   0   26.49    1.08
   9   2   0   30.20    1.29
   9   2   0   29.43    1.35
   9   2   0   29.05    1.10
   9   2   0   27.99    1.14
 -10  -2   0    3.05    0.44
 -10  -2   0    2.78    0.53
 -10  -2   0    3.04    0.47
  10   2   0    3.46    0.53
  10   2   0    3.44    0.39
  10   2   0    3.13    0.41
  10   2   0    4.07    0.54
 -11  -2   0    2.62    0.47
 -11  -2   0    2.92    0.56
 -11  -2   0    3.48    0.49
  11   2   0    3.98    0.57
  11   2   0    3.37    0.45
  11   2   0    3.64    0.57
  11   2   0    3.22    0.41
  11   2   0    2.93    0.51
  12  -3   0    4.73    0.60
  12  -3   0    3.49    0.52
  12  -3   0    3.89    0.57
  12  -3   0    4.25    0.61
  12  -3   0    3.79    0.61
  12  -3   0    4.36    0.59
 -12   3   0    5.34    0.68
  11  -3   0   18.49    1.09
  11  -3   0   20.60    1.09
  11  -3   0   19.92    1.19
  11  -3   0   19.91    1.09
  11  -3   0   18.80    1.10
  11  -3   0   20.58    1.05
 -11   3   0   17.87    0.99
 -11   3   0   19.18    1.09
  10  -3   0   31.07    1.42
  10  -3   0   33.72    1.50
  10  -3   0   31.98    1.43
  10  -3   0   31.18    1.39
  10  -3   0   30.59    1.37
 -10   3   0   30.66    1.30
 -10   3   0   30.22    1.38
   9  -3   0   64.97    2.23
   9  -3   0   63.85    2.27
   9  -3   0   64.23    2.27
   9  -3   0   62.92    2.29
  -9   3   0   63.10    2.12
  -9   3   0   64.73    2.23
  -9   3   0   61.81    2.13
   8  -3   0   85.15    2.73
   8  -3   0   79.16    2.59
   8  -3   0   84.11    2.71
  -8   3   0   80.86    2.54
  -8   3   0   83.29    2.68
  -8   3   0   77.66    2.63
  -8   3   0   82.81    2.70
  -8   3   0   82.07    2.57
   7  -3   0   74.58    2.38
   7  -3   0   72.42    2.38
   7  -3   0   72.45    2.35
   7  -3   0   67.82    2.27
   7  -3   0   72.80    2.35
  -7   3   0   70.26    2.35
  -7   3   0   74.70    2.40
  -7   3   0   70.95    2.21
  -7   3   0   72.51    2.26
  -7   3   0   73.28    2.31
  -7   3   0   72.80    2.33
   6  -3   0  125.91    3.65
   6  -3   0  120.39    3.64
   6  -3   0  121.12    3.56
   6  -3   0  124.67    3.64
   6  -3   0  112.12    3.60
   6  -3   0  121.15    3.61
   6  -3   0  126.24    3.65
  -6   3   0  123.12    3.59
  -6   3   0  128.41    3.68
  -6   3   0  121.36    3.48
  -6   3   0  120.61    3.54
  -6   3   0  122.13    3.61
  -6   3   0  124.64    3.65
   5  -3   0  191.12    5.53
   5  -3   0  197.50    5.56
   5  -3   0  193.35    5.51
   5  -3   0  195.13    5.54
   5  -3   0  204.66    5.57
   5  -3   0  193.16    5.48
   5  -3   0  195.50    5.53
  -5   3   0  195.89    5.49
  -5   3   0  203.57    5.57
  -5   3   0  197.60    5.52
  -5   3   0  195.55    5.39
  -5   3   0  205.09    5.59
  -5   3   0  191.70    5.45
   4  -3   0  179.30    4.82
   4  -3   0  169.24    4.74
   4  -3   0  167.81    4.80
   4  -3   0  170.49    4.82
   4  -3   0  173.02    4.81
   4  -3   0  172.04    4.79
  -4   3   0  169.73    4.75
  -4   3   0  168.51    4.73
  -4   3   0  157.06    4.63
  -4   3   0  165.74    4.77
  -4   3   0  176.79    4.79
  -4   3   0  176.60    4.84
  -4   3   0  175.58    4.82
   3  -3   0   45.36    1.42
   3  -3   0   43.80    1.43
   3  -3   0   45.50    1.44
   3  -3   0   43.37    1.26
   3  -3   0   45.48    1.39
  -3   3   0   46.17    1.40
  -3   3   0   44.86    1.41
  -3   3   0   46.11    1.45
  -3   3   0   43.80    1.41
  -3   3   0   44.79    1.26
  -3   3   0   45.08    1.44
  -3   3   0   44.53    1.37
   2  -3   0  177.37    4.97
   2  -3   0  183.77    4.97
   2  -3   0  186.23    4.97
   2  -3   0  182.05    4.94
   2  -3   0  161.76    4.92
   2  -3   0  182.99    4.97
  -2   3   0  186.79    4.98
  -2   3   0  175.75    4.96
  -2   3   0  176.86    4.96
  -2   3   0  177.94    4.98
  -2   3   0  189.21    4.96
  -2   3   0  185.05    4.93
   1  -3   0    0.61    0.13
   1  -3   0    0.42    0.13
   1  -3   0    0.26    0.13
   1  -3   0    0.51    0.12
   1  -3   0    0.46    0.13
   1  -3   0    0.76    0.17
  -1   3   0    0.41    0.12
  -1   3   0    0.46    0.07
  -1   3   0    0.55    0.14
  -1   3   0    0.37    0.13
  -1   3   0    0.42    0.15
  -1   3   0    0.56    0.07
  -1   3   0    0.48    0.13
  -1   3   0    0.30    0.11
   0  -3   0  422.26   10.84
   0  -3   0  417.22   10.84
   0  -3   0  415.20   10.85
   0  -3   0  419.51   10.94
   0  -3   0  411.46   10.90
   0  -3   0  364.18   10.86
   0  -3   0  414.35   10.94
   0  -3   0  412.76   10.90
   0   3   0  413.59   10.91
   0   3   0  405.03   10.89
   0   3   0  407.69   10.94
   0   3   0  391.64   10.92
   0   3   0  393.45   10.84
   0   3   0  412.12   10.90
  -1  -3   0   76.12    2.15
  -1  -3   0   74.48    2.09
  -1  -3   0   73.50    2.07
  -1  -3   0   70.81    2.14
  -1  -3   0   74.49    2.08
  -1  -3   0   74.96    1.97
  -1  -3   0   72.35    2.06
   1   3   0   64.09    2.06
   1   3   0   73.94    2.07
   1   3   0   73.12    2.15
   1   3   0   70.76    2.13
   1   3   0   73.02    2.11
  -2  -3   0  102.53    2.91
  -2  -3   0  105.49    2.94
  -2  -3   0  104.04    3.02
  -2  -3   0  102.87    2.98
  -2  -3   0  105.06    2.91
  -2  -3   0  104.50    3.03
   2   3   0  105.02    2.91
   2   3   0  103.04    2.93
   2   3   0  103.92    2.98
   2   3   0  106.03    3.03
  -3  -3   0  299.07    8.77
  -3  -3   0  329.99    8.91
  -3  -3   0  326.36    8.81
  -3  -3   0  324.42    8.93
  -3  -3   0  335.96    8.96
  -3  -3   0  331.05    8.84
   3   3   0  319.57    8.93
   3   3   0  326.41    8.88
   3   3   0  336.34    8.95
   3   3   0  332.85    8.83
   3   3   0  328.69    8.79
  -4  -3   0  148.30    4.16
  -4  -3   0  152.99    4.24
  -4  -3   0  146.90    4.32
  -4  -3   0  151.21    4.36
  -4  -3   0  150.51    4.20
  -4  -3   0  148.40    4.32
   4   3   0  156.16    4.37
   4   3   0  147.40    4.35
   4   3   0  150.24    4.28
   4   3   0  151.06    4.18
   4   3   0  149.45    4.22
  -5  -3   0  138.55    3.90
  -5  -3   0  139.89    3.94
  -5  -3   0  132.34    4.07
  -5  -3   0  132.36    4.02
  -5  -3   0  140.26    4.05
   5   3   0  134.76    3.74
   5   3   0  140.21    3.75
   5   3   0  138.42    3.86
   5   3   0  137.87    3.98
   5   3   0  138.86    3.86
   5   3   0  140.51    4.07
   5   3   0  132.66    4.05
   5   3   0  131.69    3.91
  -6  -3   0   12.89    0.74
  -6  -3   0   11.70    0.75
  -6  -3   0   12.28    0.64
  -6  -3   0   11.05    0.60
   6   3   0   12.07    0.49
   6   3   0   11.31    0.61
   6   3   0   11.75    0.73
   6   3   0   11.31    0.66
   6   3   0   11.68    0.56
   6   3   0   12.09    0.59
   6   3   0   11.86    0.49
  -7  -3   0   50.80    1.92
  -7  -3   0   53.27    1.78
  -7  -3   0   45.21    1.68
  -7  -3   0   52.86    1.90
   7   3   0   51.84    1.82
   7   3   0   52.82    1.57
   7   3   0   46.25    1.87
   7   3   0   51.96    1.67
   7   3   0   50.63    1.66
   7   3   0   51.17    1.56
   7   3   0   51.20    1.89
  -8  -3   0    1.82    0.40
  -8  -3   0    1.87    0.34
  -8  -3   0    0.93    0.36
  -8  -3   0    1.61    0.31
   8   3   0    1.80    0.24
   8   3   0    2.02    0.36
   8   3   0    1.38    0.21
   8   3   0    1.37    0.26
   8   3   0    1.56    0.38
   8   3   0    0.96    0.23
  -9  -3   0    0.60    0.34
  -9  -3   0    1.30    0.31
  -9  -3   0    1.05    0.30
  -9  -3   0    0.94    0.33
   9   3   0    1.47    0.23
   9   3   0    0.89    0.36
   9   3   0    1.36    0.27
   9   3   0    1.25    0.34
   9   3   0    1.36    0.27
   9   3   0    1.04    0.20
 -10  -3   0   13.75    1.02
 -10  -3   0   10.44    0.79
 -10  -3   0   11.16    0.76
  10   3   0   11.88    0.90
  10   3   0   11.45    0.68
  10   3   0   11.82    0.95
  10   3   0   11.72    0.84
  10   3   0   10.61    0.56
  12  -4   0    3.29    0.48
  12  -4   0    2.44    0.51
  12  -4   0    2.37    0.45
  12  -4   0    2.56    0.48
  12  -4   0    3.64    0.61
  12  -4   0    3.11    0.49
 -12   4   0    3.08    0.49
 -12   4   0    2.74    0.51
  11  -4   0   13.48    0.94
  11  -4   0   14.03    0.83
  11  -4   0   13.82    0.88
  11  -4   0   13.48    0.90
  11  -4   0   12.29    0.91
  11  -4   0   14.81    1.00
 -11   4   0   13.90    0.94
 -11   4   0   12.24    0.81
  10  -4   0   25.55    1.29
  10  -4   0   25.49    1.28
  10  -4   0   26.21    1.29
  10  -4   0   24.86    1.20
 -10   4   0   26.02    1.25
 -10   4   0   24.73    1.14
 -10   4   0   25.21    1.26
   9  -4   0   32.03    1.40
   9  -4   0   32.64    1.41
   9  -4   0   32.03    1.41
  -9   4   0   30.36    1.34
  -9   4   0   29.83    1.19
  -9   4   0   32.54    1.39
  -9   4   0   30.44    1.26
  -9   4   0   29.93    1.30
   8  -4   0   66.55    2.30
   8  -4   0   72.30    2.43
   8  -4   0   72.11    2.41
  -8   4   0   68.81    2.27
  -8   4   0   70.54    2.43
  -8   4   0   72.45    2.41
  -8   4   0   70.87    2.37
  -8   4   0   71.66    2.33
  -8   4   0   69.60    2.19
   7  -4   0    1.37    0.25
   7  -4   0    1.79    0.31
   7  -4   0    1.59    0.32
   7  -4   0    1.36    0.28
  -7   4   0    1.75    0.32
  -7   4   0    2.16    0.26
  -7   4   0    1.81    0.34
  -7   4   0    1.41    0.28
  -7   4   0    1.55    0.26
  -7   4   0    2.11    0.30
   6  -4   0   97.03    3.19
   6  -4   0  109.71    3.21
   6  -4   0  107.60    3.22
   6  -4   0   97.62    3.14
   6  -4   0  105.37    3.12
   6  -4   0  104.96    3.21
   6  -4   0  107.88    3.24
  -6   4   0  111.99    3.25
  -6   4   0  107.55    3.15
  -6   4   0  106.19    2.99
  -6   4   0   95.92    3.15
  -6   4   0  111.68    3.27
  -6   4   0  105.73    3.11
   5  -4   0   22.85    0.96
   5  -4   0   23.06    0.95
   5  -4   0   24.10    0.98
   5  -4   0   23.33    0.90
   5  -4   0   22.64    0.96
   5  -4   0   23.72    0.97
  -5   4   0   23.25    0.93
  -5   4   0   23.39    0.77
  -5   4   0   24.41    0.96
  -5   4   0   25.12    1.00
  -5   4   0   23.42    0.89
  -5   4   0   24.81    1.00
  -5   4   0   24.96    0.93
   4  -4   0  223.35    6.33
   4  -4   0  231.27    6.34
   4  -4   0  228.87    6.34
   4  -4   0  232.11    6.32
   4  -4   0  228.36    6.35
   4  -4   0  217.24    6.09
   4  -4   0  226.94    6.27
  -4   4   0  225.43    6.09
  -4   4   0  220.06    6.29
  -4   4   0  227.65    6.36
  -4   4   0  231.66    6.36
  -4   4   0  226.87    6.28
  -4   4   0  227.82    6.25
  -4   4   0  235.92    6.32
   3  -4   0  128.96    3.77
   3  -4   0  131.13    3.81
   3  -4   0  131.05    3.81
   3  -4   0  139.25    3.83
   3  -4   0  134.16    3.81
   3  -4   0  132.20    3.77
  -3   4   0  138.38    3.83
  -3   4   0  133.22    3.75
  -3   4   0  131.60    3.83
  -3   4   0  135.50    3.81
  -3   4   0  131.32    3.79
  -3   4   0  135.64    3.78
   2  -4   0  186.62    5.24
   2  -4   0  196.71    5.26
   2  -4   0  188.08    5.23
   2  -4   0  192.07    5.23
   2  -4   0  186.68    5.26
   2  -4   0  187.97    5.26
  -2   4   0  188.97    5.27
  -2   4   0  195.10    5.25
  -2   4   0  191.56    5.25
  -2   4   0  183.84    5.24
  -2   4   0  188.23    5.26
   1  -4   0  594.67   15.57
   1  -4   0  594.75   15.64
   1  -4   0  593.63   15.62
   1  -4   0  585.73   15.61
   1  -4   0  579.34   15.57
   1  -4   0  578.78   15.60
  -1   4   0  602.75   15.57
  -1   4   0  578.59   15.61
  -1   4   0  566.76   15.46
  -1   4   0  575.16   15.46
  -1   4   0  578.94   15.62
  -1   4   0  588.20   15.63
  -1   4   0  583.85   15.59
  -1   4   0  560.42   15.58
   0  -4   0  659.40   17.51
   0  -4   0  665.23   17.59
   0  -4   0  670.43   17.52
   0  -4   0  648.40   17.59
   0  -4   0  659.90   17.65
   0  -4   0  662.62   17.57
   0  -4   0  659.72   17.64
   0   4   0  644.14   17.64
   0   4   0  658.16   17.59
   0   4   0  654.02   17.65
   0   4   0  666.45   17.60
   0   4   0  659.61   17.61
  -1  -4   0  395.02   10.77
  -1  -4   0  401.31   10.69
  -1  -4   0  405.02   10.55
  -1  -4   0  401.72   10.68
  -1  -4   0  395.95   10.66
  -1  -4   0  395.44   10.68
  -1  -4   0  399.38   10.55
  -1  -4   0  391.11   10.76
   1   4   0  397.50   10.68
   1   4   0  400.40   10.78
   1   4   0  403.94   10.69
   1   4   0  382.56   10.75
   1   4   0  393.06   10.72
  -2  -4   0   13.04    0.58
  -2  -4   0   12.48    0.52
  -2  -4   0   12.94    0.52
  -2  -4   0   12.34    0.54
  -2  -4   0   12.39    0.62
  -2  -4   0   11.29    0.60
   2   4   0   12.38    0.53
   2   4   0   11.87    0.52
   2   4   0   12.04    0.62
   2   4   0   11.92    0.61
   2   4   0   12.39    0.58
  -3  -4   0  234.04    6.72
  -3  -4   0  246.33    6.62
  -3  -4   0  242.07    6.58
  -3  -4   0  242.26    6.75
  -3  -4   0  243.56    6.69
  -3  -4   0  239.97    6.55
   3   4   0  239.66    6.67
   3   4   0  229.99    6.71
   3   4   0  235.91    6.60
   3   4   0  247.19    6.75
   3   4   0  245.03    6.57
  -4  -4   0   -0.06    0.11
  -4  -4   0   -0.14    0.10
  -4  -4   0   -0.02    0.15
  -4  -4   0    0.20    0.19
  -4  -4   0   -0.05    0.14
  -4  -4   0   -0.06    0.10
   4   4   0    0.10    0.17
   4   4   0    0.30    0.18
   4   4   0    0.02    0.13
   4   4   0   -0.08    0.12
   4   4   0   -0.11    0.15
  -5  -4   0    0.88    0.27
  -5  -4   0    0.84    0.28
  -5  -4   0    0.78    0.23
  -5  -4   0    0.72    0.19
  -5  -4   0    0.81    0.21
  -5  -4   0    0.84    0.16
   5   4   0    0.50    0.18
   5   4   0    0.71    0.19
   5   4   0    0.80    0.26
   5   4   0    0.97    0.26
  -6  -4   0   45.60    1.54
  -6  -4   0   45.26    1.75
  -6  -4   0   45.36    1.72
  -6  -4   0   45.47    1.59
   6   4   0   46.38    1.51
   6   4   0   46.08    1.73
   6   4   0   45.47    1.57
   6   4   0   44.26    1.48
   6   4   0   45.34    1.66
  -7  -4   0    1.18    0.35
  -7  -4   0    1.11    0.36
  -7  -4   0    0.60    0.26
  -7  -4   0    0.83    0.24
   7   4   0    0.61    0.28
   7   4   0    0.53    0.21
   7   4   0    0.72    0.32
   7   4   0    0.75    0.20
  -8  -4   0   68.08    2.27
  -8  -4   0   70.47    2.52
  -8  -4   0   69.59    2.34
  -8  -4   0   69.16    2.56
   8   4   0   70.85    2.21
   8   4   0   66.27    2.17
   8   4   0   69.03    2.41
   8   4   0   71.16    2.53
  -9  -4   0    3.97    0.62
  -9  -4   0    3.77    0.47
  -9  -4   0    2.99    0.43
   9   4   0    3.20    0.38
   9   4   0    3.67    0.57
   9   4   0    3.07    0.42
   9   4   0    2.52    0.48
 -10  -4   0   52.61    1.99
 -10  -4   0   51.82    2.24
 -10  -4   0   50.87    1.91
  10   4   0   55.40    2.21
  10   4   0   55.64    2.28
  10   4   0   51.69    1.78
  10   4   0   47.78    2.03
  12  -5   0   20.54    1.26
  12  -5   0   23.44    1.32
  12  -5   0   21.48    1.26
  12  -5   0   21.47    1.23
  12  -5   0   18.89    1.12
  12  -5   0   21.29    1.07
 -12   5   0   20.23    1.11
 -12   5   0   23.14    1.29
  11  -5   0   13.16    0.95
  11  -5   0   13.13    0.86
  11  -5   0   12.14    0.93
  11  -5   0   11.14    0.73
  11  -5   0   12.08    0.93
 -11   5   0   12.24    0.89
 -11   5   0   12.55    0.81
  10  -5   0   16.63    1.02
  10  -5   0   16.54    0.81
  10  -5   0   16.87    1.04
  10  -5   0   15.94    1.00
 -10   5   0   15.57    0.91
 -10   5   0   16.86    1.02
 -10   5   0   15.66    0.88
 -10   5   0   15.33    0.97
   9  -5   0   56.88    2.16
   9  -5   0   57.38    2.12
   9  -5   0   58.62    2.14
  -9   5   0   56.56    2.02
  -9   5   0   56.95    2.13
  -9   5   0   55.51    1.97
  -9   5   0   55.51    2.08
   8  -5   0   18.69    0.98
   8  -5   0   17.45    0.95
  -8   5   0   17.74    0.89
  -8   5   0   17.51    0.73
  -8   5   0   16.58    0.92
  -8   5   0   17.22    0.84
  -8   5   0   17.27    0.95
  -8   5   0   17.69    0.98
   7  -5   0    0.34    0.23
   7  -5   0    0.15    0.19
   7  -5   0   -0.04    0.16
  -7   5   0    0.47    0.24
  -7   5   0    0.20    0.13
  -7   5   0    0.23    0.17
  -7   5   0    0.11    0.21
  -7   5   0    0.43    0.24
  -7   5   0    0.21    0.17
   6  -5   0   94.37    2.96
   6  -5   0   92.02    2.85
   6  -5   0   95.91    2.94
   6  -5   0   99.56    3.29
  -6   5   0   94.75    2.88
  -6   5   0   94.46    2.98
  -6   5   0   93.93    2.85
  -6   5   0   93.33    2.93
  -6   5   0   90.47    2.65
  -6   5   0   95.39    3.00
   5  -5   0    4.45    0.37
   5  -5   0    5.14    0.45
   5  -5   0    4.63    0.40
   5  -5   0    3.94    0.22
   5  -5   0    4.84    0.42
   5  -5   0    4.78    0.41
   5  -5   0    4.52    0.44
  -5   5   0    4.48    0.38
  -5   5   0    5.11    0.45
  -5   5   0    3.95    0.21
  -5   5   0    4.54    0.39
  -5   5   0    4.22    0.42
  -5   5   0    4.40    0.37
   4  -5   0  152.10    4.30
   4  -5   0  147.01    4.30
   4  -5   0  148.01    4.24
   4  -5   0  148.16    4.31
   4  -5   0  148.49    4.27
   4  -5   0  149.28    4.30
  -4   5   0  150.20    4.33
  -4   5   0  153.69    4.27
  -4   5   0  142.78    4.27
  -4   5   0  145.49    4.21
  -4   5   0  154.75    4.33
  -4   5   0  145.37    4.27
   3  -5   0  123.95    3.63
   3  -5   0  123.46    3.64
   3  -5   0  120.30    3.58
   3  -5   0  129.80    3.64
   3  -5   0  126.82    3.62
   3  -5   0  120.73    3.58
  -3   5   0  127.36    3.64
  -3   5   0  125.06    3.65
  -3   5   0  128.04    3.61
  -3   5   0  125.46    3.58
  -3   5   0  124.20    3.62
  -3   5   0  123.34    3.62
   2  -5   0  104.45    3.01
   2  -5   0  105.17    3.02
   2  -5   0  102.04    3.02
   2  -5   0  106.30    3.05
   2  -5   0  105.00    3.06
   2  -5   0  102.43    3.04
  -2   5   0  102.75    3.06
  -2   5   0   98.52    3.02
  -2   5   0  104.99    3.01
  -2   5   0  103.92    3.06
  -2   5   0  105.21    3.05
  -2   5   0  105.88    3.03
   1  -5   0  153.01    4.17
   1  -5   0  150.39    4.19
   1  -5   0  149.95    4.23
   1  -5   0  152.28    4.26
   1  -5   0  148.11    4.22
   1  -5   0  146.93    4.24
  -1   5   0  147.11    4.06
  -1   5   0  153.19    4.24
  -1   5   0  150.02    4.26
  -1   5   0  147.26    4.25
  -1   5   0  149.17    4.21
  -1   5   0  146.03    4.21
   0  -5   0  227.48    5.98
   0  -5   0  221.80    6.14
   0  -5   0  225.92    6.09
   0  -5   0  216.09    5.97
   0  -5   0  222.21    6.15
   0  -5   0  225.33    6.05
   0  -5   0  215.94    6.07
   0   5   0  212.80    6.12
   0   5   0  217.92    6.06
   0   5   0  223.61    6.09
   0   5   0  218.99    6.14
   0   5   0  222.54    6.10
   0   5   0  213.02    5.99
  -1  -5   0   10.61    0.59
  -1  -5   0    9.93    0.56
  -1  -5   0   10.33    0.37
  -1  -5   0   10.14    0.50
  -1  -5   0   10.73    0.38
  -1  -5   0   10.71    0.52
  -1  -5   0   10.25    0.49
  -1  -5   0   10.33    0.49
   1   5   0    9.42    0.56
   1   5   0    9.91    0.50
   1   5   0    9.60    0.57
   1   5   0    9.95    0.54
   1   5   0   10.08    0.49
  -2  -5   0    0.15    0.15
  -2  -5   0    0.08    0.12
  -2  -5   0   -0.12    0.14
  -2  -5   0    0.02    0.13
  -2  -5   0   -0.03    0.12
  -2  -5   0   -0.06    0.11
   2   5   0   -0.05    0.10
   2   5   0    0.14    0.15
   2   5   0   -0.02    0.15
   2   5   0    0.00    0.14
   2   5   0    0.06    0.12
  -3  -5   0   23.91    0.93
  -3  -5   0   25.54    0.89
  -3  -5   0   25.19    0.99
  -3  -5   0   24.94    1.06
  -3  -5   0   24.49    0.90
  -3  -5   0   24.49    1.03
   3   5   0   23.74    0.98
   3   5   0   23.46    0.91
   3   5   0   25.43    0.90
   3   5   0   25.36    1.06
  -4  -5   0   16.26    0.72
  -4  -5   0   15.41    0.68
  -4  -5   0   15.20    0.78
  -4  -5   0   15.66    0.84
  -4  -5   0   14.86    0.63
   4   5   0   14.17    0.68
   4   5   0   16.84    0.85
   4   5   0   15.76    0.67
   4   5   0   15.72    0.78
  -5  -5   0   34.90    1.24
  -5  -5   0   34.36    1.17
  -5  -5   0   35.17    1.40
  -5  -5   0   34.86    1.45
  -5  -5   0   34.71    1.28
   5   5   0   34.71    1.21
   5   5   0   34.03    1.35
   5   5   0   35.60    1.44
   5   5   0   33.55    1.25
  -6  -5   0   60.45    2.15
  -6  -5   0   55.88    1.92
  -6  -5   0   61.18    2.21
  -6  -5   0   59.95    1.99
   6   5   0   61.37    2.19
   6   5   0   59.94    2.08
   6   5   0   59.84    1.89
   6   5   0   58.51    1.86
   6   5   0   58.12    1.98
  -7  -5   0    1.28    0.41
  -7  -5   0    1.32    0.37
  -7  -5   0    1.37    0.28
  -7  -5   0    1.48    0.31
   7   5   0    1.42    0.37
   7   5   0    1.38    0.37
   7   5   0    1.18    0.26
   7   5   0    1.38    0.23
  -8  -5   0   31.81    1.29
  -8  -5   0   35.54    1.62
  -8  -5   0   32.28    1.34
   8   5   0   31.64    1.21
   8   5   0   32.78    1.45
   8   5   0   30.94    1.18
   8   5   0   32.41    1.54
  -9  -5   0   25.89    1.23
  -9  -5   0   28.57    1.52
  -9  -5   0   25.77    1.18
   9   5   0   27.78    1.44
   9   5   0   27.93    1.37
   9   5   0   29.93    1.52
   9   5   0   26.77    1.08
  11  -6   0   19.49    0.92
  11  -6   0   19.97    1.20
  11  -6   0   20.66    1.20
  11  -6   0   19.91    1.24
 -11   6   0   20.84    1.06
 -11   6   0   21.33    1.22
  10  -6   0    8.28    0.76
  10  -6   0    7.26    0.72
  10  -6   0    7.17    0.70
  10  -6   0    6.53    0.49
 -10   6   0    6.45    0.63
 -10   6   0    7.18    0.70
 -10   6   0    7.12    0.72
 -10   6   0    8.17    0.63
   9  -6   0   20.35    1.09
   9  -6   0   18.71    1.08
   9  -6   0   20.13    1.13
   9  -6   0   18.45    0.78
  -9   6   0   18.14    0.94
  -9   6   0   18.67    1.09
  -9   6   0   18.02    1.03
  -9   6   0   18.45    0.99
   8  -6   0    2.09    0.40
   8  -6   0    1.67    0.38
  -8   6   0    1.91    0.38
  -8   6   0    2.31    0.43
  -8   6   0    1.94    0.34
  -8   6   0    1.75    0.35
  -8   6   0    1.59    0.31
   7  -6   0   14.91    0.76
   7  -6   0   16.45    0.90
   7  -6   0   14.92    0.85
  -7   6   0   13.82    0.77
  -7   6   0   15.58    0.90
  -7   6   0   14.33    0.76
  -7   6   0   16.79    0.91
   6  -6   0   36.86    1.49
   6  -6   0   38.38    1.42
   6  -6   0   42.51    1.51
   6  -6   0   41.23    1.55
   6  -6   0   38.19    1.20
  -6   6   0   37.56    1.45
  -6   6   0   41.90    1.57
  -6   6   0   41.83    1.57
  -6   6   0   40.91    1.47
  -6   6   0   41.03    1.44
   5  -6   0   33.59    1.47
   5  -6   0   33.03    1.25
   5  -6   0   35.47    1.35
   5  -6   0   34.18    1.31
   5  -6   0   35.65    1.50
   5  -6   0   35.13    1.35
   5  -6   0   34.08    1.46
  -5   6   0   34.98    1.30
  -5   6   0   33.95    1.36
  -5   6   0   35.64    1.37
  -5   6   0   34.05    1.30
  -5   6   0   35.41    1.26
   4  -6   0  181.44    5.22
   4  -6   0  182.79    5.28
   4  -6   0  187.21    5.29
   4  -6   0  187.08    5.29
   4  -6   0  180.49    5.24
   4  -6   0  183.88    5.30
  -4   6   0  188.10    5.25
  -4   6   0  182.90    5.21
  -4   6   0  186.45    5.32
  -4   6   0  193.57    5.32
  -4   6   0  176.84    5.25
  -4   6   0  180.33    5.26
   3  -6   0   92.24    2.78
   3  -6   0   93.88    2.78
   3  -6   0   89.92    2.74
   3  -6   0   86.00    2.76
   3  -6   0   88.46    2.72
   3  -6   0   88.43    2.72
  -3   6   0   95.78    2.78
  -3   6   0   91.02    2.72
  -3   6   0   90.80    2.79
  -3   6   0   85.89    2.73
  -3   6   0   89.53    2.77
  -3   6   0   93.65    2.76
   2  -6   0   34.06    1.26
   2  -6   0   33.53    1.18
   2  -6   0   33.10    1.23
   2  -6   0   36.37    1.25
   2  -6   0   34.44    1.23
   2  -6   0   34.97    1.21
  -2   6   0   36.35    1.22
  -2   6   0   34.87    1.26
  -2   6   0   35.35    1.26
  -2   6   0   32.37    0.99
  -2   6   0   34.82    1.22
  -2   6   0   33.23    1.25
  -2   6   0   33.63    1.00
  -2   6   0   33.11    1.21
   1  -6   0  199.74    5.50
   1  -6   0  196.60    5.45
   1  -6   0  201.09    5.42
   1  -6   0  195.54    5.53
   1  -6   0  195.17    5.49
   1  -6   0  195.17    5.41
   1  -6   0  199.57    5.55
  -1   6   0  198.57    5.51
  -1   6   0  186.96    5.46
  -1   6   0  194.37    5.49
  -1   6   0  197.29    5.54
  -1   6   0  191.99    5.31
  -1   6   0  188.34    5.52
   0  -6   0   12.54    0.51
   0  -6   0   12.77    0.59
   0  -6   0   13.20    0.52
   0  -6   0   13.28    0.62
   0  -6   0   11.98    0.67
   0  -6   0   13.15    0.62
   0  -6   0   12.25    0.65
   0   6   0   12.18    0.59
   0   6   0   11.42    0.64
   0   6   0   12.71    0.62
   0   6   0   12.55    0.54
   0   6   0   13.16    0.64
   0   6   0   13.48    0.68
  -1  -6   0   54.26    1.73
  -1  -6   0   53.65    1.83
  -1  -6   0   54.19    1.56
  -1  -6   0   56.39    1.76
  -1  -6   0   54.36    1.71
  -1  -6   0   54.28    1.57
  -1  -6   0   55.29    1.85
   1   6   0   53.95    1.73
   1   6   0   54.31    1.73
   1   6   0   52.29    1.82
   1   6   0   54.49    1.79
   1   6   0   54.75    1.85
  -2  -6   0   35.76    1.36
  -2  -6   0   36.88    1.23
  -2  -6   0   36.35    1.26
  -2  -6   0   32.41    1.34
  -2  -6   0   36.79    1.22
  -2  -6   0   35.88    1.27
   2   6   0   31.68    1.33
   2   6   0   36.75    1.25
   2   6   0   37.58    1.24
   2   6   0   34.65    1.30
   2   6   0   34.78    1.34
  -3  -6   0   26.36    1.01
  -3  -6   0   27.65    1.19
  -3  -6   0   27.48    1.00
  -3  -6   0   27.84    1.11
  -3  -6   0   28.93    1.07
   3   6   0   27.62    1.12
   3   6   0   27.30    1.03
   3   6   0   26.76    1.18
   3   6   0   27.75    1.02
  -4  -6   0   14.28    0.65
  -4  -6   0   15.59    0.71
  -4  -6   0   15.23    0.74
  -4  -6   0   15.42    0.82
  -4  -6   0   15.92    0.89
   4   6   0   14.87    0.71
   4   6   0   15.37    0.69
   4   6   0   15.63    0.82
   4   6   0   15.88    0.88
  -5  -6   0  104.32    3.27
  -5  -6   0   96.31    3.10
  -5  -6   0  104.23    3.08
  -5  -6   0   97.63    2.98
   5   6   0   99.92    3.09
   5   6   0  105.34    3.03
   5   6   0  105.26    3.35
   5   6   0  105.88    3.25
  -6  -6   0   15.31    0.92
  -6  -6   0   16.40    0.78
  -6  -6   0   14.43    0.67
  -6  -6   0   15.05    0.97
  -6  -6   0   15.76    0.81
   6   6   0   15.90    0.73
   6   6   0   15.72    0.91
   6   6   0   15.98    0.98
  -7  -6   0    6.51    0.72
  -7  -6   0    6.41    0.55
  -7  -6   0    6.41    0.52
   7   6   0    6.09    0.70
   7   6   0    6.26    0.44
   7   6   0    6.35    0.48
   7   6   0    6.72    0.64
  -8  -6   0   13.66    1.03
  -8  -6   0   13.30    0.77
  -8  -6   0   13.24    0.81
   8   6   0   14.35    1.00
   8   6   0   14.16    1.02
   8   6   0   13.05    0.79
   8   6   0   13.71    0.92
   8   6   0   12.83    0.67
  -9  -6   0    0.35    0.22
  -9  -6   0   -0.28    0.21
  -9  -6   0    0.33    0.33
   9   6   0    0.23    0.32
   9   6   0   -0.11    0.26
   9   6   0   -0.22    0.18
   9   6   0    0.23    0.33
  11  -7   0    0.07    0.29
  11  -7   0   -0.24    0.27
  11  -7   0    0.11    0.32
  11  -7   0    0.34    0.20
  11  -7   0   -0.39    0.24
 -11   7   0    0.06    0.27
 -11   7   0    0.16    0.27
 -11   7   0    0.74    0.31
  10  -7   0   34.63    1.57
  10  -7   0   35.93    1.67
  10  -7   0   32.84    1.17
  10  -7   0   33.53    1.60
  10  -7   0   30.95    1.52
 -10   7   0   32.69    1.46
 -10   7   0   34.60    1.62
 -10   7   0   33.43    1.44
   9  -7   0    1.21    0.39
   9  -7   0    0.23    0.29
   9  -7   0    0.83    0.34
   9  -7   0    0.96    0.35
  -9   7   0    0.43    0.33
  -9   7   0    0.93    0.31
  -9   7   0    0.79    0.30
   8  -7   0   91.90    3.06
   8  -7   0   92.66    3.06
   8  -7   0   88.99    2.59
   8  -7   0   93.07    3.10
   8  -7   0   94.75    3.15
  -8   7   0   91.49    2.99
  -8   7   0   92.75    2.95
  -8   7   0   91.45    3.12
   7  -7   0   58.96    2.11
   7  -7   0   57.58    2.12
   7  -7   0   59.71    2.10
  -7   7   0   59.68    2.05
  -7   7   0   58.06    2.16
  -7   7   0   56.72    1.99
  -7   7   0   58.79    2.17
   6  -7   0   92.41    2.98
   6  -7   0   85.96    2.86
   6  -7   0   93.52    2.96
   6  -7   0   89.84    2.92
  -6   7   0   94.00    3.01
  -6   7   0   91.62    3.00
  -6   7   0   92.79    2.86
  -6   7   0   92.46    2.90
   5  -7   0   25.85    1.14
   5  -7   0   25.44    1.14
   5  -7   0   27.09    1.13
   5  -7   0   26.28    1.08
  -5   7   0   27.63    1.19
  -5   7   0   27.40    1.18
  -5   7   0   25.90    1.11
  -5   7   0   23.72    1.08
  -5   7   0   27.11    1.08
   4  -7   0  104.28    3.22
   4  -7   0  108.23    3.22
   4  -7   0  104.77    3.25
   4  -7   0  108.45    3.26
   4  -7   0  101.16    3.18
  -4   7   0  107.21    3.29
  -4   7   0  102.42    3.22
  -4   7   0  103.14    3.17
  -4   7   0  105.40    3.24
  -4   7   0  108.81    3.24
   3  -7   0   29.40    1.10
   3  -7   0   25.91    1.06
   3  -7   0   26.92    1.08
   3  -7   0   27.37    1.12
   3  -7   0   29.47    1.15
   3  -7   0   24.67    1.09
  -3   7   0   28.48    1.09
  -3   7   0   29.61    1.14
  -3   7   0   27.06    1.12
  -3   7   0   24.09    1.10
  -3   7   0   27.76    1.10
   2  -7   0    9.71    0.56
   2  -7   0    9.37    0.57
   2  -7   0    9.89    0.58
   2  -7   0   10.05    0.63
   2  -7   0    9.67    0.53
   2  -7   0   10.56    0.56
   2  -7   0    9.74    0.58
  -2   7   0    9.07    0.38
  -2   7   0   10.12    0.62
  -2   7   0   10.02    0.57
  -2   7   0    9.83    0.60
  -2   7   0   10.15    0.61
  -2   7   0   10.11    0.57
   1  -7   0  232.91    6.47
   1  -7   0  230.34    6.57
   1  -7   0  237.95    6.65
   1  -7   0  244.47    6.60
   1  -7   0  233.56    6.53
   1  -7   0  241.48    6.48
   1  -7   0  227.27    6.61
  -1   7   0  239.87    6.60
  -1   7   0  232.40    6.38
  -1   7   0  238.66    6.59
  -1   7   0  228.70    6.63
  -1   7   0  243.03    6.66
  -1   7   0  218.13    6.54
   0  -7   0   -0.02    0.19
   0  -7   0    0.11    0.16
   0  -7   0    0.14    0.11
   0  -7   0   -0.01    0.16
   0  -7   0    0.09    0.12
   0  -7   0    0.07    0.18
   0   7   0    0.23    0.17
   0   7   0   -0.01    0.17
   0   7   0   -0.22    0.15
   0   7   0   -0.09    0.11
   0   7   0    0.32    0.20
   0   7   0    0.12    0.15
  -1  -7   0  137.47    4.04
  -1  -7   0  135.38    3.87
  -1  -7   0  136.14    3.91
  -1  -7   0  134.61    3.68
  -1  -7   0  133.70    3.89
  -1  -7   0  131.80    3.68
   1   7   0  132.03    3.85
   1   7   0  135.41    3.97
   1   7   0  121.68    3.86
   1   7   0  136.37    3.90
   1   7   0  136.08    4.04
  -2  -7   0   15.33    0.74
  -2  -7   0   14.86    0.70
  -2  -7   0   14.96    0.70
  -2  -7   0   17.00    0.88
   2   7   0   14.03    0.69
   2   7   0   15.16    0.73
   2   7   0   14.29    0.70
   2   7   0   14.02    0.82
   2   7   0   14.34    0.78
  -3  -7   0  101.02    3.24
  -3  -7   0  105.66    3.08
  -3  -7   0   98.98    2.99
  -3  -7   0  101.53    3.01
   3   7   0   97.12    3.03
   3   7   0  101.15    3.16
   3   7   0  101.62    3.01
   3   7   0   96.80    3.22
  -4  -7   0   46.59    1.55
  -4  -7   0   47.59    1.84
  -4  -7   0   45.66    1.59
  -4  -7   0   48.09    1.66
   4   7   0   44.54    1.62
   4   7   0   46.33    1.57
   4   7   0   47.35    1.84
   4   7   0   46.80    1.76
  -5  -7   0   49.63    1.65
  -5  -7   0   49.71    1.78
  -5  -7   0   49.96    2.00
  -5  -7   0   50.37    1.73
   5   7   0   51.30    2.00
   5   7   0   50.54    1.68
   5   7   0   53.63    1.93
  -6  -7   0   45.35    1.59
  -6  -7   0   45.51    1.89
  -6  -7   0   41.24    1.45
  -6  -7   0   45.15    1.64
   6   7   0   42.45    1.74
   6   7   0   43.08    1.84
   6   7   0   41.82    1.78
   6   7   0   43.44    1.50
  -7  -7   0   11.25    0.93
  -7  -7   0   10.56    0.66
  -7  -7   0   10.66    0.70
   7   7   0   11.36    0.88
   7   7   0   10.88    0.60
   7   7   0    9.91    0.57
   7   7   0   10.31    0.86
   7   7   0   11.24    0.84
  -8  -7   0    7.66    0.64
  -8  -7   0    8.31    0.86
  -8  -7   0    6.90    0.59
   8   7   0    8.59    0.78
   8   7   0    8.81    0.83
   8   7   0    9.37    0.55
   8   7   0    8.08    0.85
  11  -8   0    5.44    0.74
  11  -8   0    5.25    0.73
  11  -8   0    5.71    0.78
  11  -8   0    5.19    0.74
 -11   8   0    4.47    0.69
 -11   8   0    4.65    0.61
 -11   8   0    5.76    0.62
  10  -8   0   39.93    1.78
  10  -8   0   40.64    1.82
  10  -8   0   42.11    1.79
  10  -8   0   39.41    1.85
 -10   8   0   39.09    1.63
 -10   8   0   37.37    1.81
 -10   8   0   38.94    1.66
   9  -8   0    1.39    0.38
   9  -8   0    1.94    0.44
   9  -8   0    1.47    0.43
   9  -8   0    2.00    0.45
  -9   8   0    2.14    0.40
  -9   8   0    1.71    0.44
  -9   8   0    1.59    0.37
   8  -8   0   46.98    1.93
   8  -8   0   47.18    1.91
   8  -8   0   47.52    1.88
   8  -8   0   47.03    1.86
  -8   8   0   45.99    1.80
  -8   8   0   46.88    1.94
  -8   8   0   46.75    1.77
   7  -8   0   12.05    0.80
   7  -8   0   11.26    0.83
   7  -8   0   12.77    0.85
   7  -8   0   12.21    0.84
  -7   8   0   11.10    0.72
  -7   8   0   11.91    0.86
  -7   8   0   12.19    0.77
   6  -8   0   69.84    2.40
   6  -8   0   70.73    2.45
   6  -8   0   69.27    2.42
  -6   8   0   71.33    2.39
  -6   8   0   71.14    2.34
  -6   8   0   69.33    2.48
   5  -8   0   17.08    0.92
   5  -8   0   17.23    0.93
   5  -8   0   17.23    0.89
   5  -8   0   16.13    0.90
  -5   8   0   18.24    0.87
  -5   8   0   16.68    0.93
  -5   8   0   16.80    0.88
   4  -8   0   13.13    0.77
   4  -8   0   12.70    0.75
   4  -8   0   13.66    0.81
   4  -8   0   13.64    0.76
  -4   8   0   14.29    0.79
  -4   8   0   14.37    0.82
  -4   8   0   13.00    0.74
   3  -8   0   12.91    0.73
   3  -8   0   14.50    0.78
   3  -8   0   14.50    0.81
   3  -8   0   14.35    0.72
   3  -8   0   14.62    0.74
  -3   8   0   14.92    0.80
  -3   8   0   14.07    0.96
  -3   8   0   13.53    0.74
  -3   8   0   14.65    0.81
   2  -8   0    2.57    0.33
   2  -8   0    2.79    0.31
   2  -8   0    3.35    0.45
   2  -8   0    2.50    0.35
   2  -8   0    2.39    0.32
   2  -8   0    2.77    0.37
  -2   8   0    2.64    0.38
  -2   8   0    3.20    0.39
  -2   8   0    2.76    0.21
  -2   8   0    2.56    0.39
   1  -8   0   49.43    1.76
   1  -8   0   57.08    1.85
   1  -8   0   53.70    1.71
   1  -8   0   52.16    1.81
   1  -8   0   55.03    1.72
   1  -8   0   53.86    1.90
  -1   8   0   53.60    1.85
  -1   8   0   50.96    1.79
  -1   8   0   53.02    1.62
  -1   8   0   55.82    1.92
  -1   8   0   48.28    1.81
   0  -8   0   94.82    2.82
   0  -8   0   89.71    2.84
   0  -8   0   88.86    2.67
   0  -8   0   93.39    2.68
   0  -8   0   93.95    2.97
   0  -8   0   85.70    2.83
   0   8   0   93.08    2.97
   0   8   0   89.77    2.82
   0   8   0   93.88    2.91
   0   8   0   95.52    2.87
   0   8   0   91.53    2.72
  -1  -8   0   24.58    1.14
  -1  -8   0   23.81    0.99
  -1  -8   0   23.68    1.02
  -1  -8   0   23.91    0.81
  -1  -8   0   24.30    1.01
  -1  -8   0   23.61    0.80
   1   8   0   24.10    1.08
   1   8   0   23.25    0.96
   1   8   0   25.59    1.04
   1   8   0   24.61    1.14
   1   8   0   22.48    0.98
  -2  -8   0   45.75    1.69
  -2  -8   0   46.94    1.70
  -2  -8   0   53.65    1.94
  -2  -8   0   53.38    1.79
   2   8   0   50.91    1.92
   2   8   0   50.91    1.76
   2   8   0   50.25    1.85
   2   8   0   52.59    1.74
   2   8   0   52.00    1.94
  -3  -8   0   22.15    0.99
  -3  -8   0   22.12    1.14
  -3  -8   0   20.42    0.93
  -3  -8   0   19.03    0.89
   3   8   0   21.95    0.94
   3   8   0   21.18    1.01
   3   8   0   22.28    1.14
   3   8   0   21.38    1.06
  -4  -8   0   22.09    0.98
  -4  -8   0   24.95    1.10
  -4  -8   0   25.77    1.06
  -4  -8   0   25.86    1.29
   4   8   0   25.91    1.29
   4   8   0   24.42    1.02
   4   8   0   25.29    1.18
   4   8   0   26.21    1.22
  -5  -8   0   -0.02    0.17
  -5  -8   0    0.52    0.25
  -5  -8   0    0.55    0.24
  -5  -8   0    0.56    0.34
   5   8   0    0.19    0.20
   5   8   0    0.28    0.28
   5   8   0    0.39    0.29
   5   8   0    0.57    0.32
  -6  -8   0   22.44    1.05
  -6  -8   0   22.12    1.29
  -6  -8   0   19.56    0.87
  -6  -8   0   21.66    1.00
   6   8   0   21.06    1.20
   6   8   0   23.59    1.29
   6   8   0   22.11    1.18
   6   8   0   22.22    0.94
  -7  -8   0   12.64    0.74
  -7  -8   0   12.68    1.02
  -7  -8   0   11.64    0.76
   7   8   0   11.00    0.93
   7   8   0   12.53    0.98
   7   8   0   11.25    0.63
   7   8   0   11.97    0.90
  -8  -8   0    1.45    0.31
  -8  -8   0    1.18    0.34
  -8  -8   0    1.48    0.51
   8   8   0    0.73    0.22
   8   8   0    1.15    0.45
   8   8   0    1.27    0.44
  11  -9   0    1.42    0.47
  11  -9   0    2.08    0.53
  11  -9   0    2.08    0.52
  11  -9   0    2.38    0.55
 -11   9   0    2.15    0.45
 -11   9   0    1.77    0.43
 -11   9   0    1.44    0.44
  10  -9   0   31.59    1.61
  10  -9   0   32.95    1.58
  10  -9   0   32.76    1.68
  10  -9   0   31.23    1.57
 -10   9   0   33.28    1.68
 -10   9   0   31.05    1.47
 -10   9   0   33.03    1.48
   9  -9   0    2.21    0.50
   9  -9   0    2.86    0.53
   9  -9   0    1.96    0.45
   9  -9   0    2.28    0.50
  -9   9   0    3.52    0.58
  -9   9   0    1.65    0.41
  -9   9   0    2.92    0.48
   8  -9   0   12.04    0.88
   8  -9   0   10.46    0.86
   8  -9   0   11.69    0.90
   8  -9   0   13.78    0.92
  -8   9   0   12.33    0.83
  -8   9   0   13.55    0.83
  -8   9   0   12.34    0.94
   7  -9   0   -0.08    0.23
   7  -9   0   -0.05    0.22
   7  -9   0    0.23    0.29
   7  -9   0    0.02    0.25
  -7   9   0    0.30    0.28
  -7   9   0    0.33    0.22
  -7   9   0   -0.09    0.18
   6  -9   0   14.66    0.92
   6  -9   0   13.95    0.89
   6  -9   0   13.85    0.90
   6  -9   0   15.13    0.89
  -6   9   0   14.00    0.94
  -6   9   0   16.35    0.88
   5  -9   0    9.47    0.71
   5  -9   0    9.56    0.69
   5  -9   0    8.82    0.67
   5  -9   0    9.85    0.74
  -5   9   0   10.09    0.75
  -5   9   0    9.11    0.68
  -5   9   0    9.52    0.67
   4  -9   0    0.18    0.22
   4  -9   0    0.04    0.24
   4  -9   0   -0.02    0.18
  -4   9   0   -0.07    0.18
  -4   9   0    0.07    0.20
  -4   9   0    0.05    0.22
   3  -9   0   49.30    1.85
   3  -9   0   49.53    1.81
   3  -9   0   47.47    1.73
   3  -9   0   48.97    1.77
  -3   9   0   50.59    1.80
  -3   9   0   47.57    1.82
  -3   9   0   49.38    1.85
   2  -9   0   30.03    1.26
   2  -9   0   29.28    1.20
   2  -9   0   27.69    1.12
   2  -9   0   29.28    1.14
   2  -9   0   29.34    1.30
  -2   9   0   30.73    1.31
  -2   9   0   28.14    0.95
  -2   9   0   29.46    1.26
  -2   9   0   27.69    1.22
   1  -9   0   24.22    0.98
   1  -9   0   24.86    1.08
   1  -9   0   26.68    1.01
   1  -9   0   27.11    1.22
   1  -9   0   26.12    1.14
  -1   9   0   25.66    1.15
  -1   9   0   25.19    0.93
  -1   9   0   26.58    1.16
   0  -9   0   18.94    0.76
   0  -9   0   19.27    0.90
   0  -9   0   20.71    1.05
   0  -9   0   19.70    0.95
   0  -9   0   18.06    0.74
   0   9   0   18.88    0.97
   0   9   0   18.44    0.81
   0   9   0   17.81    0.99
   0   9   0   19.36    0.94
  -1  -9   0   24.65    1.04
  -1  -9   0   24.14    1.19
  -1  -9   0   23.05    0.81
  -1  -9   0   22.24    1.03
  -1  -9   0   22.03    0.80
  -1  -9   0   23.53    1.06
   1   9   0   24.23    1.18
   1   9   0   23.57    1.05
   1   9   0   24.30    1.13
   1   9   0   24.23    1.00
  -2  -9   0   40.33    1.51
  -2  -9   0   36.41    1.42
  -2  -9   0   38.54    1.44
  -2  -9   0   38.12    1.64
   2   9   0   37.48    1.56
   2   9   0   40.40    1.65
   2   9   0   37.17    1.43
   2   9   0   35.60    1.43
  -3  -9   0    6.11    0.49
  -3  -9   0    6.20    0.68
  -3  -9   0    5.70    0.51
  -3  -9   0    6.57    0.56
   3   9   0    5.24    0.61
   3   9   0    6.33    0.58
   3   9   0    6.15    0.67
   3   9   0    5.99    0.50
  -4  -9   0   12.92    0.77
  -4  -9   0   13.74    0.76
  -4  -9   0   13.82    0.97
  -4  -9   0   12.39    0.69
   4   9   0   12.22    0.87
   4   9   0   12.90    0.92
   4   9   0   12.32    0.83
   4   9   0   11.93    0.69
  -5  -9   0    2.31    0.49
  -5  -9   0    1.90    0.39
  -5  -9   0    1.60    0.33
  -5  -9   0    1.56    0.28
   5   9   0    1.68    0.30
   5   9   0    1.66    0.41
   5   9   0    1.49    0.41
   5   9   0    1.76    0.46
  -6  -9   0   19.52    1.02
  -6  -9   0   22.05    1.31
  -6  -9   0   20.24    0.98
   6   9   0   17.96    0.86
   6   9   0   18.42    1.17
   6   9   0   19.42    1.23
   6   9   0   19.47    1.17
  -7  -9   0   20.59    1.08
  -7  -9   0   20.80    1.35
  -7  -9   0   21.05    1.02
   7   9   0   20.17    1.25
   7   9   0   21.60    1.31
   7   9   0   19.40    0.88
   7   9   0   21.60    1.35
  10 -10   0   17.27    1.14
  10 -10   0   18.36    1.19
  10 -10   0   16.02    1.13
  10 -10   0   16.85    1.23
 -10  10   0   15.68    1.17
 -10  10   0   16.03    1.03
 -10  10   0   17.92    1.06
   9 -10   0    2.20    0.51
   9 -10   0    1.53    0.44
   9 -10   0    1.86    0.46
   9 -10   0    1.58    0.45
  -9  10   0    1.12    0.41
  -9  10   0    1.36    0.39
  -9  10   0    1.36    0.38
   8 -10   0    2.84    0.50
   8 -10   0    3.03    0.57
   8 -10   0    2.83    0.52
   8 -10   0    2.14    0.44
  -8  10   0    2.60    0.46
  -8  10   0    2.83    0.48
  -8  10   0    3.88    0.56
   7 -10   0   25.10    1.26
   7 -10   0   23.93    1.27
   7 -10   0   22.21    1.23
   7 -10   0   22.39    1.24
  -7  10   0   21.73    1.27
  -7  10   0   24.37    1.18
  -7  10   0   22.90    1.20
   6 -10   0    0.22    0.27
   6 -10   0   -0.05    0.29
   6 -10   0   -0.41    0.20
   6 -10   0    0.36    0.30
  -6  10   0    0.32    0.26
  -6  10   0   -0.10    0.24
  -6  10   0   -0.19    0.19
   5 -10   0   89.30    2.96
   5 -10   0   86.29    3.00
   5 -10   0   87.51    3.00
   5 -10   0   89.83    2.98
  -5  10   0   87.25    3.04
  -5  10   0   92.39    3.02
  -5  10   0   88.99    2.95
   4 -10   0    2.86    0.42
   4 -10   0    3.07    0.44
   4 -10   0    2.72    0.47
   4 -10   0    2.82    0.47
  -4  10   0    3.10    0.45
  -4  10   0    2.92    0.47
  -4  10   0    3.70    0.51
   3 -10   0  243.99    7.10
   3 -10   0  240.16    6.99
   3 -10   0  241.63    6.94
   3 -10   0  247.20    7.06
  -3  10   0  239.34    7.02
  -3  10   0  245.22    7.10
  -3  10   0  245.12    7.09
   2 -10   0   15.32    0.78
   2 -10   0   16.66    0.92
   2 -10   0   16.86    0.89
   2 -10   0   16.25    0.81
   2 -10   0   17.18    1.00
  -2  10   0   16.74    0.94
  -2  10   0   16.23    0.64
  -2  10   0   15.56    0.96
  -2  10   0   16.07    0.92
   1 -10   0   91.79    2.99
   1 -10   0   95.11    2.95
   1 -10   0   95.45    3.11
   1 -10   0   83.96    2.77
   1 -10   0   93.11    2.81
  -1  10   0   92.67    3.01
  -1  10   0   95.24    3.11
  -1  10   0   90.05    2.72
  -1  10   0   90.72    3.02
   0 -10   0    3.17    0.30
   0 -10   0    3.77    0.33
   0 -10   0    2.77    0.43
   0 -10   0    3.34    0.53
   0 -10   0    3.37    0.44
   0  10   0    3.01    0.48
   0  10   0    3.05    0.36
   0  10   0    2.67    0.40
   0  10   0    3.51    0.48
  -1 -10   0   14.94    0.86
  -1 -10   0   15.19    0.60
  -1 -10   0   14.13    0.58
  -1 -10   0   15.14    0.83
  -1 -10   0   16.56    1.01
   1  10   0   15.20    0.79
   1  10   0   15.68    0.85
   1  10   0   15.55    0.98
   1  10   0   16.27    0.95
  -2 -10   0    3.74    0.47
  -2 -10   0    4.18    0.50
  -2 -10   0    4.42    0.60
   2  10   0    3.84    0.54
   2  10   0    3.11    0.42
   2  10   0    3.40    0.45
   2  10   0    3.51    0.56
  -3 -10   0    0.38    0.25
  -3 -10   0    0.43    0.26
  -3 -10   0   -0.17    0.28
   3  10   0    1.26    0.41
   3  10   0    0.61    0.29
   3  10   0    0.42    0.23
   3  10   0    0.27    0.31
  -4 -10   0    5.20    0.70
  -4 -10   0    4.59    0.55
  -4 -10   0    4.53    0.51
   4  10   0    3.45    0.56
   4  10   0    6.31    0.73
   4  10   0    4.52    0.48
   4  10   0    4.89    0.60
  -5 -10   0    0.08    0.33
  -5 -10   0    0.07    0.27
  -5 -10   0    0.34    0.25
   5  10   0    0.13    0.31
   5  10   0   -0.31    0.19
   5  10   0    0.21    0.28
   5  10   0   -0.22    0.30
  -6 -10   0    9.00    0.72
  -6 -10   0    9.00    0.94
  -6 -10   0    9.51    0.69
   6  10   0    9.48    0.88
   6  10   0    8.83    0.86
   6  10   0   10.21    0.96
   6  10   0    9.01    0.59
   9 -11   0    5.92    0.79
   9 -11   0    6.47    0.75
   9 -11   0    7.15    0.81
   9 -11   0    5.99    0.80
  -9  11   0    6.08    0.79
  -9  11   0    6.67    0.69
  -9  11   0    6.04    0.68
   8 -11   0    2.01    0.46
   8 -11   0    1.24    0.42
   8 -11   0    1.35    0.41
   8 -11   0    0.91    0.40
  -8  11   0    1.67    0.46
  -8  11   0    1.87    0.45
  -8  11   0    2.11    0.44
   7 -11   0   86.70    3.09
   7 -11   0   86.09    3.08
   7 -11   0   93.97    3.20
   7 -11   0   89.10    3.16
  -7  11   0   88.34    3.11
  -7  11   0   87.90    3.21
  -7  11   0   89.33    3.05
   6 -11   0    0.22    0.27
   6 -11   0    0.56    0.31
   6 -11   0    0.24    0.34
  -6  11   0   -0.01    0.24
  -6  11   0    0.32    0.29
  -6  11   0    0.50    0.32
   5 -11   0   52.78    2.04
   5 -11   0   53.27    2.08
   5 -11   0   52.53    2.03
   5 -11   0   50.69    2.07
  -5  11   0   53.45    2.09
  -5  11   0   50.95    2.01
  -5  11   0   54.09    2.14
   4 -11   0    2.16    0.46
   4 -11   0    2.33    0.41
   4 -11   0    1.94    0.45
   4 -11   0    2.55    0.39
  -4  11   0    2.12    0.45
  -4  11   0    2.40    0.44
  -4  11   0    2.04    0.42
   3 -11   0   17.15    0.96
   3 -11   0   17.57    1.05
   3 -11   0   16.04    0.88
   3 -11   0   17.25    1.00
  -3  11   0   16.74    0.99
  -3  11   0   16.26    1.02
  -3  11   0   16.08    1.01
   2 -11   0    3.47    0.48
   2 -11   0    4.12    0.56
   2 -11   0    3.68    0.56
   2 -11   0    3.09    0.41
  -2  11   0    3.64    0.53
  -2  11   0    3.19    0.48
  -2  11   0    3.23    0.51
  -2  11   0    2.81    0.29
   1 -11   0    3.81    0.39
   1 -11   0    4.63    0.42
   1 -11   0    5.06    0.56
   1 -11   0    4.63    0.53
   1 -11   0    4.52    0.63
  -1  11   0    4.67    0.39
  -1  11   0    4.68    0.56
  -1  11   0    4.04    0.55
  -1  11   0    5.67    0.65
   0 -11   0    7.72    0.66
   0 -11   0    7.25    0.62
   0 -11   0    7.92    0.75
   0 -11   0    7.97    0.46
   0 -11   0    7.46    0.46
   0  11   0    7.62    0.65
   0  11   0    7.47    0.73
   0  11   0    6.27    0.66
   0  11   0    7.54    0.52
  -1 -11   0   -0.14    0.20
  -1 -11   0   -0.11    0.27
  -1 -11   0   -0.02    0.11
  -1 -11   0    0.42    0.27
  -1 -11   0    0.14    0.12
   1  11   0    0.19    0.22
   1  11   0    0.07    0.19
   1  11   0   -0.20    0.23
   1  11   0   -0.22    0.23
  -2 -11   0   40.79    1.60
  -2 -11   0   39.50    1.82
  -2 -11   0   40.18    1.65
   2  11   0   38.34    1.81
   2  11   0   40.73    1.77
   2  11   0   40.18    1.60
   2  11   0   39.81    1.59
  -3 -11   0   21.13    1.14
  -3 -11   0   22.35    1.34
  -3 -11   0   24.15    1.12
   3  11   0   21.74    1.26
   3  11   0   22.82    1.17
   3  11   0   22.18    1.07
   3  11   0   22.73    1.33
  -4 -11   0   25.06    1.23
  -4 -11   0   24.41    1.44
  -4 -11   0   23.20    1.14
   4  11   0   25.43    1.38
   4  11   0   24.09    1.10
   4  11   0   24.10    1.41
   4  11   0   22.02    1.24
  -5 -11   0   10.40    1.01
  -5 -11   0   10.18    0.80
  -5 -11   0   11.40    0.76
   5  11   0   11.06    0.99
   5  11   0   11.38    0.96
   5  11   0   10.03    0.90
   5  11   0   10.06    0.67
   8 -12   0    2.21    0.50
   8 -12   0    3.10    0.61
   8 -12   0    2.83    0.55
   8 -12   0    2.88    0.58
  -8  12   0    2.37    0.50
  -8  12   0    3.00    0.60
  -8  12   0    2.96    0.53
   7 -12   0   36.53    1.66
   7 -12   0   29.27    1.52
   7 -12   0   28.06    1.49
   7 -12   0   30.64    1.55
  -7  12   0   29.24    1.47
  -7  12   0   28.40    1.59
  -7  12   0   31.78    1.54
   6 -12   0    0.05    0.27
   6 -12   0    0.25    0.25
   6 -12   0    0.19    0.28
   6 -12   0    0.03    0.31
  -6  12   0   -0.29    0.27
  -6  12   0    0.44    0.32
  -6  12   0    0.42    0.29
   5 -12   0   15.52    1.06
   5 -12   0   15.53    1.00
   5 -12   0   16.28    0.99
   5 -12   0   16.75    1.07
  -5  12   0   16.93    1.10
  -5  12   0   14.77    1.02
  -5  12   0   15.92    1.00
   4 -12   0   14.52    0.95
   4 -12   0   15.22    1.04
   4 -12   0   15.53    1.01
   4 -12   0   19.17    0.99
  -4  12   0   13.06    0.96
  -4  12   0   16.04    1.00
  -4  12   0   13.64    0.99
   3 -12   0    1.87    0.46
   3 -12   0    1.36    0.39
   3 -12   0    1.55    0.37
   3 -12   0    1.30    0.32
  -3  12   0    0.88    0.37
  -3  12   0    0.94    0.37
  -3  12   0    1.40    0.39
   2 -12   0   49.40    1.79
   2 -12   0   50.90    1.94
   2 -12   0   44.77    2.01
   2 -12   0   50.42    1.99
  -2  12   0   49.72    2.06
  -2  12   0   51.72    2.02
  -2  12   0   48.52    1.56
  -2  12   0   51.02    2.02
   1 -12   0    5.58    0.61
   1 -12   0    5.45    0.46
   1 -12   0    5.71    0.63
   1 -12   0    6.43    0.62
   1 -12   0    6.72    0.74
  -1  12   0    6.35    0.68
  -1  12   0    5.96    0.70
  -1  12   0    5.68    0.64
  -1  12   0    5.15    0.43
   0 -12   0   51.51    1.91
   0 -12   0   46.93    1.59
   0 -12   0   48.44    1.94
   0 -12   0   45.16    1.58
   0 -12   0   49.58    2.09
   0  12   0   49.52    2.09
   0  12   0   48.98    1.71
   0  12   0   48.65    2.01
   0  12   0   49.38    1.93
  -1 -12   0    1.11    0.44
  -1 -12   0    1.24    0.36
  -1 -12   0    1.17    0.37
   1  12   0    1.10    0.40
   1  12   0    0.76    0.39
   1  12   0    1.06    0.35
   1  12   0    0.93    0.29
  -2 -12   0   53.43    2.26
  -2 -12   0   49.81    2.02
  -2 -12   0   53.14    1.97
   2  12   0   52.59    2.24
   2  12   0   50.34    1.94
   2  12   0   50.13    1.95
   2  12   0   51.26    2.16
  -3 -12   0    5.40    0.60
  -3 -12   0    6.47    0.84
  -3 -12   0    4.48    0.61
   3  12   0    4.20    0.65
   3  12   0    4.94    0.58
   3  12   0    6.11    0.82
   3  12   0    5.40    0.64
   7 -13   0    2.24    0.51
   7 -13   0    2.22    0.53
   7 -13   0    2.61    0.49
  -7  13   0    2.56    0.55
  -7  13   0    1.57    0.45
  -7  13   0    2.08    0.51
   6 -13   0    0.73    0.40
   6 -13   0    0.40    0.30
   6 -13   0    0.76    0.37
   6 -13   0    0.57    0.37
  -6  13   0    0.55    0.34
  -6  13   0    0.39    0.33
  -6  13   0    0.84    0.38
   5 -13   0    4.66    0.60
   5 -13   0    5.62    0.69
   5 -13   0    4.49    0.64
   5 -13   0    5.50    0.74
  -5  13   0    5.42    0.68
  -5  13   0    5.85    0.69
  -5  13   0    4.62    0.66
   4 -13   0    0.04    0.28
   4 -13   0    0.02    0.30
   4 -13   0    0.41    0.30
   4 -13   0   -0.12    0.24
  -4  13   0   -0.11    0.25
  -4  13   0   -0.09    0.26
  -4  13   0    0.06    0.27
   3 -13   0    0.84    0.36
   3 -13   0    0.54    0.37
   3 -13   0    0.40    0.25
   3 -13   0   -0.24    0.24
  -3  13   0    0.01    0.29
  -3  13   0    0.46    0.34
  -3  13   0    0.86    0.38
   2 -13   0   24.60    1.26
   2 -13   0   23.61    1.09
   2 -13   0   23.90    1.39
   2 -13   0   25.57    1.32
  -2  13   0   22.59    0.89
  -2  13   0   25.19    1.41
  -2  13   0   24.61    1.36
  -2  13   0   24.21    1.32
   1 -13   0    0.41    0.31
   1 -13   0    0.41    0.36
   1 -13   0    0.42    0.22
   1 -13   0    0.47    0.32
  -1  13   0    0.31    0.21
  -1  13   0    0.60    0.33
  -1  13   0    0.07    0.31
  -1  13   0    0.21    0.33
   0 -13   0   23.27    1.40
   0 -13   0   23.44    1.27
   0 -13   0   23.35    0.93
   0 -13   0   24.64    1.24
   0  13   0   24.36    1.42
   0  13   0   23.16    1.05
   0  13   0   25.28    1.29
   0  13   0   21.64    1.32
  -1 -13   0    1.09    0.40
  -1 -13   0    0.92    0.34
  -1 -13   0    0.96    0.43
   1  13   0    1.56    0.34
   1  13   0    1.45    0.48
   1  13   0    0.35    0.31
   1  13   0    0.91    0.40
  -2 -13   0   14.54    1.13
  -2 -13   0   12.78    0.93
  -2 -13   0   10.96    0.84
   2  13   0   13.20    0.91
   2  13   0   14.77    1.07
   2  13   0   13.69    0.89
   2  13   0   13.48    1.08
   5 -14   0    1.61    0.42
   5 -14   0    1.23    0.47
   5 -14   0    0.64    0.39
   5 -14   0    1.78    0.48
  -5  14   0    1.30    0.44
  -5  14   0    1.34    0.46
  -5  14   0    1.21    0.44
   4 -14   0   31.05    1.67
   4 -14   0   34.30    1.63
   4 -14   0   31.31    1.48
   4 -14   0   34.19    1.67
  -4  14   0   32.00    1.68
  -4  14   0   33.86    1.71
  -4  14   0   34.11    1.68
   3 -14   0    0.71    0.39
   3 -14   0    0.75    0.38
   3 -14   0    0.52    0.39
   3 -14   0    0.83    0.29
  -3  14   0    0.39    0.35
  -3  14   0    0.70    0.42
  -3  14   0    1.37    0.46
   2 -14   0   35.01    1.69
   2 -14   0   31.82    1.39
   2 -14   0   35.91    1.64
   2 -14   0   33.37    1.76
  -2  14   0   36.60    1.79
  -2  14   0   36.25    1.71
   1 -14   0    0.33    0.37
   1 -14   0    0.63    0.34
   1 -14   0    0.37    0.23
   1 -14   0    0.37    0.34
  -1  14   0    0.73    0.42
  -1  14   0    0.17    0.22
  -1  14   0    0.62    0.35
  -1  14   0    0.74    0.43
   1  14  -1   13.88    1.11
   1  14  -1   14.08    0.83
   1  14  -1   13.93    0.98
   1  14  -1   13.36    1.07
  -1 -14   1   14.49    0.98
  -1 -14   1   12.40    0.89
  -1 -14   1   14.43    1.14
   0  14  -1   -0.13    0.26
   0  14  -1   -0.19    0.34
   0  14  -1   -0.19    0.29
   0  14  -1    0.11    0.22
   0 -14   1    0.01    0.29
   0 -14   1   -0.25    0.33
   0 -14   1   -0.40    0.15
   0 -14   1   -0.10    0.26
  -1  14  -1   41.95    1.51
  -1  14  -1   45.01    1.96
  -1  14  -1   45.54    2.07
  -1  14  -1   45.76    2.02
   1 -14   1   48.35    2.14
   1 -14   1   45.43    1.91
   1 -14   1   44.29    1.61
   1 -14   1   44.42    1.86
  -2  14  -1    2.16    0.52
  -2  14  -1    1.84    0.47
  -2  14  -1    1.09    0.41
   2 -14   1    1.82    0.44
   2 -14   1    2.00    0.35
   2 -14   1    1.82    0.51
   2 -14   1    2.39    0.48
  -3  14  -1   31.95    1.62
  -3  14  -1   31.82    1.59
  -3  14  -1   31.98    1.63
   3 -14   1   31.06    1.55
   3 -14   1   30.41    1.38
   3 -14   1   31.47    1.51
   3 -14   1   29.56    1.61
  -4  14  -1    1.43    0.40
  -4  14  -1    1.37    0.45
  -4  14  -1    1.00    0.42
   4 -14   1    1.58    0.41
   4 -14   1    1.28    0.37
   4 -14   1    1.44    0.42
   4 -14   1    1.45    0.49
  -5  14  -1    7.37    0.83
  -5  14  -1    6.62    0.81
  -5  14  -1    8.12    0.81
   5 -14   1    7.38    0.86
   5 -14   1    8.20    0.76
   5 -14   1    8.27    0.82
   5 -14   1    8.79    0.82
  -6  14  -1    4.82    0.70
  -6  14  -1    4.81    0.70
  -6  14  -1    3.63    0.59
   6 -14   1    5.40    0.75
   6 -14   1    3.01    0.58
   6 -14   1    3.25    0.56
   6 -14   1    2.28    0.52
   3  13  -1   16.43    1.04
   3  13  -1   18.65    1.29
   3  13  -1   17.83    1.06
   3  13  -1   18.78    1.27
  -3 -13   1   20.40    1.05
  -3 -13   1   18.64    1.08
  -3 -13   1   19.56    1.32
   2  13  -1    7.12    0.66
   2  13  -1    8.01    0.85
   2  13  -1    8.20    0.73
   2  13  -1    7.71    0.84
  -2 -13   1    7.18    0.65
  -2 -13   1    6.54    0.71
  -2 -13   1    8.64    0.91
   1  13  -1   30.62    1.60
   1  13  -1   32.03    1.47
   1  13  -1   30.49    1.55
   1  13  -1   28.54    1.27
  -1 -13   1   30.09    1.63
  -1 -13   1   30.46    1.38
  -1 -13   1   29.04    1.41
   0  13  -1    3.40    0.59
   0  13  -1    3.54    0.60
   0  13  -1    3.46    0.54
   0  13  -1    3.37    0.41
   0 -13   1    3.35    0.63
   0 -13   1    3.21    0.35
   0 -13   1    2.88    0.36
   0 -13   1    3.98    0.53
   0 -13   1    3.39    0.53
  -1  13  -1   48.10    1.66
  -1  13  -1   48.61    2.05
  -1  13  -1   53.69    2.13
  -1  13  -1   52.01    2.17
   1 -13   1   50.54    1.95
   1 -13   1   50.30    1.75
   1 -13   1   50.49    2.02
   1 -13   1   52.10    2.19
  -2  13  -1    2.04    0.26
  -2  13  -1    2.88    0.53
  -2  13  -1    2.63    0.56
  -2  13  -1    1.65    0.41
   2 -13   1    2.74    0.49
   2 -13   1    2.09    0.37
   2 -13   1    2.54    0.55
   2 -13   1    2.41    0.46
  -3  13  -1   12.99    0.99
  -3  13  -1   14.06    0.97
  -3  13  -1   14.77    1.02
   3 -13   1   13.36    0.90
   3 -13   1   14.01    0.95
   3 -13   1   14.65    1.04
   3 -13   1   13.79    0.84
  -4  13  -1    0.11    0.29
  -4  13  -1    1.05    0.38
  -4  13  -1    0.05    0.27
   4 -13   1    0.38    0.35
   4 -13   1    0.35    0.26
   4 -13   1    0.80    0.33
   4 -13   1    0.64    0.33
  -5  13  -1    1.22    0.39
  -5  13  -1    0.87    0.37
  -5  13  -1    1.46    0.42
   5 -13   1    1.12    0.37
   5 -13   1    0.38    0.28
   5 -13   1    1.57    0.42
   5 -13   1    1.37    0.45
  -6  13  -1   19.74    1.19
  -6  13  -1   19.06    1.14
  -6  13  -1   19.15    1.26
   6 -13   1   19.97    1.22
   6 -13   1   18.54    1.17
   6 -13   1   19.87    1.25
   6 -13   1   20.26    1.21
  -7  13  -1    0.33    0.33
  -7  13  -1    0.95    0.38
  -7  13  -1    0.99    0.41
   7 -13   1    0.09    0.31
   7 -13   1    0.40    0.38
   7 -13   1    0.48    0.36
   7 -13   1    0.38    0.32
  -8  13  -1   40.65    1.88
  -8  13  -1   41.23    1.84
  -8  13  -1   40.63    2.03
   8 -13   1   42.71    1.98
   8 -13   1   43.29    1.99
   8 -13   1   41.91    1.99
   4  12  -1    4.76    0.56
   4  12  -1    5.29    0.70
   4  12  -1    5.10    0.73
   4  12  -1    3.91    0.67
  -4 -12   1    4.54    0.59
  -4 -12   1    4.27    0.71
  -4 -12   1    4.47    0.52
   3  12  -1   25.40    1.25
   3  12  -1   24.20    1.43
   3  12  -1   22.61    1.17
   3  12  -1   24.88    1.38
  -3 -12   1   22.79    1.13
  -3 -12   1   25.26    1.47
  -3 -12   1   25.51    1.23
   2  12  -1   27.53    1.25
   2  12  -1   27.45    1.44
   2  12  -1   25.43    1.45
   2  12  -1   26.22    1.28
  -2 -12   1   27.17    1.48
  -2 -12   1   26.58    1.22
  -2 -12   1   27.07    1.29
   1  12  -1   20.20    1.20
   1  12  -1   21.81    1.03
   1  12  -1   24.12    1.32
   1  12  -1   22.75    1.17
  -1 -12   1   20.76    1.12
  -1 -12   1   22.92    1.10
  -1 -12   1   22.84    1.33
   0  12  -1    0.32    0.26
   0  12  -1    0.54    0.34
   0  12  -1    0.69    0.22
   0  12  -1    0.99    0.36
   0 -12   1    0.68    0.20
   0 -12   1    0.48    0.27
   0 -12   1    0.89    0.20
   0 -12   1    0.56    0.27
   0 -12   1    0.25    0.35
  -1  12  -1   19.95    1.19
  -1  12  -1   24.69    1.22
  -1  12  -1   21.59    1.18
  -1  12  -1   21.55    0.87
   1 -12   1   22.28    0.96
   1 -12   1   22.39    1.10
   1 -12   1   22.27    1.15
   1 -12   1   21.18    0.95
   1 -12   1   20.96    1.23
  -2  12  -1    0.41    0.30
  -2  12  -1    0.57    0.34
  -2  12  -1    0.18    0.13
  -2  12  -1    0.56    0.30
   2 -12   1    0.86    0.32
   2 -12   1    0.43    0.29
   2 -12   1    0.12    0.32
   2 -12   1    0.62    0.23
  -3  12  -1   19.52    1.14
  -3  12  -1   20.40    1.17
  -3  12  -1   19.13    1.09
   3 -12   1   19.17    1.05
   3 -12   1   19.65    1.10
   3 -12   1   19.71    0.99
   3 -12   1   18.15    1.14
  -4  12  -1   38.26    1.63
  -4  12  -1   31.45    1.62
  -4  12  -1   38.74    1.68
   4 -12   1   36.46    1.55
   4 -12   1   37.37    1.64
   4 -12   1   38.16    1.60
   4 -12   1   36.64    1.70
  -5  12  -1    5.12    0.60
  -5  12  -1    3.58    0.58
  -5  12  -1    4.01    0.55
   5 -12   1    4.93    0.69
   5 -12   1    4.76    0.60
   5 -12   1    4.17    0.59
   5 -12   1    4.56    0.60
  -6  12  -1   28.67    1.41
  -6  12  -1   29.87    1.40
  -6  12  -1   30.01    1.53
   6 -12   1   28.06    1.48
   6 -12   1   28.30    1.42
   6 -12   1   27.18    1.43
   6 -12   1   25.60    1.37
  -7  12  -1    1.66    0.41
  -7  12  -1    1.33    0.40
  -7  12  -1    1.52    0.47
   7 -12   1    2.38    0.47
   7 -12   1    1.61    0.45
   7 -12   1    2.05    0.50
   7 -12   1    1.49    0.39
  -8  12  -1   15.14    0.99
  -8  12  -1   13.86    1.11
  -8  12  -1   13.14    0.95
   8 -12   1   15.73    1.08
   8 -12   1   14.15    1.07
   8 -12   1   13.79    1.05
   8 -12   1   13.35    1.04
  -9  12  -1   -0.50    0.24
  -9  12  -1   -0.66    0.24
  -9  12  -1   -0.18    0.34
   9 -12   1    0.17    0.32
   9 -12   1    0.51    0.40
   9 -12   1   -0.15    0.33
   9 -12   1    0.03    0.29
   5  11  -1    7.78    0.64
   5  11  -1    7.60    0.84
   5  11  -1    8.19    0.77
   5  11  -1    8.17    0.87
  -5 -11   1    7.11    0.59
  -5 -11   1    8.12    0.67
  -5 -11   1    8.03    0.88
   4  11  -1   15.24    1.11
   4  11  -1   16.14    0.91
   4  11  -1   16.54    1.10
   4  11  -1   16.50    1.00
  -4 -11   1   17.66    1.18
  -4 -11   1   16.42    0.87
  -4 -11   1   14.44    0.90
   3  11  -1   19.84    1.23
   3  11  -1   18.92    1.17
   3  11  -1   20.22    1.08
   3  11  -1   20.86    1.06
  -3 -11   1   22.11    1.30
  -3 -11   1   21.85    1.07
  -3 -11   1   22.61    1.04
   2  11  -1    9.66    0.83
   2  11  -1    8.46    0.68
   2  11  -1   10.47    0.83
   2  11  -1    9.25    0.67
  -2 -11   1    8.79    0.83
  -2 -11   1    8.44    0.67
  -2 -11   1    9.38    0.66
   1  11  -1   32.24    1.52
   1  11  -1   31.97    1.38
   1  11  -1   30.52    1.26
   1  11  -1   31.78    1.45
  -1 -11   1   31.96    1.53
  -1 -11   1   31.74    1.03
  -1 -11   1   29.06    1.02
  -1 -11   1   32.40    1.31
  -1 -11   1   31.97    1.36
   0  11  -1    8.49    0.69
   0  11  -1    6.95    0.50
   0  11  -1    8.77    0.72
   0  11  -1    7.94    0.72
   0 -11   1    8.42    0.77
   0 -11   1    9.47    0.68
   0 -11   1    8.29    0.48
   0 -11   1    8.25    0.62
   0 -11   1    8.00    0.47
  -1  11  -1    2.26    0.42
  -1  11  -1    1.42    0.24
  -1  11  -1    0.88    0.33
  -1  11  -1    0.76    0.31
   1 -11   1    1.53    0.34
   1 -11   1    1.80    0.43
   1 -11   1    1.36    0.26
   1 -11   1    1.63    0.26
   1 -11   1    1.46    0.33
  -2  11  -1   11.68    0.82
  -2  11  -1    9.35    0.72
  -2  11  -1    9.32    0.76
  -2  11  -1    9.31    0.44
   2 -11   1    9.82    0.63
   2 -11   1   10.53    0.71
   2 -11   1    9.44    0.80
   2 -11   1    9.23    0.70
  -3  11  -1    3.26    0.47
  -3  11  -1    3.97    0.55
  -3  11  -1    3.78    0.55
   3 -11   1    4.85    0.53
   3 -11   1    3.65    0.47
   3 -11   1    4.53    0.55
   3 -11   1    3.31    0.53
  -4  11  -1   65.21    2.36
  -4  11  -1   66.38    2.48
  -4  11  -1   69.37    2.45
   4 -11   1   65.64    2.46
   4 -11   1   66.09    2.41
   4 -11   1   67.94    2.38
   4 -11   1   66.55    2.35
  -5  11  -1    7.48    0.76
  -5  11  -1    7.99    0.72
  -5  11  -1    7.47    0.66
   5 -11   1    7.60    0.68
   5 -11   1    8.66    0.76
   5 -11   1    7.15    0.67
   5 -11   1    6.58    0.75
  -6  11  -1   88.88    2.94
  -6  11  -1   85.90    2.87
  -6  11  -1   80.97    3.00
   6 -11   1   82.40    2.93
   6 -11   1   76.32    2.91
   6 -11   1   87.79    2.93
   6 -11   1   85.40    2.98
  -7  11  -1    7.33    0.80
  -7  11  -1    7.58    0.71
  -7  11  -1    6.86    0.66
   7 -11   1    8.23    0.77
   7 -11   1    7.89    0.77
   7 -11   1    6.29    0.76
   7 -11   1    7.24    0.72
  -8  11  -1    7.92    0.72
  -8  11  -1    8.03    0.72
  -8  11  -1    8.12    0.86
   8 -11   1    7.94    0.80
   8 -11   1    8.48    0.82
   8 -11   1    9.69    0.83
   8 -11   1   10.48    0.89
  -9  11  -1    2.99    0.61
  -9  11  -1    3.00    0.54
  -9  11  -1    3.40    0.55
   9 -11   1    4.10    0.66
   9 -11   1    2.99    0.57
   9 -11   1    2.69    0.58
   9 -11   1    3.46    0.58
   6  10  -1    9.77    0.87
   6  10  -1    7.75    0.87
   6  10  -1    8.31    0.85
   6  10  -1    8.81    0.64
  -6 -10   1   10.09    0.94
  -6 -10   1    7.86    0.60
  -6 -10   1    8.37    0.65
   5  10  -1   29.46    1.46
   5  10  -1   33.91    1.56
   5  10  -1   29.69    1.58
   5  10  -1   29.10    1.27
  -5 -10   1   31.48    1.61
  -5 -10   1   30.67    1.25
  -5 -10   1   30.98    1.31
   4  10  -1   22.88    1.28
   4  10  -1   21.56    1.03
   4  10  -1   21.10    1.19
   4  10  -1   21.49    1.13
  -4 -10   1   22.12    1.28
  -4 -10   1   21.74    1.04
  -4 -10   1   20.27    0.97
   3  10  -1    9.64    0.79
   3  10  -1    9.57    0.70
   3  10  -1    9.72    0.67
   3  10  -1    9.15    0.81
  -3 -10   1   10.03    0.63
  -3 -10   1   10.24    0.67
  -3 -10   1    9.19    0.83
   2  10  -1    3.98    0.47
   2  10  -1    5.01    0.51
   2  10  -1    4.47    0.60
   2  10  -1    5.00    0.59
  -2 -10   1    4.38    0.46
  -2 -10   1    3.68    0.60
  -2 -10   1    4.60    0.49
   1  10  -1    8.17    0.55
   1  10  -1    8.21    0.72
   1  10  -1    8.55    0.65
   1  10  -1    8.52    0.68
  -1 -10   1    8.05    0.40
  -1 -10   1    9.96    0.65
  -1 -10   1    8.72    0.41
  -1 -10   1    8.47    0.74
  -1 -10   1    8.42    0.59
   0  10  -1   32.92    1.40
   0  10  -1   36.01    1.52
   0  10  -1   32.82    1.21
   0  10  -1   31.98    1.41
   0 -10   1   31.66    1.16
   0 -10   1   33.12    1.16
   0 -10   1   35.72    1.53
   0 -10   1   34.66    1.33
   0 -10   1   33.92    1.37
  -1  10  -1   27.82    1.24
  -1  10  -1   28.67    1.26
  -1  10  -1   27.96    1.29
  -1  10  -1   27.63    0.98
   1 -10   1   28.32    1.33
   1 -10   1   27.47    1.07
   1 -10   1   24.83    1.04
   1 -10   1   27.10    1.16
   1 -10   1   28.66    1.22
  -2  10  -1   80.91    2.41
  -2  10  -1   87.86    2.82
  -2  10  -1   89.77    2.88
  -2  10  -1   88.21    2.87
   2 -10   1   87.39    2.80
   2 -10   1   75.64    2.64
   2 -10   1   85.25    2.89
   2 -10   1   83.55    2.66
   2 -10   1   88.09    2.76
  -3  10  -1   20.72    1.09
  -3  10  -1   19.23    1.04
  -3  10  -1   19.23    1.01
   3 -10   1   20.67    1.01
   3 -10   1   20.81    1.12
   3 -10   1   21.26    1.05
   3 -10   1   21.74    0.99
  -4  10  -1   55.67    2.11
  -4  10  -1   58.23    2.03
  -4  10  -1   57.09    2.06
   4 -10   1   55.01    2.10
   4 -10   1   54.80    2.00
   4 -10   1   53.37    2.00
   4 -10   1   56.49    2.07
  -5  10  -1    3.05    0.43
  -5  10  -1    2.33    0.44
  -5  10  -1    3.60    0.50
   5 -10   1    2.31    0.40
   5 -10   1    2.62    0.44
   5 -10   1    2.64    0.50
  -6  10  -1   19.49    1.03
  -6  10  -1   19.92    1.00
  -6  10  -1   18.83    1.12
   6 -10   1   17.59    1.07
   6 -10   1   18.48    1.03
   6 -10   1   19.74    1.09
  -7  10  -1    1.03    0.30
  -7  10  -1    1.15    0.31
  -7  10  -1    0.64    0.33
   7 -10   1    1.60    0.39
   7 -10   1    1.27    0.39
   7 -10   1    1.08    0.35
  -8  10  -1    0.38    0.25
  -8  10  -1    0.52    0.29
  -8  10  -1    0.03    0.29
   8 -10   1    0.14    0.30
   8 -10   1    0.27    0.27
   8 -10   1    0.24    0.31
   8 -10   1    0.25    0.32
  -9  10  -1   27.18    1.27
  -9  10  -1   24.76    1.42
  -9  10  -1   24.11    1.24
   9 -10   1   24.98    1.39
   9 -10   1   25.39    1.41
   9 -10   1   26.00    1.37
   9 -10   1   23.53    1.36
 -10  10  -1    2.31    0.44
 -10  10  -1    1.61    0.47
 -10  10  -1    1.73    0.38
  10 -10   1    1.77    0.49
  10 -10   1    1.65    0.48
  10 -10   1    1.53    0.46
  10 -10   1    1.99    0.49
   7   9  -1    6.71    0.76
   7   9  -1    6.67    0.55
   7   9  -1    6.66    0.80
   7   9  -1    5.27    0.74
  -7  -9   1    7.57    0.59
  -7  -9   1    8.00    0.86
  -7  -9   1    6.12    0.52
   6   9  -1    2.49    0.37
   6   9  -1    1.70    0.47
   6   9  -1    3.14    0.55
   6   9  -1    2.91    0.52
  -6  -9   1    2.68    0.40
  -6  -9   1    2.77    0.53
  -6  -9   1    2.56    0.37
   5   9  -1   35.97    1.38
   5   9  -1   34.28    1.57
   5   9  -1   36.33    1.67
  -5  -9   1   34.34    1.33
  -5  -9   1   35.97    1.40
  -5  -9   1   34.67    1.65
   4   9  -1    0.30    0.30
   4   9  -1    0.13    0.21
   4   9  -1    0.16    0.27
  -4  -9   1    0.55    0.22
  -4  -9   1    0.80    0.36
  -4  -9   1   -0.02    0.19
   3   9  -1   39.19    1.50
   3   9  -1   39.55    1.63
   3   9  -1   40.59    1.72
  -3  -9   1   41.06    1.51
  -3  -9   1   39.45    1.64
  -3  -9   1   41.17    1.72
  -3  -9   1   39.63    1.44
   2   9  -1   21.75    1.16
   2   9  -1   24.49    1.06
   2   9  -1   23.60    1.13
   2   9  -1   22.88    1.01
  -2  -9   1   23.63    1.17
  -2  -9   1   23.69    1.03
  -2  -9   1   20.79    0.95
  -2  -9   1   24.37    1.21
   1   9  -1    6.34    0.46
   1   9  -1    6.45    0.60
   1   9  -1    7.45    0.56
   1   9  -1    6.15    0.56
   1   9  -1    6.63    0.59
  -1  -9   1    6.74    0.52
  -1  -9   1    6.94    0.64
  -1  -9   1    5.48    0.47
  -1  -9   1    6.44    0.34
  -1  -9   1    6.10    0.34
   0   9  -1   32.10    1.34
   0   9  -1   32.26    1.15
   0   9  -1   33.20    1.34
   0   9  -1   33.33    1.40
   0  -9   1   32.23    1.12
   0  -9   1   34.59    1.31
   0  -9   1   32.64    1.41
   0  -9   1   33.59    1.14
   0  -9   1   32.02    1.24
  -1   9  -1  117.52    3.44
  -1   9  -1  123.86    3.78
  -1   9  -1  123.45    3.73
  -1   9  -1  121.04    3.74
   1  -9   1  121.14    3.80
   1  -9   1  123.19    3.69
   1  -9   1  122.75    3.64
   1  -9   1  123.38    3.56
   1  -9   1  120.66    3.55
  -2   9  -1    5.39    0.53
  -2   9  -1    4.27    0.26
  -2   9  -1    4.15    0.50
  -2   9  -1    4.86    0.48
   2  -9   1    4.28    0.44
   2  -9   1    4.93    0.41
   2  -9   1    4.96    0.56
   2  -9   1    5.28    0.44
   2  -9   1    4.73    0.48
  -3   9  -1   21.63    1.00
  -3   9  -1   21.11    0.98
  -3   9  -1   20.88    1.02
  -3   9  -1   22.30    1.07
   3  -9   1   22.24    1.10
   3  -9   1   21.79    0.99
   3  -9   1   20.86    1.06
   3  -9   1   21.64    1.02
  -4   9  -1   44.95    1.64
  -4   9  -1   42.79    1.66
  -4   9  -1   44.92    1.68
  -4   9  -1   44.73    1.74
   4  -9   1   44.91    1.66
   4  -9   1   45.55    1.70
   4  -9   1   43.14    1.73
  -5   9  -1    6.93    0.62
  -5   9  -1    8.10    0.68
  -5   9  -1    6.74    0.56
  -5   9  -1    8.62    0.62
   5  -9   1    7.24    0.66
   5  -9   1    7.38    0.60
  -6   9  -1    2.82    0.42
  -6   9  -1    2.65    0.46
  -6   9  -1    2.33    0.43
  -6   9  -1    3.50    0.45
   6  -9   1    2.79    0.45
   6  -9   1    3.14    0.51
   6  -9   1    2.77    0.45
  -7   9  -1   23.95    1.23
  -7   9  -1   22.83    1.22
  -7   9  -1   22.06    1.06
  -7   9  -1   22.12    1.08
   7  -9   1   22.25    1.14
   7  -9   1   23.25    1.19
   7  -9   1   20.82    1.18
  -8   9  -1   10.28    0.86
  -8   9  -1   12.30    0.92
  -8   9  -1   12.47    0.79
  -8   9  -1   12.89    0.79
   8  -9   1   10.60    0.85
   8  -9   1   12.77    0.92
   8  -9   1   13.47    0.90
  -9   9  -1   51.09    2.15
  -9   9  -1   52.46    1.94
  -9   9  -1   49.89    1.95
   9  -9   1   51.16    2.11
   9  -9   1   52.05    2.14
   9  -9   1   52.49    2.10
   9  -9   1   51.83    2.17
 -10   9  -1    6.44    0.63
 -10   9  -1    7.67    0.82
 -10   9  -1    7.17    0.66
  10  -9   1    6.35    0.78
  10  -9   1    8.18    0.81
  10  -9   1    7.67    0.82
  10  -9   1    7.98    0.81
 -11   9  -1   15.26    0.94
 -11   9  -1   14.63    0.93
 -11   9  -1   15.90    1.14
  11  -9   1   14.95    1.09
  11  -9   1   17.24    1.21
  11  -9   1   16.98    1.16
  11  -9   1   14.79    1.12
   8   8  -1    6.64    0.80
   8   8  -1    7.35    0.78
   8   8  -1    6.52    0.53
  -8  -8   1    5.51    0.50
  -8  -8   1    6.18    0.79
  -8  -8   1    5.78    0.55
   7   8  -1    0.52    0.23
   7   8  -1    0.10    0.29
   7   8  -1    0.55    0.33
  -7  -8   1    0.71    0.25
  -7  -8   1    0.16    0.20
  -7  -8   1    0.41    0.34
   6   8  -1    2.54    0.54
   6   8  -1    2.85    0.38
   6   8  -1    1.74    0.42
  -6  -8   1    2.05    0.36
  -6  -8   1    2.77    0.49
  -6  -8   1    1.72    0.29
  -6  -8   1    2.08    0.32
  -6  -8   1    2.52    0.50
   5   8  -1    7.46    0.67
   5   8  -1    7.91    0.74
   5   8  -1    6.69    0.54
  -5  -8   1    7.39    0.52
  -5  -8   1    8.85    0.57
  -5  -8   1    7.00    0.50
  -5  -8   1    7.37    0.65
  -5  -8   1    9.01    0.77
   4   8  -1   54.07    1.85
   4   8  -1   55.66    2.11
   4   8  -1   51.07    1.80
   4   8  -1   52.51    2.00
  -4  -8   1   57.17    2.00
  -4  -8   1   51.89    1.83
  -4  -8   1   52.03    1.82
  -4  -8   1   57.23    2.12
  -4  -8   1   56.61    1.80
   3   8  -1   69.41    2.39
   3   8  -1   65.93    2.18
   3   8  -1   63.09    2.12
   3   8  -1   66.90    2.30
  -3  -8   1   66.30    2.11
  -3  -8   1   64.66    2.16
  -3  -8   1   68.56    2.39
  -3  -8   1   68.97    2.17
  -3  -8   1   66.49    2.24
   2   8  -1   29.12    1.26
   2   8  -1   26.79    1.18
   2   8  -1   26.06    1.05
   2   8  -1   27.35    1.12
  -2  -8   1   27.16    1.05
  -2  -8   1   26.50    1.09
  -2  -8   1   27.91    1.25
  -2  -8   1   27.60    1.09
  -2  -8   1   27.61    1.11
   1   8  -1   30.04    1.27
   1   8  -1   28.50    1.20
   1   8  -1   29.39    1.17
   1   8  -1   28.08    1.10
  -1  -8   1   29.53    1.09
  -1  -8   1   30.39    1.14
  -1  -8   1   28.00    1.08
  -1  -8   1   28.89    1.26
  -1  -8   1   28.71    0.93
  -1  -8   1   28.86    0.93
  -1  -8   1   28.63    1.15
   0   8  -1  120.33    3.69
   0   8  -1  125.53    3.64
   0   8  -1  122.71    3.64
   0   8  -1  116.83    3.44
   0   8  -1  116.37    3.54
   0  -8   1  120.29    3.53
   0  -8   1  120.57    3.70
   0  -8   1  116.98    3.60
   0  -8   1  122.55    3.43
   0  -8   1  124.64    3.59
   0  -8   1  117.64    3.42
  -1   8  -1   90.22    2.74
  -1   8  -1   83.27    2.67
  -1   8  -1   79.47    2.72
  -1   8  -1   85.84    2.49
  -1   8  -1   91.10    2.79
   1  -8   1   87.09    2.74
   1  -8   1   85.00    2.74
   1  -8   1   90.40    2.72
   1  -8   1   85.03    2.59
   1  -8   1   88.88    2.61
   1  -8   1   88.67    2.81
   1  -8   1   89.24    2.67
  -2   8  -1   15.09    0.52
  -2   8  -1   16.38    0.83
  -2   8  -1   14.69    0.74
  -2   8  -1   14.93    0.79
  -2   8  -1   14.99    0.76
  -2   8  -1   16.61    0.75
  -2   8  -1   13.49    0.79
   2  -8   1   16.34    0.72
   2  -8   1   15.74    0.84
   2  -8   1   16.00    0.75
   2  -8   1   14.04    0.75
   2  -8   1   14.49    0.75
   2  -8   1   15.14    0.79
  -3   8  -1    4.89    0.56
  -3   8  -1    3.66    0.43
  -3   8  -1    5.47    0.46
  -3   8  -1    4.11    0.47
  -3   8  -1    5.08    0.44
   3  -8   1    6.00    0.46
   3  -8   1    5.97    0.49
   3  -8   1    4.77    0.42
   3  -8   1    4.91    0.51
   3  -8   1    5.12    0.44
  -4   8  -1   86.29    2.96
  -4   8  -1   98.99    3.04
  -4   8  -1  100.96    2.98
  -4   8  -1   98.07    3.08
   4  -8   1   96.85    3.07
   4  -8   1   96.09    2.98
   4  -8   1   91.37    2.94
   4  -8   1   98.58    3.04
  -5   8  -1   54.92    1.86
  -5   8  -1   55.84    2.00
  -5   8  -1   55.33    1.89
  -5   8  -1   55.55    1.97
   5  -8   1   53.12    1.94
   5  -8   1   51.41    1.83
   5  -8   1   53.75    1.98
   5  -8   1   52.95    1.90
  -6   8  -1   23.51    1.05
  -6   8  -1   24.32    1.16
  -6   8  -1   21.49    0.99
   6  -8   1   23.07    1.12
   6  -8   1   23.78    1.15
   6  -8   1   21.12    1.07
  -7   8  -1   23.19    1.20
  -7   8  -1   23.53    1.05
  -7   8  -1   24.07    1.21
  -7   8  -1   23.58    1.08
   7  -8   1   23.54    1.15
   7  -8   1   23.45    1.18
   7  -8   1   22.24    1.17
  -8   8  -1    8.18    0.61
  -8   8  -1    7.54    0.61
  -8   8  -1    7.54    0.72
  -8   8  -1    7.48    0.73
   8  -8   1    7.15    0.67
   8  -8   1    8.51    0.74
   8  -8   1    6.75    0.69
  -9   8  -1   19.45    1.19
  -9   8  -1   19.05    1.00
  -9   8  -1   18.36    1.15
  -9   8  -1   19.27    0.99
   9  -8   1   19.52    1.16
   9  -8   1   21.14    1.15
   9  -8   1   21.48    1.19
 -10   8  -1    4.06    0.52
 -10   8  -1    3.95    0.62
 -10   8  -1    3.51    0.50
  10  -8   1    5.63    0.70
  10  -8   1    2.96    0.27
  10  -8   1    3.90    0.60
  10  -8   1    3.79    0.58
  10  -8   1    3.66    0.60
 -11   8  -1    4.65    0.58
 -11   8  -1    4.24    0.64
 -11   8  -1    4.01    0.55
  11  -8   1    3.87    0.64
  11  -8   1    4.08    0.62
  11  -8   1    4.65    0.71
  11  -8   1    3.60    0.36
  11  -8   1    2.54    0.57
   9   7  -1    2.53    0.34
   9   7  -1    2.89    0.60
   9   7  -1    3.11    0.59
   9   7  -1    3.17    0.56
  -9  -7   1    2.33    0.36
  -9  -7   1    1.91    0.37
  -9  -7   1    1.77    0.48
   8   7  -1   -0.31    0.20
   8   7  -1    0.06    0.27
   8   7  -1   -0.11    0.26
  -8  -7   1   -0.03    0.31
  -8  -7   1    0.16    0.19
  -8  -7   1   -0.25    0.18
   7   7  -1   14.35    0.93
   7   7  -1   14.26    1.00
   7   7  -1   15.00    0.77
  -7  -7   1   14.26    0.73
  -7  -7   1   13.91    0.77
  -7  -7   1   13.69    0.94
  -7  -7   1   15.20    1.02
   6   7  -1    0.74    0.34
   6   7  -1    1.14    0.25
   6   7  -1    1.18    0.35
  -6  -7   1    0.85    0.35
  -6  -7   1    1.05    0.27
  -6  -7   1    0.50    0.28
  -6  -7   1    0.86    0.23
  -6  -7   1    0.40    0.20
   5   7  -1   45.11    1.80
   5   7  -1   42.58    1.51
   5   7  -1   45.73    1.72
   5   7  -1   43.45    1.54
  -5  -7   1   39.10    1.48
  -5  -7   1   45.23    1.72
  -5  -7   1   44.76    1.55
  -5  -7   1   43.94    1.49
  -5  -7   1   44.83    1.79
   4   7  -1   35.16    1.43
   4   7  -1   35.14    1.30
   4   7  -1   32.06    1.25
   4   7  -1   35.62    1.51
  -4  -7   1   36.76    1.30
  -4  -7   1   35.57    1.28
  -4  -7   1   35.57    1.24
  -4  -7   1   36.73    1.42
   3   7  -1   77.70    2.54
   3   7  -1   74.84    2.34
   3   7  -1   72.08    2.29
   3   7  -1   74.05    2.44
  -3  -7   1   72.43    2.32
  -3  -7   1   74.89    2.40
  -3  -7   1   74.78    2.27
  -3  -7   1   76.77    2.32
  -3  -7   1   73.59    2.51
   2   7  -1   10.11    0.66
   2   7  -1   10.18    0.58
   2   7  -1    8.82    0.50
   2   7  -1    9.66    0.61
  -2  -7   1   10.02    0.55
  -2  -7   1    9.28    0.55
  -2  -7   1    9.98    0.52
  -2  -7   1    9.77    0.65
  -2  -7   1    9.84    0.57
   1   7  -1   11.19    0.66
   1   7  -1   14.16    0.68
   1   7  -1   13.14    0.72
   1   7  -1   13.03    0.62
   1   7  -1   12.83    0.73
  -1  -7   1   13.00    0.61
  -1  -7   1   13.20    0.71
  -1  -7   1   13.09    0.61
  -1  -7   1   13.26    0.49
  -1  -7   1   14.09    0.68
  -1  -7   1   13.87    0.65
  -1  -7   1   13.40    0.75
  -1  -7   1   13.45    0.49
   0   7  -1   95.15    2.94
   0   7  -1   94.51    2.83
   0   7  -1   97.21    2.91
   0   7  -1   90.20    2.92
   0   7  -1   96.53    2.90
   0  -7   1   94.99    2.72
   0  -7   1   91.73    2.87
   0  -7   1   95.50    2.73
   0  -7   1   93.92    2.92
   0  -7   1   98.06    2.85
   0  -7   1   96.83    2.97
   0  -7   1   97.19    2.81
   0  -7   1   94.37    2.74
  -1   7  -1    0.09    0.13
  -1   7  -1    0.09    0.15
  -1   7  -1    0.22    0.17
  -1   7  -1    0.39    0.21
  -1   7  -1   -0.02    0.09
  -1   7  -1    0.32    0.19
  -1   7  -1    0.02    0.13
   1  -7   1    0.12    0.16
   1  -7   1    0.02    0.13
   1  -7   1   -0.07    0.10
   1  -7   1    0.18    0.17
   1  -7   1    0.28    0.21
   1  -7   1   -0.20    0.12
  -2   7  -1   26.25    1.02
  -2   7  -1   26.88    1.07
  -2   7  -1   27.06    1.08
  -2   7  -1   25.03    1.07
  -2   7  -1   25.07    1.01
  -2   7  -1   24.85    0.77
  -2   7  -1   28.23    1.03
   2  -7   1   25.51    1.05
   2  -7   1   25.06    1.02
   2  -7   1   26.27    0.99
   2  -7   1   26.35    1.10
   2  -7   1   28.30    1.06
   2  -7   1   25.42    0.99
  -3   7  -1   33.58    1.32
  -3   7  -1   35.67    1.31
  -3   7  -1   35.87    1.35
  -3   7  -1   34.52    1.26
  -3   7  -1   37.07    1.31
  -3   7  -1   35.16    1.29
   3  -7   1   35.42    1.28
   3  -7   1   34.16    1.32
   3  -7   1   32.50    1.26
   3  -7   1   36.16    1.28
   3  -7   1   35.58    1.36
   3  -7   1   36.22    1.32
  -4   7  -1   12.86    0.69
  -4   7  -1   12.35    0.71
  -4   7  -1   13.93    0.67
  -4   7  -1   12.86    0.68
  -4   7  -1   13.22    0.74
  -4   7  -1   12.01    0.70
   4  -7   1   14.27    0.78
   4  -7   1   12.96    0.72
   4  -7   1   12.57    0.69
   4  -7   1   12.85    0.69
   4  -7   1   14.71    0.75
   4  -7   1   13.74    0.67
  -5   7  -1  176.57    4.92
  -5   7  -1  176.05    5.04
  -5   7  -1  161.78    4.97
  -5   7  -1  173.81    5.03
  -5   7  -1  172.32    4.88
   5  -7   1  171.68    5.01
   5  -7   1  171.71    4.96
   5  -7   1  173.13    5.02
   5  -7   1  154.01    4.84
  -6   7  -1   40.54    1.59
  -6   7  -1   34.98    1.39
  -6   7  -1   39.82    1.45
  -6   7  -1   41.61    1.60
   6  -7   1   37.56    1.41
   6  -7   1   40.59    1.58
   6  -7   1   40.22    1.56
   6  -7   1   40.96    1.53
  -7   7  -1   36.39    1.40
  -7   7  -1   37.54    1.56
  -7   7  -1   36.50    1.38
  -7   7  -1   37.07    1.54
   7  -7   1   35.71    1.37
   7  -7   1   36.71    1.53
   7  -7   1   37.52    1.54
  -8   7  -1    5.62    0.63
  -8   7  -1    5.68    0.51
  -8   7  -1    5.12    0.60
  -8   7  -1    5.49    0.59
  -8   7  -1    5.48    0.50
   8  -7   1    5.55    0.31
   8  -7   1    6.14    0.63
   8  -7   1    7.02    0.66
  -9   7  -1   63.66    2.32
  -9   7  -1   59.98    2.12
  -9   7  -1   61.42    2.16
  -9   7  -1   63.79    2.35
  -9   7  -1   61.69    2.38
   9  -7   1   60.83    1.88
   9  -7   1   63.10    2.36
   9  -7   1   61.36    2.33
 -10   7  -1    0.21    0.25
 -10   7  -1    0.80    0.27
 -10   7  -1    1.46    0.40
 -10   7  -1    0.65    0.34
  10  -7   1    0.81    0.37
  10  -7   1    1.00    0.38
  10  -7   1    0.97    0.23
 -11   7  -1    0.58    0.33
 -11   7  -1    0.50    0.27
 -11   7  -1    1.32    0.38
  11  -7   1    2.43    0.51
  11  -7   1    1.43    0.26
  11  -7   1    1.40    0.42
  11  -7   1    1.22    0.41
   9   6  -1    8.95    0.80
   9   6  -1    8.58    0.61
   9   6  -1    8.58    0.85
  -9  -6   1    9.03    0.64
  -9  -6   1    8.41    0.83
  -9  -6   1    9.70    0.89
  -9  -6   1    7.12    0.56
   8   6  -1    1.41    0.30
   8   6  -1    1.58    0.42
   8   6  -1    1.62    0.30
   8   6  -1    2.18    0.46
  -8  -6   1    1.66    0.42
  -8  -6   1    1.56    0.32
  -8  -6   1    1.54    0.30
  -8  -6   1    1.85    0.47
   7   6  -1   48.33    1.72
   7   6  -1   53.62    2.10
   7   6  -1   51.97    1.97
   7   6  -1   51.67    1.77
  -7  -6   1   51.09    1.78
  -7  -6   1   51.77    2.02
  -7  -6   1   51.28    2.06
  -7  -6   1   51.82    1.73
   6   6  -1   16.11    0.92
   6   6  -1   17.21    1.01
   6   6  -1   15.06    0.75
   6   6  -1   16.49    0.79
  -6  -6   1   16.35    0.73
  -6  -6   1   17.25    0.95
  -6  -6   1   14.33    0.70
  -6  -6   1   16.01    0.98
  -6  -6   1   15.52    0.76
   5   6  -1   41.53    1.56
   5   6  -1   35.84    1.35
   5   6  -1   39.02    1.40
   5   6  -1   41.32    1.63
  -5  -6   1   39.00    1.34
  -5  -6   1   41.32    1.62
  -5  -6   1   38.93    1.36
  -5  -6   1   39.57    1.39
  -5  -6   1   40.03    1.55
   4   6  -1    5.72    0.44
   4   6  -1    5.30    0.39
   4   6  -1    5.60    0.50
   4   6  -1    6.03    0.55
  -4  -6   1    5.53    0.54
  -4  -6   1    5.08    0.47
  -4  -6   1    5.07    0.37
  -4  -6   1    5.53    0.40
  -4  -6   1    5.10    0.39
   3   6  -1   10.01    0.55
   3   6  -1   10.68    0.62
   3   6  -1    9.92    0.51
   3   6  -1    9.58    0.72
   3   6  -1   10.07    0.65
  -3  -6   1   10.42    0.66
  -3  -6   1    9.86    0.54
  -3  -6   1   10.28    0.49
  -3  -6   1    9.34    0.70
  -3  -6   1   10.41    0.52
  -3  -6   1   10.18    0.58
   2   6  -1    1.52    0.27
   2   6  -1    1.88    0.29
   2   6  -1    1.95    0.30
   2   6  -1    2.00    0.27
   2   6  -1    1.98    0.25
  -2  -6   1    1.77    0.31
  -2  -6   1    2.06    0.28
  -2  -6   1    1.76    0.24
  -2  -6   1    1.79    0.23
  -2  -6   1    1.68    0.25
  -2  -6   1    1.56    0.27
   1   6  -1    5.62    0.36
   1   6  -1    5.23    0.41
   1   6  -1    5.65    0.44
   1   6  -1    5.40    0.44
   1   6  -1    5.26    0.40
  -1  -6   1    5.06    0.34
  -1  -6   1    4.97    0.42
  -1  -6   1    4.89    0.44
  -1  -6   1    4.72    0.25
  -1  -6   1    5.27    0.37
  -1  -6   1    5.07    0.39
  -1  -6   1    4.83    0.25
  -1  -6   1    5.33    0.34
   0   6  -1   89.01    2.67
   0   6  -1   90.51    2.50
   0   6  -1   84.83    2.66
   0   6  -1   85.40    2.62
   0   6  -1   86.06    2.56
   0   6  -1   85.91    2.62
   0  -6   1   87.20    2.63
   0  -6   1   87.31    2.50
   0  -6   1   87.74    2.58
   0  -6   1   88.48    2.55
   0  -6   1   86.49    2.49
   0  -6   1   87.93    2.68
   0  -6   1   86.01    2.65
  -1   6  -1  255.16    6.98
  -1   6  -1  259.74    7.03
  -1   6  -1  246.03    7.03
  -1   6  -1  258.99    7.03
  -1   6  -1  257.00    6.93
  -1   6  -1  250.00    6.95
   1  -6   1  245.84    7.00
   1  -6   1  258.70    6.98
   1  -6   1  247.93    7.04
   1  -6   1  249.68    7.00
   1  -6   1  253.84    6.93
   1  -6   1  248.87    6.91
  -2   6  -1   66.56    2.04
  -2   6  -1   69.02    2.07
  -2   6  -1   62.21    2.10
  -2   6  -1   63.74    2.05
  -2   6  -1   67.03    2.11
  -2   6  -1   67.37    2.08
   2  -6   1   66.34    2.04
   2  -6   1   66.45    2.08
   2  -6   1   68.32    2.14
   2  -6   1   65.04    2.06
   2  -6   1   66.06    2.10
   2  -6   1   67.57    2.04
  -3   6  -1  106.48    3.06
  -3   6  -1  102.79    3.10
  -3   6  -1  110.52    3.11
  -3   6  -1  102.78    3.14
  -3   6  -1  103.86    3.15
  -3   6  -1  104.84    3.13
   3  -6   1  101.33    3.06
   3  -6   1  104.04    3.08
   3  -6   1  103.38    3.10
   3  -6   1  101.68    3.13
   3  -6   1  106.00    3.17
   3  -6   1  106.66    3.13
  -4   6  -1   70.12    2.31
  -4   6  -1   70.73    2.20
  -4   6  -1   69.32    2.29
  -4   6  -1   72.00    2.31
  -4   6  -1   74.50    2.24
   4  -6   1   73.77    2.33
   4  -6   1   74.08    2.27
   4  -6   1   74.00    2.30
   4  -6   1   73.94    2.30
   4  -6   1   67.61    2.28
   4  -6   1   71.95    2.30
   4  -6   1   69.60    2.20
  -5   6  -1  108.54    3.21
  -5   6  -1  109.24    3.36
  -5   6  -1  110.70    3.25
  -5   6  -1  104.57    3.31
  -5   6  -1  111.13    3.36
  -5   6  -1  112.46    3.33
   5  -6   1  114.12    3.37
   5  -6   1  110.08    3.35
   5  -6   1  105.12    3.34
   5  -6   1  110.27    3.35
   5  -6   1  107.20    3.22
   5  -6   1  109.11    3.36
  -6   6  -1    4.18    0.39
  -6   6  -1    3.79    0.36
  -6   6  -1    3.86    0.43
  -6   6  -1    4.32    0.48
  -6   6  -1    4.11    0.47
  -6   6  -1    3.66    0.46
   6  -6   1    3.70    0.36
   6  -6   1    3.91    0.47
   6  -6   1    4.32    0.47
   6  -6   1    3.67    0.22
  -7   6  -1   -0.09    0.17
  -7   6  -1   -0.03    0.20
  -7   6  -1   -0.08    0.16
  -7   6  -1    0.23    0.18
   7  -6   1    0.04    0.14
   7  -6   1    0.74    0.29
   7  -6   1    0.14    0.22
   7  -6   1   -0.12    0.10
  -8   6  -1    0.09    0.25
  -8   6  -1    0.26    0.20
  -8   6  -1   -0.04    0.20
  -8   6  -1    0.16    0.19
  -8   6  -1   -0.09    0.21
   8  -6   1   -0.14    0.21
   8  -6   1   -0.03    0.23
   8  -6   1   -0.19    0.12
   8  -6   1    0.11    0.17
  -9   6  -1   19.57    0.95
  -9   6  -1   19.92    1.14
  -9   6  -1   20.38    0.99
  -9   6  -1   20.96    1.12
  -9   6  -1   20.03    1.10
   9  -6   1   20.54    0.85
   9  -6   1   21.55    1.16
   9  -6   1   19.89    1.13
 -10   6  -1   13.31    0.93
 -10   6  -1   13.92    0.94
 -10   6  -1   13.62    0.80
 -10   6  -1   12.85    0.80
  10  -6   1   14.58    0.98
  10  -6   1   16.21    0.74
  10  -6   1   13.74    0.96
 -11   6  -1    6.45    0.59
 -11   6  -1    6.34    0.71
 -11   6  -1    7.34    0.77
  11  -6   1    7.20    0.54
  11  -6   1    6.31    0.74
  11  -6   1    6.94    0.75
  11  -6   1    7.08    0.63
  11  -6   1    7.49    0.77
  10   5  -1    4.06    0.65
  10   5  -1    4.26    0.63
  10   5  -1    3.89    0.51
 -10  -5   1    3.88    0.65
 -10  -5   1    4.08    0.48
 -10  -5   1    4.12    0.52
   9   5  -1   59.30    2.24
   9   5  -1   59.25    2.34
   9   5  -1   57.55    1.99
  -9  -5   1   55.51    1.97
  -9  -5   1   59.20    2.36
  -9  -5   1   60.24    2.34
  -9  -5   1   56.98    2.04
   8   5  -1    0.09    0.22
   8   5  -1    0.10    0.18
   8   5  -1    0.00    0.27
   8   5  -1    0.23    0.31
  -8  -5   1   -0.04    0.18
  -8  -5   1   -0.09    0.18
  -8  -5   1    0.11    0.28
  -8  -5   1   -0.08    0.26
   7   5  -1  121.93    3.62
   7   5  -1  115.78    3.58
   7   5  -1  124.79    3.82
   7   5  -1  123.22    3.91
   7   5  -1  116.54    3.62
  -7  -5   1  124.85    3.91
  -7  -5   1  125.00    3.89
  -7  -5   1  121.39    3.58
  -7  -5   1  122.90    3.64
   6   5  -1   21.13    0.90
   6   5  -1   21.29    1.08
   6   5  -1   21.45    1.02
   6   5  -1   18.73    0.84
  -6  -5   1   21.02    0.88
  -6  -5   1   19.52    0.84
  -6  -5   1   21.35    0.85
  -6  -5   1   20.33    1.06
  -6  -5   1   20.03    1.02
   5   5  -1   86.12    2.78
   5   5  -1   85.02    2.57
   5   5  -1   80.99    2.52
   5   5  -1   84.82    2.69
  -5  -5   1   82.04    2.53
  -5  -5   1   84.93    2.71
  -5  -5   1   86.43    2.77
  -5  -5   1   84.20    2.50
  -5  -5   1   84.32    2.55
   4   5  -1   20.34    0.80
   4   5  -1   19.46    0.92
   4   5  -1   22.79    1.00
   4   5  -1   18.27    0.88
   4   5  -1   21.86    0.85
  -4  -5   1   20.73    0.81
  -4  -5   1   21.20    0.95
  -4  -5   1   21.24    0.82
  -4  -5   1   20.75    0.92
  -4  -5   1   21.90    0.97
  -4  -5   1   20.58    0.77
   3   5  -1    0.26    0.15
   3   5  -1    0.38    0.20
   3   5  -1    0.23    0.12
   3   5  -1    0.37    0.18
   3   5  -1    0.23    0.18
  -3  -5   1    0.18    0.15
  -3  -5   1    0.16    0.16
  -3  -5   1    0.21    0.18
  -3  -5   1    0.04    0.11
  -3  -5   1    0.15    0.12
  -3  -5   1    0.17    0.13
   2   5  -1   15.64    0.64
   2   5  -1   16.64    0.76
   2   5  -1   18.42    0.81
   2   5  -1   17.30    0.71
   2   5  -1   16.61    0.74
  -2  -5   1   16.75    0.69
  -2  -5   1   17.13    0.67
  -2  -5   1   17.10    0.71
  -2  -5   1   17.33    0.64
  -2  -5   1   17.18    0.77
   1   5  -1   26.28    0.93
   1   5  -1   24.21    0.96
   1   5  -1   24.84    0.94
   1   5  -1   24.40    0.98
   1   5  -1   24.84    0.87
  -1  -5   1   24.83    0.92
  -1  -5   1   24.61    0.97
  -1  -5   1   25.63    0.88
  -1  -5   1   25.20    0.77
  -1  -5   1   25.85    0.88
  -1  -5   1   24.90    0.98
  -1  -5   1   26.17    0.86
   0   5  -1  186.40    5.24
   0   5  -1  191.24    5.10
   0   5  -1  188.21    5.20
   0   5  -1  182.98    5.15
   0   5  -1  183.59    5.24
   0   5  -1  185.12    5.22
   0  -5   1  185.42    5.10
   0  -5   1  186.07    5.21
   0  -5   1  187.16    5.10
   0  -5   1  187.73    5.24
   0  -5   1  190.01    5.26
   0  -5   1  189.14    5.17
   0  -5   1  189.49    5.14
  -1   5  -1   11.78    0.50
  -1   5  -1   10.70    0.55
  -1   5  -1   10.45    0.38
  -1   5  -1   10.86    0.51
  -1   5  -1   10.69    0.52
  -1   5  -1   10.95    0.57
   1  -5   1   10.99    0.58
   1  -5   1   11.19    0.39
   1  -5   1   11.34    0.53
   1  -5   1   11.43    0.49
   1  -5   1   10.66    0.54
   1  -5   1   11.15    0.53
   1  -5   1   11.34    0.50
  -2   5  -1   57.50    1.76
  -2   5  -1   53.77    1.78
  -2   5  -1   56.33    1.79
  -2   5  -1   55.94    1.75
  -2   5  -1   56.76    1.75
  -2   5  -1   56.84    1.72
   2  -5   1   55.83    1.80
   2  -5   1   55.43    1.77
   2  -5   1   56.57    1.74
   2  -5   1   55.69    1.72
   2  -5   1   55.77    1.73
  -3   5  -1   13.31    0.59
  -3   5  -1   12.50    0.63
  -3   5  -1   12.88    0.61
  -3   5  -1   12.81    0.56
   3  -5   1   12.97    0.63
   3  -5   1   13.11    0.57
   3  -5   1   11.71    0.60
   3  -5   1   12.78    0.65
  -4   5  -1  221.82    6.12
  -4   5  -1  216.91    6.15
  -4   5  -1  217.03    6.03
  -4   5  -1  216.10    6.16
  -4   5  -1  221.56    6.06
  -4   5  -1  212.31    6.13
   4  -5   1  224.44    6.17
   4  -5   1  221.50    6.15
   4  -5   1  218.22    6.14
   4  -5   1  218.06    6.15
   4  -5   1  216.88    6.04
   4  -5   1  219.50    6.15
  -5   5  -1    8.01    0.44
  -5   5  -1    7.80    0.54
  -5   5  -1    6.89    0.44
  -5   5  -1    6.88    0.48
  -5   5  -1    7.85    0.53
   5  -5   1    7.23    0.30
   5  -5   1    7.03    0.51
   5  -5   1    7.38    0.53
   5  -5   1    6.96    0.41
   5  -5   1    6.76    0.49
   5  -5   1    6.59    0.42
   5  -5   1    6.37    0.47
   5  -5   1    6.94    0.49
  -6   5  -1    7.32    0.56
  -6   5  -1    6.52    0.43
  -6   5  -1    6.65    0.53
  -6   5  -1    6.44    0.45
  -6   5  -1    6.82    0.51
   6  -5   1    5.98    0.52
   6  -5   1    6.39    0.34
   6  -5   1    6.62    0.53
   6  -5   1    6.04    0.48
   6  -5   1    6.25    0.42
   6  -5   1    6.38    0.51
  -7   5  -1   13.34    0.69
  -7   5  -1   13.47    0.81
  -7   5  -1   13.45    0.67
  -7   5  -1   13.86    0.78
  -7   5  -1   13.31    0.78
   7  -5   1   14.20    0.81
   7  -5   1   12.40    0.65
   7  -5   1   13.02    0.58
   7  -5   1   13.89    0.80
  -8   5  -1   50.18    1.83
  -8   5  -1   48.43    1.68
  -8   5  -1   42.96    1.67
  -8   5  -1   49.66    1.88
  -8   5  -1   49.70    1.84
   8  -5   1   49.65    1.60
   8  -5   1   50.27    1.88
   8  -5   1   49.34    1.86
   8  -5   1   48.36    1.68
  -9   5  -1   12.12    0.81
  -9   5  -1   13.03    0.87
  -9   5  -1   12.20    0.81
  -9   5  -1   12.68    0.71
  -9   5  -1   12.06    0.73
   9  -5   1    9.95    0.61
   9  -5   1   11.93    0.84
   9  -5   1   13.52    0.89
 -10   5  -1   23.75    1.08
 -10   5  -1   23.47    1.23
 -10   5  -1   24.27    1.28
 -10   5  -1   23.86    1.21
  10  -5   1   24.00    1.05
  10  -5   1   25.59    1.16
  10  -5   1   24.27    1.28
  10  -5   1   21.97    1.23
 -11   5  -1   19.93    0.99
 -11   5  -1   17.69    1.10
  11  -5   1   18.38    1.13
  11  -5   1   18.40    1.14
  11  -5   1   18.76    1.18
  11  -5   1   19.91    0.97
  11  -5   1   19.69    1.04
  10   4  -1    0.43    0.26
  10   4  -1    0.70    0.37
  10   4  -1    0.16    0.30
 -10  -4   1    0.38    0.40
 -10  -4   1    0.32    0.36
 -10  -4   1    0.66    0.27
 -10  -4   1    0.52    0.27
   9   4  -1   21.84    1.22
   9   4  -1   20.47    0.97
   9   4  -1   22.17    1.16
  -9  -4   1   21.56    0.96
  -9  -4   1   19.36    1.16
  -9  -4   1   20.01    1.19
  -9  -4   1   20.80    1.01
   8   4  -1    5.30    0.46
   8   4  -1    5.25    0.63
   8   4  -1    4.62    0.47
   8   4  -1    5.77    0.58
  -8  -4   1    5.14    0.60
  -8  -4   1    5.47    0.63
  -8  -4   1    5.43    0.47
  -8  -4   1    5.38    0.44
   7   4  -1    2.41    0.32
   7   4  -1    2.03    0.40
   7   4  -1    1.97    0.30
   7   4  -1    2.42    0.33
   7   4  -1    2.46    0.40
  -7  -4   1    2.75    0.35
  -7  -4   1    2.17    0.40
  -7  -4   1    2.46    0.43
  -7  -4   1    3.02    0.34
   6   4  -1    3.17    0.40
   6   4  -1    3.11    0.33
   6   4  -1    3.26    0.45
   6   4  -1    3.06    0.37
   6   4  -1    3.47    0.33
  -6  -4   1    2.97    0.43
  -6  -4   1    3.56    0.45
  -6  -4   1    2.90    0.34
  -6  -4   1    2.97    0.32
   5   4  -1   16.49    0.96
   5   4  -1   17.76    0.75
   5   4  -1   17.78    0.89
   5   4  -1   15.55    0.79
   5   4  -1   16.74    0.70
  -5  -4   1   17.57    0.72
  -5  -4   1   17.28    0.84
  -5  -4   1   16.58    0.68
  -5  -4   1   17.87    0.87
  -5  -4   1   16.43    0.71
  -5  -4   1   17.53    0.86
   4   4  -1   37.87    1.33
   4   4  -1   35.40    1.34
   4   4  -1   38.65    1.26
   4   4  -1   36.69    1.21
   4   4  -1   37.79    1.39
  -4  -4   1   37.01    1.18
  -4  -4   1   37.06    1.22
  -4  -4   1   36.80    1.37
  -4  -4   1   37.67    1.37
  -4  -4   1   36.55    1.23
  -4  -4   1   37.38    1.34
   3   4  -1   63.37    1.90
   3   4  -1   64.41    2.03
   3   4  -1   62.63    1.85
   3   4  -1   62.49    1.96
   3   4  -1   61.24    1.98
  -3  -4   1   61.81    1.88
  -3  -4   1   63.57    2.00
  -3  -4   1   63.54    1.83
  -3  -4   1   62.53    1.96
  -3  -4   1   60.59    1.99
  -3  -4   1   62.75    1.86
   2   4  -1  229.19    6.25
   2   4  -1  226.55    6.10
   2   4  -1  225.18    6.20
   2   4  -1  216.77    6.21
   2   4  -1  223.93    6.15
  -2  -4   1  227.81    6.24
  -2  -4   1  223.17    6.14
  -2  -4   1  226.43    6.18
  -2  -4   1  222.84    6.07
  -2  -4   1  219.59    6.23
  -2  -4   1  228.26    6.11
   1   4  -1  147.54    4.13
   1   4  -1  144.56    4.15
   1   4  -1  147.49    4.17
   1   4  -1  148.51    4.11
   1   4  -1  134.93    4.04
   1   4  -1  152.72    3.97
  -1  -4   1  151.36    4.09
  -1  -4   1  149.94    4.06
  -1  -4   1  148.00    4.03
  -1  -4   1  146.69    4.16
  -1  -4   1  147.70    4.16
  -1  -4   1  148.60    4.11
  -1  -4   1  149.82    3.97
   0   4  -1  509.21   13.58
   0   4  -1  495.69   13.60
   0   4  -1  513.61   13.49
   0   4  -1  506.17   13.60
   0   4  -1  503.86   13.56
   0   4  -1  499.33   13.52
   0  -4   1  508.06   13.61
   0  -4   1  506.62   13.48
   0  -4   1  502.77   13.59
   0  -4   1  510.96   13.58
   0  -4   1  510.57   13.53
   0  -4   1  505.33   13.48
   0  -4   1  509.84   13.51
  -1   4  -1   26.08    0.90
  -1   4  -1   26.42    0.92
  -1   4  -1   27.56    0.88
  -1   4  -1   25.24    0.92
  -1   4  -1   26.50    0.88
  -1   4  -1   24.62    0.75
   1  -4   1   25.25    0.90
   1  -4   1   25.67    0.86
   1  -4   1   27.21    0.89
   1  -4   1   25.83    0.75
   1  -4   1   26.16    0.87
   1  -4   1   25.62    0.89
  -2   4  -1    6.37    0.37
  -2   4  -1    6.99    0.41
  -2   4  -1    6.36    0.34
  -2   4  -1    6.45    0.36
  -2   4  -1    6.26    0.40
  -2   4  -1    6.28    0.39
   2  -4   1    6.43    0.39
   2  -4   1    7.48    0.41
   2  -4   1    6.46    0.36
   2  -4   1    6.43    0.38
  -3   4  -1  201.30    5.68
  -3   4  -1  205.91    5.60
  -3   4  -1  192.44    5.66
  -3   4  -1  203.49    5.58
  -3   4  -1  205.42    5.68
  -3   4  -1  209.65    5.66
   3  -4   1  203.95    5.59
   3  -4   1  208.63    5.68
   3  -4   1  201.72    5.67
   3  -4   1  206.84    5.69
   3  -4   1  200.71    5.67
   3  -4   1  210.72    5.68
  -4   4  -1    5.80    0.42
  -4   4  -1    5.10    0.33
  -4   4  -1    5.27    0.40
  -4   4  -1    5.79    0.36
   4  -4   1    7.43    0.46
   4  -4   1    6.76    0.46
   4  -4   1    5.70    0.41
   4  -4   1    6.05    0.26
   4  -4   1    6.44    0.43
   4  -4   1    4.86    0.33
   4  -4   1    5.37    0.26
  -5   4  -1  102.25    3.02
  -5   4  -1  101.78    2.94
  -5   4  -1  101.29    2.91
  -5   4  -1  101.74    3.04
  -5   4  -1  105.00    3.08
   5  -4   1  100.15    3.05
   5  -4   1   97.45    3.01
   5  -4   1  104.71    3.06
   5  -4   1  101.24    2.92
   5  -4   1   95.38    3.03
   5  -4   1   96.41    3.03
   5  -4   1  101.01    3.02
  -6   4  -1   36.41    1.25
  -6   4  -1   37.29    1.41
  -6   4  -1   37.65    1.28
  -6   4  -1   34.04    1.34
  -6   4  -1   38.44    1.38
   6  -4   1   37.68    1.40
   6  -4   1   36.64    1.38
   6  -4   1   36.50    1.35
   6  -4   1   36.57    1.39
   6  -4   1   35.38    1.35
   6  -4   1   35.44    1.25
   6  -4   1   37.29    1.40
  -7   4  -1   70.45    2.22
  -7   4  -1   68.69    2.30
  -7   4  -1   69.67    2.35
  -7   4  -1   70.88    2.18
  -7   4  -1   68.39    2.29
   7  -4   1   70.95    2.35
   7  -4   1   67.28    2.18
   7  -4   1   69.54    2.31
   7  -4   1   71.02    2.35
  -8   4  -1   40.88    1.54
  -8   4  -1   39.15    1.58
  -8   4  -1   40.04    1.46
  -8   4  -1   38.59    1.41
  -8   4  -1   38.99    1.54
   8  -4   1   38.06    1.38
   8  -4   1   38.99    1.58
   8  -4   1   38.87    1.42
   8  -4   1   41.47    1.61
  -9   4  -1   26.21    1.21
  -9   4  -1   26.42    1.24
  -9   4  -1   26.73    1.28
  -9   4  -1   26.50    1.11
   9  -4   1   26.31    1.27
   9  -4   1   26.94    1.17
   9  -4   1   27.10    1.11
   9  -4   1   28.19    1.32
 -10   4  -1   14.58    0.92
 -10   4  -1   14.39    0.81
 -10   4  -1   15.30    0.92
  10  -4   1   14.77    0.83
  10  -4   1   15.44    0.87
  10  -4   1   15.86    0.98
  10  -4   1   14.59    0.98
 -11   4  -1    4.09    0.50
 -11   4  -1    4.34    0.60
  11  -4   1    5.02    0.60
  11  -4   1    4.81    0.63
  11  -4   1    4.63    0.67
  11  -4   1    4.42    0.56
  11  -4   1    4.31    0.54
  11  -4   1    4.88    0.56
  11   3  -1    3.91    0.59
  11   3  -1    5.12    0.54
  11   3  -1    5.93    0.43
  11   3  -1    4.01    0.64
 -11  -3   1    3.21    0.62
 -11  -3   1    4.18    0.55
 -11  -3   1    4.20    0.52
  10   3  -1    2.75    0.33
  10   3  -1    2.24    0.45
  10   3  -1    2.89    0.54
  10   3  -1    2.54    0.38
 -10  -3   1    2.73    0.41
 -10  -3   1    2.89    0.52
 -10  -3   1    2.57    0.40
 -10  -3   1    2.07    0.49
   9   3  -1    0.37    0.26
   9   3  -1    0.25    0.20
   9   3  -1    0.09    0.15
   9   3  -1   -0.07    0.16
   9   3  -1    0.30    0.27
  -9  -3   1   -0.01    0.26
  -9  -3   1    0.16    0.27
  -9  -3   1   -0.02    0.19
  -9  -3   1    0.10    0.19
   8   3  -1   20.37    0.80
   8   3  -1   22.28    1.13
   8   3  -1   22.59    1.07
   8   3  -1   20.17    0.92
   8   3  -1   18.77    0.91
   8   3  -1   20.81    0.81
  -8  -3   1   21.11    1.11
  -8  -3   1   21.69    0.96
  -8  -3   1   22.86    1.12
  -8  -3   1   20.83    0.91
   7   3  -1    6.94    0.51
   7   3  -1    7.29    0.40
   7   3  -1    8.71    0.51
   7   3  -1    7.64    0.64
   7   3  -1    7.55    0.49
   7   3  -1    7.52    0.59
   7   3  -1    7.12    0.40
  -7  -3   1    6.84    0.47
  -7  -3   1    7.39    0.51
  -7  -3   1    8.04    0.62
  -7  -3   1    6.98    0.62
   6   3  -1  321.02    8.78
   6   3  -1  321.80    8.98
   6   3  -1  315.11    8.76
   6   3  -1  319.94    8.64
   6   3  -1  318.94    8.89
   6   3  -1  318.67    8.63
   6   3  -1  325.88    8.79
  -6  -3   1  315.75    8.73
  -6  -3   1  321.57    8.95
  -6  -3   1  320.09    8.78
  -6  -3   1  322.27    8.97
   5   3  -1    9.33    0.39
   5   3  -1    9.67    0.48
   5   3  -1    9.92    0.62
   5   3  -1    9.86    0.52
   5   3  -1    9.37    0.56
   5   3  -1    9.46    0.39
   5   3  -1    9.83    0.59
  -5  -3   1    8.97    0.48
  -5  -3   1    9.24    0.46
  -5  -3   1    9.65    0.60
  -5  -3   1    9.35    0.57
  -5  -3   1    8.55    0.56
  -5  -3   1    9.45    0.48
   4   3  -1  487.85   12.93
   4   3  -1  483.49   12.86
   4   3  -1  477.59   12.63
   4   3  -1  471.98   12.74
   4   3  -1  483.84   12.79
   4   3  -1  481.87   12.62
   4   3  -1  466.74   12.88
  -4  -3   1  486.02   12.91
  -4  -3   1  473.15   12.77
  -4  -3   1  465.81   12.72
  -4  -3   1  475.70   12.75
  -4  -3   1  447.73   12.88
  -4  -3   1  474.04   12.88
   3   3  -1   -0.02    0.14
   3   3  -1    0.08    0.13
   3   3  -1   -0.10    0.13
   3   3  -1   -0.01    0.09
   3   3  -1   -0.04    0.12
  -3  -3   1    0.18    0.15
  -3  -3   1    0.19    0.13
  -3  -3   1   -0.06    0.09
  -3  -3   1    0.35    0.10
  -3  -3   1    0.00    0.15
  -3  -3   1    0.06    0.11
   2   3  -1  143.48    4.06
   2   3  -1  149.32    4.02
   2   3  -1  130.86    3.98
   2   3  -1  145.28    3.96
   2   3  -1  145.93    4.05
   2   3  -1  146.62    4.09
  -2  -3   1  145.71    4.08
  -2  -3   1  148.86    4.08
  -2  -3   1  146.61    3.94
  -2  -3   1  137.82    4.00
  -2  -3   1  149.86    4.04
  -2  -3   1  150.14    3.96
   1   3  -1   57.15    1.69
   1   3  -1   55.39    1.65
   1   3  -1   57.34    1.59
   1   3  -1   58.10    1.65
   1   3  -1   55.30    1.57
  -1  -3   1   56.17    1.68
  -1  -3   1   55.89    1.68
  -1  -3   1   56.05    1.52
  -1  -3   1   56.50    1.62
  -1  -3   1   49.00    1.58
  -1  -3   1   56.37    1.64
  -1  -3   1   56.44    1.57
   0   3  -1  538.84   13.99
   0   3  -1  517.73   13.91
   0   3  -1  515.68   13.92
   0   3  -1  464.02   13.98
   0   3  -1  537.14   13.94
   0   3  -1  536.81   13.97
   0  -3   1  526.49   13.99
   0  -3   1  538.04   13.99
   0  -3   1  540.58   13.92
  -1   3  -1   84.49    2.38
  -1   3  -1   89.63    2.40
  -1   3  -1   80.52    2.36
  -1   3  -1   87.93    2.38
  -1   3  -1   86.49    2.42
  -1   3  -1   78.59    2.36
   1  -3   1   74.63    2.39
   1  -3   1   87.57    2.39
   1  -3   1   89.33    2.40
   1  -3   1   86.17    2.38
  -2   3  -1   29.93    0.91
  -2   3  -1   28.13    0.96
  -2   3  -1   29.32    0.94
  -2   3  -1   30.01    0.97
  -2   3  -1   26.16    0.88
  -2   3  -1   29.04    0.97
   2  -3   1   29.37    0.90
   2  -3   1   29.09    0.98
   2  -3   1   27.47    0.95
   2  -3   1   27.64    0.95
   2  -3   1   30.29    0.97
   2  -3   1   28.96    0.96
  -3   3  -1  366.98    9.67
  -3   3  -1  353.73    9.76
  -3   3  -1  354.69    9.75
  -3   3  -1  364.43    9.73
  -3   3  -1  356.78    9.74
  -3   3  -1  355.45    9.65
   3  -3   1  359.34    9.75
   3  -3   1  358.99    9.66
   3  -3   1  364.94    9.76
   3  -3   1  357.76    9.58
   3  -3   1  350.87    9.58
   3  -3   1  372.87    9.76
   3  -3   1  362.56    9.74
   3  -3   1  360.66    9.75
  -4   3  -1  154.76    4.37
  -4   3  -1  152.91    4.24
  -4   3  -1  149.20    4.19
  -4   3  -1  155.07    4.34
  -4   3  -1  153.94    4.26
  -4   3  -1  155.70    4.33
   4  -3   1  150.35    4.35
   4  -3   1  155.40    4.36
   4  -3   1  152.73    4.35
   4  -3   1  153.58    4.33
   4  -3   1  152.25    4.25
   4  -3   1  154.46    4.35
   4  -3   1  154.18    4.35
  -5   3  -1  362.89    9.85
  -5   3  -1  372.47   10.03
  -5   3  -1  364.01    9.98
  -5   3  -1  377.22   10.00
  -5   3  -1  366.60    9.91
  -5   3  -1  375.83   10.04
  -5   3  -1  361.68    9.87
   5  -3   1  358.13   10.00
   5  -3   1  363.16    9.98
   5  -3   1  368.78   10.03
   5  -3   1  357.56   10.00
   5  -3   1  365.84   10.02
   5  -3   1  358.23    9.89
  -6   3  -1   73.69    2.37
  -6   3  -1   75.03    2.26
  -6   3  -1   73.45    2.33
  -6   3  -1   72.85    2.33
  -6   3  -1   75.24    2.38
  -6   3  -1   73.24    2.21
  -6   3  -1   75.04    2.23
   6  -3   1   72.86    2.24
   6  -3   1   74.10    2.32
   6  -3   1   75.03    2.37
   6  -3   1   72.45    2.35
   6  -3   1   74.97    2.39
   6  -3   1   72.65    2.36
  -7   3  -1   83.71    2.66
  -7   3  -1   84.46    2.64
  -7   3  -1   84.38    2.54
  -7   3  -1   83.28    2.69
  -7   3  -1   81.65    2.54
   7  -3   1   87.16    2.75
   7  -3   1   84.04    2.57
   7  -3   1   83.11    2.63
  -8   3  -1   19.37    0.86
  -8   3  -1   20.39    1.00
  -8   3  -1   19.65    0.95
  -8   3  -1   21.18    0.99
   8  -3   1   21.15    0.94
   8  -3   1   19.58    0.89
   8  -3   1   19.30    1.00
   8  -3   1   21.48    1.07
  -9   3  -1   48.07    1.83
  -9   3  -1   49.54    1.86
  -9   3  -1   48.45    1.70
   9  -3   1   48.99    1.88
   9  -3   1   46.32    1.73
   9  -3   1   49.19    1.77
   9  -3   1   48.36    1.92
 -10   3  -1    8.06    0.59
 -10   3  -1    7.81    0.69
  10  -3   1    8.32    0.64
  10  -3   1    6.88    0.60
  10  -3   1    6.41    0.66
  10  -3   1    7.88    0.75
  10  -3   1    7.87    0.64
 -11   3  -1    0.24    0.29
  11  -3   1    0.10    0.25
  11  -3   1   -0.12    0.21
  11  -3   1    0.09    0.25
  11  -3   1    0.77    0.31
  11  -3   1   -0.17    0.24
  11  -3   1    0.46    0.31
  11   2  -1    2.90    0.53
  11   2  -1    2.37    0.49
  11   2  -1    2.61    0.40
  11   2  -1    3.59    0.40
 -11  -2   1    2.31    0.39
 -11  -2   1    3.13    0.58
 -11  -2   1    2.95    0.57
  10   2  -1   11.11    0.64
  10   2  -1   10.88    0.72
  10   2  -1   11.77    0.87
  10   2  -1   11.12    0.81
  10   2  -1    9.19    0.74
 -10  -2   1   10.99    0.87
 -10  -2   1   11.76    0.87
 -10  -2   1   12.08    0.73
 -10  -2   1   11.67    0.77
   9   2  -1    3.71    0.39
   9   2  -1    4.28    0.56
   9   2  -1    3.65    0.50
   9   2  -1    2.79    0.37
   9   2  -1    4.71    0.47
  -9  -2   1    3.94    0.57
  -9  -2   1    4.83    0.59
  -9  -2   1    3.90    0.44
  -9  -2   1    4.66    0.48
   8   2  -1   16.11    0.82
   8   2  -1   18.87    1.00
   8   2  -1   17.49    0.84
   8   2  -1   18.40    0.93
   8   2  -1   17.44    0.76
   8   2  -1   17.06    0.77
  -8  -2   1   16.80    0.94
  -8  -2   1   17.91    0.82
  -8  -2   1   16.82    0.95
  -8  -2   1   17.67    0.85
   7   2  -1   12.31    0.64
   7   2  -1   12.17    0.65
   7   2  -1   12.65    0.78
   7   2  -1   14.01    0.76
   7   2  -1   13.02    0.61
   7   2  -1   12.75    0.60
   7   2  -1   14.03    0.70
  -7  -2   1   13.64    0.78
  -7  -2   1   12.37    0.64
  -7  -2   1   13.09    0.68
  -7  -2   1   13.47    0.80
   6   2  -1  111.76    3.25
   6   2  -1  113.20    3.31
   6   2  -1  113.23    3.16
   6   2  -1  111.04    3.16
   6   2  -1  114.02    3.26
   6   2  -1  106.80    3.34
   6   2  -1  106.75    3.34
   6   2  -1  103.28    3.36
   6   2  -1  109.58    3.22
  -6  -2   1  104.72    3.35
  -6  -2   1  113.58    3.24
  -6  -2   1  116.32    3.38
  -6  -2   1  111.28    3.20
   5   2  -1   13.56    0.59
   5   2  -1   12.61    0.51
   5   2  -1   11.74    0.63
   5   2  -1   13.31    0.65
   5   2  -1   11.09    0.59
   5   2  -1   12.77    0.51
   5   2  -1   12.51    0.55
   5   2  -1   12.74    0.67
   5   2  -1   12.27    0.58
  -5  -2   1   12.04    0.53
  -5  -2   1   11.83    0.62
  -5  -2   1   12.28    0.56
  -5  -2   1   12.33    0.66
   4   2  -1  213.44    5.90
   4   2  -1  213.23    5.71
   4   2  -1  208.38    5.87
   4   2  -1  206.69    5.83
   4   2  -1  217.90    5.71
   4   2  -1  217.70    5.81
   4   2  -1  209.02    5.76
  -4  -2   1  210.61    5.77
  -4  -2   1  209.56    5.74
  -4  -2   1  203.99    5.87
  -4  -2   1  214.31    5.87
  -4  -2   1  207.87    5.79
  -4  -2   1  209.03    5.87
   3   2  -1    0.50    0.14
   3   2  -1    0.54    0.12
   3   2  -1    0.30    0.14
   3   2  -1    0.59    0.18
   3   2  -1    0.61    0.10
   3   2  -1    0.62    0.16
  -3  -2   1    0.29    0.15
  -3  -2   1    0.47    0.16
  -3  -2   1    0.61    0.12
  -3  -2   1    0.66    0.14
  -3  -2   1    0.66    0.16
  -3  -2   1    0.50    0.11
   2   2  -1  371.55    9.92
   2   2  -1  380.73    9.87
   2   2  -1  378.21   10.04
   2   2  -1  368.37    9.99
   2   2  -1  357.62    9.90
   2   2  -1  379.26    9.98
   2   2  -1  383.07    9.87
   2   2  -1  363.02   10.00
  -2  -2   1  369.47    9.90
  -2  -2   1  364.08   10.02
  -2  -2   1  381.44    9.92
  -2  -2   1  366.24    9.97
  -2  -2   1  376.97   10.00
  -2  -2   1  373.54   10.01
   1   2  -1   55.32    1.49
   1   2  -1   53.53    1.59
   1   2  -1   51.79    1.58
   1   2  -1   52.93    1.62
   1   2  -1   53.88    1.58
   1   2  -1   57.03    1.61
   1   2  -1   50.01    1.50
   1   2  -1   57.19    1.52
  -1  -2   1   55.53    1.51
  -1  -2   1   56.57    1.61
  -1  -2   1   56.03    1.57
  -1  -2   1   57.04    1.52
  -1  -2   1   56.92    1.49
  -1  -2   1   55.85    1.60
  -1  -2   1   55.86    1.58
   0   2  -1   75.05    2.02
   0   2  -1   64.44    2.04
   0   2  -1   76.28    2.01
   0   2  -1   70.28    1.99
   0   2  -1   75.24    2.04
   0   2  -1   74.76    2.06
   0   2  -1   76.19    2.01
   0  -2   1   66.51    2.04
   0  -2   1   74.44    1.99
   0  -2   1   74.58    1.99
   0  -2   1   75.19    1.99
   0  -2   1   74.08    2.01
   0  -2   1   70.55    2.03
   0  -2   1   72.03    2.02
   0  -2   1   76.93    2.01
   1  -2   1  680.99   18.07
  -2   2  -1  263.95    6.84
  -2   2  -1  250.97    6.74
  -2   2  -1  260.18    6.81
  -2   2  -1  258.88    6.81
  -2   2  -1  260.58    6.83
  -2   2  -1  257.35    6.75
  -2   2  -1  244.74    6.82
   2  -2   1  251.48    6.74
   2  -2   1  253.19    6.72
   2  -2   1  250.68    6.72
   2  -2   1  258.96    6.75
   2  -2   1  260.30    6.81
   2  -2   1  223.83    6.81
   2  -2   1  252.48    6.83
   2  -2   1  234.23    6.81
  -3   2  -1  167.59    4.66
  -3   2  -1  170.87    4.68
  -3   2  -1  171.70    4.74
  -3   2  -1  175.27    4.74
  -3   2  -1  175.33    4.77
  -3   2  -1  169.59    4.66
  -3   2  -1  171.63    4.77
   3  -2   1  171.51    4.67
   3  -2   1  171.93    4.76
   3  -2   1  171.95    4.76
   3  -2   1  170.67    4.73
   3  -2   1  170.74    4.77
   3  -2   1  176.29    4.77
  -4   2  -1   76.02    2.21
  -4   2  -1   74.28    2.24
  -4   2  -1   72.43    2.12
  -4   2  -1   76.24    2.24
  -4   2  -1   73.75    2.21
  -4   2  -1   74.97    2.15
  -4   2  -1   73.67    2.14
   4  -2   1   72.62    2.25
   4  -2   1   73.76    2.24
   4  -2   1   74.22    2.19
   4  -2   1   73.69    2.23
   4  -2   1   72.78    2.23
   4  -2   1   74.23    2.14
  -5   2  -1   39.58    1.27
  -5   2  -1   36.32    1.23
  -5   2  -1   35.92    1.16
  -5   2  -1   35.50    1.19
  -5   2  -1   35.76    1.27
  -5   2  -1   36.52    1.28
  -5   2  -1   35.51    1.18
   5  -2   1   34.78    1.21
   5  -2   1   34.33    1.25
   5  -2   1   37.59    1.32
   5  -2   1   35.10    1.26
   5  -2   1   35.09    1.28
   5  -2   1   35.39    1.18
  -6   2  -1   16.99    0.73
  -6   2  -1   17.24    0.81
  -6   2  -1   17.08    0.70
  -6   2  -1   16.32    0.77
  -6   2  -1   17.98    0.80
  -6   2  -1   17.22    0.76
   6  -2   1   17.35    0.75
   6  -2   1   18.11    0.76
   6  -2   1   16.76    0.71
   6  -2   1   17.74    0.85
   6  -2   1   16.24    0.79
   6  -2   1   15.69    0.76
   6  -2   1   16.63    0.78
  -7   2  -1    3.83    0.37
  -7   2  -1    3.55    0.34
  -7   2  -1    3.28    0.42
  -7   2  -1    4.32    0.41
  -7   2  -1    3.28    0.40
  -7   2  -1    3.38    0.39
   7  -2   1    3.87    0.38
   7  -2   1    4.40    0.49
   7  -2   1    2.98    0.34
   7  -2   1    3.87    0.36
   7  -2   1    3.81    0.39
  -8   2  -1    7.84    0.59
  -8   2  -1    7.04    0.49
  -8   2  -1    7.48    0.57
  -8   2  -1    6.36    0.57
   8  -2   1    7.62    0.52
   8  -2   1    7.05    0.63
   8  -2   1    6.64    0.52
   8  -2   1    7.01    0.53
  -9   2  -1    0.38    0.22
  -9   2  -1    0.81    0.27
  -9   2  -1    1.14    0.30
  -9   2  -1    0.71    0.30
   9  -2   1    0.82    0.25
   9  -2   1    0.57    0.30
   9  -2   1    0.98    0.27
   9  -2   1    0.73    0.26
 -10   2  -1   12.39    0.83
  10  -2   1   13.02    0.94
  10  -2   1   11.29    0.78
  10  -2   1   12.17    0.74
  10  -2   1   13.13    0.79
  10  -2   1   13.54    0.84
 -11   2  -1   10.22    0.83
  11  -2   1   10.69    0.82
  11  -2   1   11.01    0.82
  11  -2   1   10.93    0.74
  11  -2   1   12.10    0.79
  11  -2   1   10.45    0.84
  11  -2   1   11.47    0.94
  11  -2   1   13.18    0.83
  11   1  -1    0.57    0.30
  11   1  -1    1.06    0.30
  11   1  -1    0.53    0.30
  11   1  -1    0.54    0.26
  11   1  -1    1.13    0.39
 -11  -1   1    0.41    0.29
 -11  -1   1    0.66    0.34
 -11  -1   1    1.17    0.40
  10   1  -1   33.54    1.40
  10   1  -1   32.55    1.33
  10   1  -1   33.30    1.54
  10   1  -1   35.02    1.48
 -10  -1   1   34.13    1.38
 -10  -1   1   33.81    1.56
 -10  -1   1   35.01    1.54
   9   1  -1   19.45    0.98
   9   1  -1   17.80    0.86
   9   1  -1   19.12    1.04
   9   1  -1   16.39    0.85
   9   1  -1   18.75    0.93
  -9  -1   1   18.59    0.90
  -9  -1   1   18.58    1.05
  -9  -1   1   18.46    0.93
  -9  -1   1   17.51    0.99
   8   1  -1   60.53    2.03
   8   1  -1   62.65    2.10
   8   1  -1   56.94    1.96
   8   1  -1   62.01    2.17
   8   1  -1   60.91    1.98
   8   1  -1   58.39    2.02
  -8  -1   1   61.32    2.13
  -8  -1   1   61.79    2.15
  -8  -1   1   61.62    2.01
  -8  -1   1   61.19    2.04
   7   1  -1    2.28    0.31
   7   1  -1    1.83    0.28
   7   1  -1    2.26    0.29
   7   1  -1    1.85    0.35
   7   1  -1    1.94    0.29
   7   1  -1    1.73    0.27
   7   1  -1    2.16    0.34
  -7  -1   1    1.82    0.33
  -7  -1   1    2.36    0.36
  -7  -1   1    1.78    0.28
  -7  -1   1    1.95    0.28
   6   1  -1   42.26    1.45
   6   1  -1   41.91    1.40
   6   1  -1   42.38    1.51
   6   1  -1   43.55    1.46
   6   1  -1   43.20    1.54
   6   1  -1   43.44    1.41
   6   1  -1   42.04    1.51
   6   1  -1   42.02    1.42
  -6  -1   1   42.98    1.47
  -6  -1   1   44.53    1.42
  -6  -1   1   44.27    1.54
  -6  -1   1   42.13    1.50
  -6  -1   1   43.19    1.44
   5   1  -1   60.18    1.95
   5   1  -1   62.60    1.91
   5   1  -1   62.62    1.98
   5   1  -1   60.82    1.86
   5   1  -1   61.59    1.85
   5   1  -1   62.02    1.85
   5   1  -1   61.50    1.90
   5   1  -1   60.71    1.94
  -5  -1   1   62.68    1.88
  -5  -1   1   61.19    1.85
  -5  -1   1   62.27    1.96
  -5  -1   1   61.38    1.94
  -5  -1   1   58.55    1.90
   4   1  -1   37.22    1.16
   4   1  -1   36.22    1.20
   4   1  -1   36.56    1.25
   4   1  -1   37.09    1.21
   4   1  -1   37.04    1.16
   4   1  -1   37.96    1.24
   4   1  -1   37.64    1.27
   4   1  -1   36.97    1.16
  -4  -1   1   37.18    1.15
  -4  -1   1   36.78    1.23
  -4  -1   1   37.28    1.17
  -4  -1   1   37.42    1.24
  -4  -1   1   35.70    1.21
   3   1  -1  685.01   18.43
   3   1  -1  689.66   18.36
   3   1  -1  689.05   18.46
   3   1  -1  691.24   18.41
   3   1  -1  692.67   18.46
   3   1  -1  689.18   18.37
   3   1  -1  712.52   18.37
  -3  -1   1  691.41   18.43
  -3  -1   1  684.93   18.37
  -3  -1   1  684.10   18.42
  -3  -1   1  695.46   18.36
  -3  -1   1  689.28   18.44
   2   1  -1  209.67    5.48
   2   1  -1  206.48    5.56
   2   1  -1  211.23    5.48
   2   1  -1  199.45    5.45
   2   1  -1  211.01    5.53
   2   1  -1  206.14    5.47
   2   1  -1  205.06    5.52
  -2  -1   1  207.13    5.53
  -2  -1   1  208.29    5.47
  -2  -1   1  202.60    5.46
  -2  -1   1  198.01    5.52
  -2  -1   1  190.91    5.52
  -2  -1   1  198.83    5.55
  -2  -1   1  205.46    5.54
  -1  -1   1  314.28    8.31
   0   1  -1    0.06    0.04
   0  -1   1   -0.13    0.07
  -1   1  -1 1000.00   27.45
  -2   1  -1   60.67    1.93
  -2   1  -1   66.56    1.91
  -2   1  -1   67.95    1.96
  -2   1  -1   69.87    1.97
  -2   1  -1   70.21    1.89
  -2   1  -1   70.32    1.96
  -2   1  -1   69.03    1.87
   2  -1   1   68.88    1.97
   2  -1   1   67.37    1.87
   2  -1   1   65.30    1.90
   2  -1   1   69.32    1.89
   2  -1   1   71.81    1.96
   2  -1   1   68.89    1.91
   2  -1   1   69.76    1.96
  -3   1  -1  621.65   16.23
  -3   1  -1  598.95   16.19
  -3   1  -1  607.30   16.28
  -3   1  -1  621.09   16.30
  -3   1  -1  613.07   16.23
  -3   1  -1  620.52   16.27
  -3   1  -1  610.77   16.26
   3  -1   1  546.59   16.22
   3  -1   1  620.23   16.30
   3  -1   1  614.58   16.23
   3  -1   1  619.21   16.27
   3  -1   1  615.58   16.21
   3  -1   1  622.77   16.21
   3  -1   1  595.77   16.27
  -4   1  -1   24.24    0.88
  -4   1  -1   23.92    0.93
  -4   1  -1   24.08    0.86
  -4   1  -1   24.07    0.90
  -4   1  -1   24.98    0.85
  -4   1  -1   24.83    0.88
  -4   1  -1   24.25    0.81
   4  -1   1   24.90    0.90
   4  -1   1   24.96    0.93
   4  -1   1   24.32    0.88
   4  -1   1   24.41    0.85
   4  -1   1   24.34    0.84
   4  -1   1   24.44    0.84
  -5   1  -1   55.38    1.71
  -5   1  -1   54.92    1.74
  -5   1  -1   55.76    1.78
  -5   1  -1   54.26    1.73
  -5   1  -1   53.15    1.80
  -5   1  -1   56.04    1.75
  -5   1  -1   54.77    1.68
   5  -1   1   56.19    1.71
   5  -1   1   53.62    1.76
   5  -1   1   57.00    1.73
   5  -1   1   55.04    1.80
   5  -1   1   54.14    1.70
   5  -1   1   54.70    1.74
  -6   1  -1   42.24    1.41
  -6   1  -1   42.95    1.54
  -6   1  -1   43.30    1.46
  -6   1  -1   41.35    1.38
  -6   1  -1   41.51    1.49
  -6   1  -1   42.78    1.46
  -6   1  -1   41.83    1.44
   6  -1   1   42.77    1.42
   6  -1   1   41.31    1.46
   6  -1   1   42.12    1.45
   6  -1   1   40.35    1.50
   6  -1   1   41.89    1.40
   6  -1   1   43.21    1.44
  -7   1  -1   -0.05    0.16
  -7   1  -1   -0.16    0.13
  -7   1  -1    0.11    0.16
  -7   1  -1    0.18    0.16
  -7   1  -1   -0.04    0.20
  -7   1  -1    0.12    0.17
   7  -1   1    0.17    0.15
   7  -1   1   -0.10    0.14
   7  -1   1   -0.03    0.14
   7  -1   1    0.01    0.15
   7  -1   1    0.17    0.15
  -8   1  -1   83.76    2.71
  -8   1  -1   81.43    2.64
  -8   1  -1   85.75    2.79
  -8   1  -1   83.56    2.67
  -8   1  -1   79.96    2.65
   8  -1   1   81.24    2.59
   8  -1   1   79.22    2.61
   8  -1   1   85.92    2.61
   8  -1   1   84.02    2.66
  -9   1  -1   12.76    0.76
  -9   1  -1   12.98    0.84
  -9   1  -1   13.66    0.82
   9  -1   1   12.41    0.81
   9  -1   1   13.00    0.79
   9  -1   1   13.00    0.73
   9  -1   1   13.22    0.91
   9  -1   1   11.77    0.71
 -10   1  -1   81.09    2.73
 -10   1  -1   77.07    2.76
  10  -1   1   79.84    2.67
  10  -1   1   78.84    2.61
  10  -1   1   82.54    2.79
  10  -1   1   74.07    2.86
  10  -1   1   80.47    2.63
  10  -1   1   82.35    2.73
 -11   1  -1    5.53    0.63
  11  -1   1    6.16    0.57
  11  -1   1    5.76    0.61
  11  -1   1    5.90    0.68
  11  -1   1    6.33    0.64
  11  -1   1    6.51    0.58
  11  -1   1    6.47    0.78
  11   0  -1    2.68    0.55
  11   0  -1    2.60    0.50
  11   0  -1    3.07    0.43
  11   0  -1    2.85    0.47
  11   0  -1    2.89    0.47
  11   0  -1    2.67    0.42
 -11   0   1    2.80    0.43
 -11   0   1    2.97    0.50
  10   0  -1   45.36    1.85
  10   0  -1   44.31    1.75
  10   0  -1   46.00    1.75
  10   0  -1   44.97    1.71
  10   0  -1   45.18    1.77
 -10   0   1   45.83    1.81
 -10   0   1   45.58    1.72
   9   0  -1   15.58    0.84
   9   0  -1   15.44    0.91
   9   0  -1   15.60    0.81
  -9   0   1   14.82    0.91
  -9   0   1   14.10    0.79
  -9   0   1   14.64    0.86
   8   0  -1   50.57    1.77
   8   0  -1   53.13    1.82
   8   0  -1   53.01    1.90
   8   0  -1   51.56    1.82
   8   0  -1   47.80    1.75
  -8   0   1   51.83    1.80
  -8   0   1   52.09    1.84
  -8   0   1   51.25    1.76
  -8   0   1   52.46    1.88
  -8   0   1   52.34    1.81
   7   0  -1    4.84    0.43
   7   0  -1    5.08    0.40
   7   0  -1    5.07    0.42
   7   0  -1    4.33    0.46
   7   0  -1    4.91    0.44
   7   0  -1    4.55    0.41
   7   0  -1    5.02    0.40
   7   0  -1    5.32    0.46
  -7   0   1    4.52    0.40
  -7   0   1    4.55    0.41
  -7   0   1    5.06    0.43
  -7   0   1    3.47    0.43
  -7   0   1    5.04    0.44
   6   0  -1   15.16    0.69
   6   0  -1   16.49    0.71
   6   0  -1   15.42    0.73
   6   0  -1   15.39    0.72
   6   0  -1   15.92    0.70
   6   0  -1   16.57    0.73
   6   0  -1   15.62    0.76
   6   0  -1   16.18    0.75
  -6   0   1   15.80    0.72
  -6   0   1   15.57    0.75
  -6   0   1   15.92    0.73
  -6   0   1   15.92    0.71
  -6   0   1   16.13    0.69
   5   0  -1   19.82    0.81
   5   0  -1   20.39    0.78
   5   0  -1   18.70    0.79
   5   0  -1   19.81    0.78
   5   0  -1   20.47    0.77
   5   0  -1   20.20    0.80
   5   0  -1   19.68    0.79
   5   0  -1   21.33    0.86
  -5   0   1   21.01    0.79
  -5   0   1   20.78    0.77
  -5   0   1   20.34    0.82
  -5   0   1   19.10    0.78
  -5   0   1   20.17    0.80
   4   0  -1   35.29    1.17
   4   0  -1   34.98    1.15
   4   0  -1   33.76    1.11
   4   0  -1   35.59    1.13
   4   0  -1   34.79    1.15
   4   0  -1   34.35    1.14
   4   0  -1   35.09    1.13
  -4   0   1   34.28    1.13
  -4   0   1   35.04    1.10
  -4   0   1   33.60    1.14
  -4   0   1   34.71    1.12
  -4   0   1   34.75    1.14
   3   0  -1  280.48    7.47
   3   0  -1  270.91    7.44
   3   0  -1  281.43    7.43
   3   0  -1  277.44    7.44
   3   0  -1  279.00    7.45
   3   0  -1  282.19    7.49
   3   0  -1  272.77    7.46
  -3   0   1  279.26    7.45
  -3   0   1  277.21    7.45
  -3   0   1  282.46    7.49
  -3   0   1  279.96    7.43
  -3   0   1  249.50    7.40
  -3   0   1  274.22    7.45
   2   0  -1  193.85    5.23
   2   0  -1  190.44    5.26
   2   0  -1  201.30    5.27
   2   0  -1  199.88    5.24
   2   0  -1  195.65    5.28
   2   0  -1  197.38    5.28
   2   0  -1  195.93    5.29
   2   0  -1  177.03    5.25
   2   0  -1  197.07    5.24
   2   0  -1  177.04    5.30
  -2   0   1  199.38    5.27
  -2   0   1  200.61    5.26
  -2   0   1  200.90    5.23
  -2   0   1  199.63    5.25
  -2   0   1  199.53    5.29
   1   0  -1  846.15   21.89
  -1   0   1  736.49   21.67
   0   0  -1    0.01    0.03
  -1   0  -1  459.72   12.04
  -1   0  -1  453.50   12.08
   1   0   1  433.45   12.08
   1   0   1  460.49   12.09
   1   0   1  467.53   12.05
  -2   0  -1    6.85    0.33
  -2   0  -1    5.64    0.29
  -2   0  -1    7.11    0.30
  -2   0  -1    7.03    0.37
  -2   0  -1    6.02    0.30
  -2   0  -1    6.80    0.26
  -2   0  -1    6.39    0.31
   2   0   1    6.31    0.29
   2   0   1    6.95    0.30
   2   0   1    7.12    0.27
   2   0   1    6.85    0.27
   2   0   1    6.83    0.33
   2   0   1    6.85    0.28
  -3   0  -1   14.08    0.57
  -3   0  -1   14.53    0.61
  -3   0  -1   14.08    0.50
  -3   0  -1   14.10    0.55
  -3   0  -1   14.30    0.54
  -3   0  -1   14.31    0.56
   3   0   1   14.03    0.56
   3   0   1   14.38    0.55
   3   0   1   14.37    0.50
   3   0   1   13.79    0.54
   3   0   1   14.07    0.60
  -4   0  -1   19.82    0.74
  -4   0  -1   19.72    0.77
  -4   0  -1   18.95    0.75
  -4   0  -1   19.61    0.72
   4   0   1   17.45    0.67
   4   0   1   19.10    0.75
   4   0   1   19.53    0.69
   4   0   1   19.78    0.72
   4   0   1   19.96    0.80
   4   0   1   19.23    0.73
   4   0   1   19.42    0.73
  -5   0  -1   -0.05    0.16
  -5   0  -1   -0.14    0.11
  -5   0  -1    0.21    0.14
  -5   0  -1   -0.05    0.13
  -5   0  -1    0.13    0.14
   5   0   1    0.10    0.14
   5   0   1    0.10    0.12
   5   0   1    0.19    0.12
   5   0   1    0.12    0.15
   5   0   1    0.01    0.12
   5   0   1   -0.03    0.11
   5   0   1   -0.10    0.10
   5   0   1    0.57    0.15
  -6   0  -1   88.91    2.89
  -6   0  -1   91.94    2.83
  -6   0  -1   95.03    2.84
  -6   0  -1   92.06    2.75
  -6   0  -1   93.86    2.80
   6   0   1   90.32    2.80
   6   0   1   93.91    2.81
   6   0   1   94.90    2.72
   6   0   1   93.67    2.77
   6   0   1   91.01    2.74
   6   0   1   93.64    2.79
   6   0   1   92.35    2.71
   6   0   1   88.35    2.87
  -7   0  -1    0.66    0.22
  -7   0  -1    0.24    0.20
  -7   0  -1    0.15    0.19
  -7   0  -1    0.35    0.24
  -7   0  -1    0.16    0.16
   7   0   1    0.20    0.17
   7   0   1    0.26    0.17
   7   0   1   -0.15    0.13
   7   0   1    0.23    0.17
   7   0   1    0.43    0.17
   7   0   1    0.40    0.20
  -8   0  -1  106.91    3.32
  -8   0  -1  102.25    3.20
  -8   0  -1   91.76    3.06
  -8   0  -1  101.87    3.20
  -8   0  -1  102.08    3.16
   8   0   1   98.27    3.04
   8   0   1  104.81    3.06
   8   0   1   99.10    3.09
   8   0   1   98.65    3.08
   8   0   1  103.10    3.18
  -9   0  -1    4.76    0.53
  -9   0  -1    4.25    0.61
  -9   0  -1    4.73    0.56
   9   0   1    5.09    0.59
   9   0   1    3.94    0.45
   9   0   1    4.51    0.48
   9   0   1    4.73    0.54
   9   0   1    4.92    0.46
 -10   0  -1   43.12    1.74
 -10   0  -1   43.03    1.85
 -10   0  -1   42.00    1.69
  10   0   1   42.30    1.72
  10   0   1   40.76    1.55
  10   0   1   41.79    1.78
  10   0   1   42.21    1.63
  10   0   1   41.57    1.62
 -11   0  -1    4.55    0.59
 -11   0  -1    5.72    0.67
  11   0   1    4.96    0.72
  11   0   1    5.27    0.61
  11   0   1    4.73    0.57
  11   0   1    4.89    0.54
  11   0   1    5.85    0.72
  11   0   1    5.52    0.53
  12  -1  -1   18.49    1.03
  12  -1  -1   16.27    1.00
  12  -1  -1   18.16    1.14
  12  -1  -1   16.83    1.02
  12  -1  -1   17.30    1.09
  12  -1  -1   15.73    1.01
 -12   1   1   14.91    0.97
  11  -1  -1    5.86    0.60
  11  -1  -1    5.75    0.60
  11  -1  -1    5.18    0.63
  11  -1  -1    5.65    0.59
  11  -1  -1    5.80    0.64
  11  -1  -1    5.53    0.60
 -11   1   1    6.15    0.64
 -11   1   1    5.99    0.60
  10  -1  -1   29.86    1.38
  10  -1  -1   28.14    1.29
  10  -1  -1   28.61    1.29
  10  -1  -1   27.06    1.25
  10  -1  -1   28.15    1.34
 -10   1   1   28.57    1.29
 -10   1   1   28.46    1.27
 -10   1   1   28.44    1.25
   9  -1  -1    1.94    0.36
   9  -1  -1    1.22    0.32
   9  -1  -1    1.45    0.32
   9  -1  -1    1.66    0.38
   9  -1  -1    2.01    0.37
  -9   1   1    1.35    0.32
  -9   1   1    1.55    0.35
  -9   1   1    1.14    0.31
   8  -1  -1   33.58    1.38
   8  -1  -1   35.21    1.39
   8  -1  -1   34.30    1.35
   8  -1  -1   32.87    1.32
   8  -1  -1   33.56    1.32
  -8   1   1   32.31    1.28
  -8   1   1   34.43    1.32
  -8   1   1   34.00    1.31
   7  -1  -1   99.80    3.08
   7  -1  -1   96.43    3.06
   7  -1  -1   97.40    3.06
   7  -1  -1  103.65    3.08
   7  -1  -1  104.73    3.10
   7  -1  -1  104.09    3.08
   7  -1  -1   99.16    3.05
   7  -1  -1   99.73    3.08
   7  -1  -1  103.05    3.13
  -7   1   1   98.91    3.04
  -7   1   1  100.75    3.05
  -7   1   1  101.20    3.03
   6  -1  -1   75.74    2.36
   6  -1  -1   75.17    2.35
   6  -1  -1   76.21    2.34
   6  -1  -1   74.33    2.35
   6  -1  -1   75.18    2.36
   6  -1  -1   79.22    2.36
   6  -1  -1   76.93    2.36
  -6   1   1   75.23    2.33
  -6   1   1   75.15    2.31
  -6   1   1   76.20    2.38
  -6   1   1   76.33    2.32
   5  -1  -1  208.79    5.80
   5  -1  -1  212.72    5.80
   5  -1  -1  210.98    5.77
   5  -1  -1  204.34    5.76
   5  -1  -1  205.95    5.79
   5  -1  -1  209.04    5.76
  -5   1   1  207.94    5.74
  -5   1   1  203.30    5.77
  -5   1   1  209.68    5.80
  -5   1   1  211.34    5.80
  -5   1   1  202.88    5.73
  -5   1   1  205.57    5.75
   4  -1  -1   19.13    0.72
   4  -1  -1   19.36    0.73
   4  -1  -1   18.28    0.74
   4  -1  -1   18.53    0.73
   4  -1  -1   18.46    0.73
   4  -1  -1   19.19    0.72
  -4   1   1   19.58    0.75
  -4   1   1   18.65    0.71
  -4   1   1   19.15    0.69
  -4   1   1   18.98    0.74
  -4   1   1   18.93    0.75
  -4   1   1   19.44    0.71
   3  -1  -1   99.92    2.85
   3  -1  -1  105.11    2.86
   3  -1  -1   98.69    2.85
   3  -1  -1  102.94    2.81
   3  -1  -1  100.05    2.81
   3  -1  -1  103.23    2.83
   3  -1  -1  100.61    2.83
  -3   1   1  101.66    2.85
  -3   1   1   91.16    2.78
  -3   1   1   99.41    2.82
  -3   1   1  101.62    2.86
  -3   1   1  101.73    2.82
   2  -1  -1   23.63    0.78
   2  -1  -1   22.33    0.78
   2  -1  -1   24.01    0.78
   2  -1  -1   24.70    0.76
   2  -1  -1   22.67    0.71
   2  -1  -1   22.89    0.76
   2  -1  -1   23.95    0.73
  -2   1   1   23.07    0.75
  -2   1   1   24.04    0.75
  -2   1   1   23.61    0.75
  -2   1   1   24.19    0.79
  -2   1   1   23.43    0.71
  -2   1   1   23.35    0.72
   1  -1  -1  324.05    8.08
   1  -1  -1  276.32    8.04
   1  -1  -1  272.92    8.05
   1  -1  -1  314.85    8.06
   1  -1  -1  304.53    8.08
  -1   1   1  303.67    8.06
  -1   1   1  295.50    8.07
  -1   1   1  309.19    8.03
  -1   1   1  312.02    8.08
  -1   1   1  309.18    8.04
   0  -1  -1    1.17    0.12
   0  -1  -1    1.11    0.11
   0  -1  -1    1.14    0.14
   0  -1  -1    1.12    0.14
   0  -1  -1    1.15    0.13
   0  -1  -1    1.24    0.12
   0  -1  -1    1.40    0.13
   0  -1  -1    1.32    0.15
   0   1   1    1.20    0.13
   0   1   1    1.26    0.13
   0   1   1    1.06    0.12
   0   1   1    0.83    0.10
   0   1   1    1.13    0.14
   0   1   1    1.17    0.12
  -1  -1  -1    7.37    0.30
  -1  -1  -1    7.81    0.32
  -1  -1  -1    7.80    0.28
  -1  -1  -1    7.59    0.33
  -1  -1  -1    7.65    0.33
   1   1   1    7.85    0.28
   1   1   1    7.36    0.30
   1   1   1    6.83    0.31
   1   1   1    6.72    0.33
  -2  -1  -1  905.94   23.62
   2   1   1  853.21   23.58
   2   1   1  908.50   23.55
  -3  -1  -1    3.46    0.29
  -3  -1  -1    3.42    0.23
  -3  -1  -1    3.43    0.28
  -3  -1  -1    3.16    0.32
  -3  -1  -1    3.07    0.25
  -3  -1  -1    3.41    0.28
   3   1   1    3.34    0.29
   3   1   1    3.15    0.26
   3   1   1    3.18    0.20
   3   1   1    2.87    0.20
   3   1   1    3.33    0.23
   3   1   1    3.18    0.31
   3   1   1    3.46    0.25
  -4  -1  -1  513.94   13.74
  -4  -1  -1  503.56   13.70
  -4  -1  -1  494.28   13.71
  -4  -1  -1  511.61   13.81
  -4  -1  -1  521.21   13.64
  -4  -1  -1  512.54   13.76
   4   1   1  517.60   13.74
   4   1   1  500.40   13.67
   4   1   1  511.29   13.64
   4   1   1  497.19   13.79
   4   1   1  520.72   13.61
   4   1   1  519.11   13.61
   4   1   1  505.16   13.72
  -5  -1  -1    8.39    0.52
  -5  -1  -1    8.07    0.56
  -5  -1  -1    8.58    0.51
  -5  -1  -1    8.48    0.43
  -5  -1  -1    8.32    0.48
   5   1   1    8.49    0.42
   5   1   1    8.18    0.43
   5   1   1    8.88    0.52
   5   1   1    8.11    0.48
   5   1   1    9.11    0.47
   5   1   1    8.23    0.54
   5   1   1    8.26    0.41
   5   1   1    7.62    0.47
  -6  -1  -1  274.36    7.68
  -6  -1  -1  274.12    7.45
  -6  -1  -1  272.76    7.61
  -6  -1  -1  270.87    7.57
  -6  -1  -1  269.22    7.52
   6   1   1  276.39    7.59
   6   1   1  270.93    7.45
   6   1   1  269.13    7.55
   6   1   1  272.77    7.42
   6   1   1  266.02    7.54
   6   1   1  268.49    7.50
   6   1   1  272.13    7.42
  -7  -1  -1    1.39    0.31
  -7  -1  -1    0.95    0.23
  -7  -1  -1    0.87    0.27
  -7  -1  -1    1.07    0.22
  -7  -1  -1    1.33    0.33
   7   1   1    0.93    0.24
   7   1   1    0.82    0.24
   7   1   1    0.81    0.20
   7   1   1    0.97    0.22
   7   1   1    1.12    0.30
   7   1   1    0.76    0.18
  -8  -1  -1   71.35    2.38
  -8  -1  -1   69.12    2.22
  -8  -1  -1   69.38    2.32
  -8  -1  -1   72.21    2.51
   8   1   1   69.68    2.20
   8   1   1   70.01    2.39
   8   1   1   67.05    2.22
   8   1   1   71.16    2.20
   8   1   1   71.17    2.31
  -9  -1  -1    3.49    0.48
  -9  -1  -1    3.83    0.59
  -9  -1  -1    4.44    0.51
   9   1   1    5.15    0.56
   9   1   1    4.81    0.44
   9   1   1    4.07    0.42
   9   1   1    4.27    0.50
   9   1   1    4.40    0.44
   9   1   1    3.63    0.42
   9   1   1    4.16    0.56
 -10  -1  -1    4.97    0.69
 -10  -1  -1    4.79    0.58
 -10  -1  -1    4.84    0.58
  10   1   1    4.40    0.52
  10   1   1    4.76    0.45
  10   1   1    4.03    0.46
  10   1   1    4.17    0.62
  10   1   1    4.77    0.59
 -11  -1  -1    7.72    0.75
 -11  -1  -1    9.66    0.93
 -11  -1  -1    9.85    0.77
  11   1   1    8.23    0.78
  11   1   1    8.60    0.60
  11   1   1    7.98    0.70
  11   1   1    8.96    0.86
  11   1   1    9.57    0.65
  12  -2  -1   16.32    1.01
  12  -2  -1   15.86    1.04
  12  -2  -1   14.42    0.96
  12  -2  -1   15.21    1.05
  12  -2  -1   15.13    1.00
 -12   2   1   14.85    0.98
  11  -2  -1    0.30    0.26
  11  -2  -1    0.26    0.23
  11  -2  -1    0.14    0.28
  11  -2  -1   -0.18    0.22
  11  -2  -1   -0.04    0.24
 -11   2   1    0.20    0.24
 -11   2   1    0.32    0.27
 -11   2   1    0.44    0.26
  10  -2  -1    9.61    0.71
  10  -2  -1    9.90    0.74
  10  -2  -1    9.97    0.73
  10  -2  -1    8.66    0.69
  10  -2  -1    8.92    0.74
 -10   2   1    8.56    0.67
 -10   2   1    8.87    0.69
 -10   2   1   10.30    0.71
   9  -2  -1   10.53    0.72
   9  -2  -1    9.98    0.72
   9  -2  -1   10.34    0.74
   9  -2  -1   10.31    0.70
   9  -2  -1   10.74    0.71
  -9   2   1   10.02    0.68
  -9   2   1    9.74    0.65
  -9   2   1   10.07    0.67
   8  -2  -1   19.40    0.94
   8  -2  -1   19.60    0.98
   8  -2  -1   20.12    0.96
   8  -2  -1   19.94    0.97
   8  -2  -1   20.25    0.97
  -8   2   1   18.71    0.90
  -8   2   1   18.15    0.87
  -8   2   1   18.61    0.89
   7  -2  -1  123.24    3.75
   7  -2  -1  128.79    3.74
   7  -2  -1  126.33    3.73
   7  -2  -1  129.44    3.77
   7  -2  -1  127.08    3.73
   7  -2  -1  123.91    3.75
   7  -2  -1  130.21    3.77
   7  -2  -1  115.67    3.71
  -7   2   1  124.96    3.70
  -7   2   1  115.61    3.74
  -7   2   1  128.00    3.70
  -7   2   1  127.47    3.66
  -7   2   1  127.22    3.75
   6  -2  -1   77.69    2.59
   6  -2  -1   84.03    2.58
   6  -2  -1   88.21    2.61
   6  -2  -1   88.48    2.61
   6  -2  -1   82.33    2.61
   6  -2  -1   83.26    2.57
   6  -2  -1   85.15    2.59
  -6   2   1   86.31    2.63
  -6   2   1   82.56    2.56
  -6   2   1   88.16    2.62
  -6   2   1   85.07    2.56
  -6   2   1   83.11    2.51
   5  -2  -1  147.45    4.13
   5  -2  -1  143.02    4.16
   5  -2  -1  146.34    4.17
   5  -2  -1  144.24    4.14
   5  -2  -1  142.51    4.13
   5  -2  -1  142.69    4.10
   5  -2  -1  149.05    4.15
  -5   2   1  142.49    4.04
  -5   2   1  146.41    4.12
  -5   2   1  146.02    4.15
  -5   2   1  144.32    4.17
  -5   2   1  146.38    4.11
  -5   2   1  143.74    4.17
   4  -2  -1  176.90    4.94
   4  -2  -1  175.15    4.96
   4  -2  -1  174.23    4.90
   4  -2  -1  177.87    4.96
   4  -2  -1  177.45    4.91
   4  -2  -1  180.43    4.95
   4  -2  -1  177.41    4.94
  -4   2   1  179.03    4.97
  -4   2   1  176.62    4.84
  -4   2   1  182.24    4.98
  -4   2   1  175.74    4.91
  -4   2   1  174.10    4.91
  -4   2   1  177.16    4.95
   3  -2  -1  234.53    6.28
   3  -2  -1  234.27    6.30
   3  -2  -1  232.12    6.24
   3  -2  -1  225.76    6.27
   3  -2  -1  222.62    6.18
   3  -2  -1  236.36    6.31
  -3   2   1  231.53    6.28
  -3   2   1  228.58    6.18
  -3   2   1  220.47    6.22
  -3   2   1  229.13    6.25
  -3   2   1  234.52    6.28
  -3   2   1  228.13    6.26
   2  -2  -1   63.67    1.81
   2  -2  -1   61.73    1.74
   2  -2  -1   61.50    1.84
   2  -2  -1   65.31    1.85
   2  -2  -1   64.71    1.82
   2  -2  -1   65.80    1.84
   2  -2  -1   57.57    1.82
   2  -2  -1   65.61    1.85
  -2   2   1   62.45    1.80
  -2   2   1   64.12    1.74
  -2   2   1   61.28    1.85
  -2   2   1   63.93    1.82
  -2   2   1   58.68    1.82
  -2   2   1   64.41    1.84
   1  -2  -1  538.75   14.65
  -1   2   1  566.77   14.65
   0  -2  -1  352.17    9.40
   0  -2  -1  363.05    9.45
   0  -2  -1  343.55    9.40
   0  -2  -1  366.21    9.45
   0  -2  -1  350.64    9.46
   0  -2  -1  366.36    9.40
   0  -2  -1  334.81    9.42
   0   2   1  358.00    9.46
   0   2   1  364.84    9.40
   0   2   1  350.16    9.44
   0   2   1  365.75    9.41
   0   2   1  313.70    9.42
   0   2   1  355.15    9.41
   0   2   1  350.07    9.44
  -1  -2  -1   54.04    1.47
  -1  -2  -1   52.62    1.52
  -1  -2  -1   53.72    1.46
  -1  -2  -1   53.61    1.55
  -1  -2  -1   48.31    1.55
   1   2   1   53.26    1.54
   1   2   1   49.96    1.56
   1   2   1   53.44    1.45
   1   2   1   53.86    1.47
   1   2   1   48.27    1.53
   1   2   1   54.04    1.57
   1   2   1   51.81    1.53
  -2  -2  -1  291.80    7.71
  -2  -2  -1  293.20    7.83
  -2  -2  -1  293.59    7.89
  -2  -2  -1  284.73    7.84
  -2  -2  -1  291.31    7.80
  -2  -2  -1  287.25    7.71
  -2  -2  -1  281.67    7.84
   2   2   1  284.11    7.82
   2   2   1  291.32    7.71
   2   2   1  287.43    7.70
   2   2   1  283.85    7.81
   2   2   1  297.26    7.86
  -3  -2  -1  125.94    3.34
  -3  -2  -1  124.27    3.48
  -3  -2  -1  125.17    3.52
  -3  -2  -1  116.27    3.34
  -3  -2  -1  122.31    3.50
  -3  -2  -1  124.71    3.45
  -3  -2  -1  127.88    3.56
   3   2   1  121.04    3.46
   3   2   1  109.16    3.33
   3   2   1  123.76    3.46
   3   2   1  121.19    3.54
   3   2   1  123.26    3.34
   3   2   1  126.64    3.52
  -4  -2  -1  119.33    3.47
  -4  -2  -1  116.67    3.44
  -4  -2  -1  121.72    3.28
  -4  -2  -1  119.52    3.42
  -4  -2  -1  117.68    3.51
  -4  -2  -1  115.97    3.38
   4   2   1  120.33    3.28
   4   2   1  115.31    3.40
   4   2   1  120.37    3.28
   4   2   1  120.69    3.46
   4   2   1  114.78    3.48
   4   2   1  118.94    3.39
   4   2   1  116.61    3.27
  -5  -2  -1   14.45    0.70
  -5  -2  -1   15.17    0.67
  -5  -2  -1   15.45    0.58
  -5  -2  -1   12.40    0.74
  -5  -2  -1   13.51    0.72
  -5  -2  -1   15.49    0.71
   5   2   1   15.04    0.58
   5   2   1   15.18    0.68
   5   2   1   15.02    0.74
   5   2   1   15.19    0.69
   5   2   1   15.18    0.58
   5   2   1   14.93    0.75
   5   2   1   14.62    0.58
  -6  -2  -1   46.51    1.74
  -6  -2  -1   47.47    1.59
  -6  -2  -1   46.47    1.47
  -6  -2  -1   48.08    1.70
  -6  -2  -1   46.25    1.62
   6   2   1   46.63    1.60
   6   2   1   45.96    1.67
   6   2   1   47.17    1.48
   6   2   1   46.29    1.47
   6   2   1   46.70    1.61
   6   2   1   46.33    1.47
  -7  -2  -1    0.42    0.22
  -7  -2  -1    0.18    0.20
  -7  -2  -1    0.45    0.17
  -7  -2  -1    0.34    0.28
  -7  -2  -1    0.41    0.24
   7   2   1    0.52    0.18
   7   2   1    0.50    0.17
   7   2   1    0.07    0.14
   7   2   1    0.60    0.24
   7   2   1    0.33    0.25
  -8  -2  -1    4.75    0.48
  -8  -2  -1    5.71    0.64
  -8  -2  -1    5.27    0.52
   8   2   1    4.88    0.50
   8   2   1    5.05    0.40
   8   2   1    5.25    0.55
   8   2   1    4.65    0.40
   8   2   1    4.63    0.39
  -9  -2  -1    1.03    0.31
  -9  -2  -1    1.74    0.34
  -9  -2  -1    0.49    0.34
   9   2   1    0.54    0.22
   9   2   1    0.73    0.22
   9   2   1    1.51    0.33
   9   2   1    0.87    0.35
   9   2   1    0.91    0.32
   9   2   1    0.98    0.23
   9   2   1    1.16    0.25
 -10  -2  -1    2.59    0.53
 -10  -2  -1    3.17    0.50
 -10  -2  -1    2.80    0.45
  10   2   1    3.01    0.39
  10   2   1    3.60    0.49
  10   2   1    2.99    0.51
  10   2   1    3.31    0.57
  10   2   1    3.10    0.39
  12  -3  -1    0.32    0.33
  12  -3  -1    0.45    0.30
  12  -3  -1    0.47    0.31
  12  -3  -1    0.86    0.33
  12  -3  -1    0.58    0.37
 -12   3   1    0.13    0.31
 -12   3   1    0.63    0.31
  11  -3  -1   15.09    0.95
  11  -3  -1   14.07    0.95
  11  -3  -1   14.73    0.94
  11  -3  -1   13.08    0.90
  11  -3  -1   12.15    0.88
 -11   3   1   15.37    0.90
 -11   3   1   14.38    0.92
 -11   3   1   13.76    0.84
  10  -3  -1   20.77    1.12
  10  -3  -1   22.24    1.14
  10  -3  -1   21.33    1.14
  10  -3  -1   23.28    1.17
  10  -3  -1   23.75    1.19
 -10   3   1   21.81    1.03
 -10   3   1   21.84    1.07
 -10   3   1   21.65    1.11
   9  -3  -1   21.57    1.08
   9  -3  -1   21.25    1.07
   9  -3  -1   22.62    1.08
  -9   3   1   20.45    1.00
  -9   3   1   20.80    1.02
  -9   3   1   20.34    0.94
   8  -3  -1    4.81    0.49
   8  -3  -1    3.90    0.50
   8  -3  -1    4.21    0.49
  -8   3   1    4.16    0.51
  -8   3   1    4.72    0.48
  -8   3   1    4.45    0.44
  -8   3   1    4.56    0.48
  -8   3   1    4.01    0.40
   7  -3  -1  186.71    5.47
   7  -3  -1  193.32    5.50
   7  -3  -1  195.61    5.56
   7  -3  -1  187.42    5.69
   7  -3  -1  188.85    5.47
   7  -3  -1  197.67    5.53
  -7   3   1  190.14    5.44
  -7   3   1  191.73    5.48
  -7   3   1  191.67    5.54
  -7   3   1  189.63    5.36
  -7   3   1  190.70    5.49
   6  -3  -1    1.17    0.25
   6  -3  -1    0.63    0.22
   6  -3  -1    1.07    0.23
   6  -3  -1    1.04    0.23
   6  -3  -1    0.59    0.20
   6  -3  -1    0.79    0.20
   6  -3  -1    0.86    0.21
  -6   3   1    1.09    0.19
  -6   3   1    0.94    0.22
  -6   3   1    0.73    0.20
  -6   3   1    0.46    0.21
  -6   3   1    0.89    0.22
   5  -3  -1  148.08    4.31
   5  -3  -1  149.16    4.34
   5  -3  -1  147.19    4.26
   5  -3  -1  150.64    4.32
   5  -3  -1  150.45    4.28
   5  -3  -1  146.20    4.28
   5  -3  -1  151.10    4.34
  -5   3   1  149.11    4.16
  -5   3   1  155.61    4.36
  -5   3   1  155.40    4.36
  -5   3   1  147.88    4.29
  -5   3   1  152.34    4.31
  -5   3   1  152.12    4.27
   4  -3  -1   58.05    1.81
   4  -3  -1   60.83    1.85
   4  -3  -1   59.97    1.87
   4  -3  -1   60.10    1.83
  -4   3   1   61.37    1.88
  -4   3   1   59.75    1.84
  -4   3   1   60.22    1.81
  -4   3   1   52.39    1.68
  -4   3   1   57.66    1.79
   3  -3  -1  386.93   10.32
   3  -3  -1  383.32   10.32
   3  -3  -1  369.28   10.18
   3  -3  -1  383.15   10.37
   3  -3  -1  385.73   10.34
   3  -3  -1  388.70   10.37
   3  -3  -1  379.75   10.36
  -3   3   1  383.94   10.34
  -3   3   1  382.20   10.30
  -3   3   1  377.84   10.18
  -3   3   1  389.33   10.38
  -3   3   1  386.81   10.35
  -3   3   1  376.05   10.31
   2  -3  -1  140.99    4.00
   2  -3  -1  140.89    4.01
   2  -3  -1  146.28    4.03
   2  -3  -1  146.75    4.00
   2  -3  -1  147.85    4.03
   2  -3  -1  140.42    3.87
   2  -3  -1  149.46    4.03
   2  -3  -1  143.55    4.02
  -2   3   1  129.11    3.98
  -2   3   1  147.77    4.04
  -2   3   1  142.45    3.88
  -2   3   1  150.41    4.04
  -2   3   1  147.63    4.00
   1  -3  -1  219.08    5.63
   1  -3  -1  192.15    5.61
   1  -3  -1  210.04    5.64
   1  -3  -1  208.84    5.63
   1  -3  -1  199.70    5.54
   1  -3  -1  212.66    5.65
   1  -3  -1  208.51    5.66
   1  -3  -1  208.98    5.63
  -1   3   1  202.62    5.63
  -1   3   1  210.62    5.67
  -1   3   1  205.83    5.64
  -1   3   1  205.88    5.54
  -1   3   1  210.30    5.64
  -1   3   1  194.75    5.63
   0  -3  -1  429.54   11.41
   0  -3  -1  423.12   11.39
   0  -3  -1  437.87   11.36
   0  -3  -1  432.21   11.46
   0  -3  -1  428.10   11.45
   0  -3  -1  432.73   11.44
   0   3   1  435.79   11.36
   0   3   1  418.00   11.44
   0   3   1  415.70   11.37
   0   3   1  416.69   11.46
   0   3   1  413.90   11.42
   0   3   1  425.61   11.43
   0   3   1  426.87   11.39
  -1  -3  -1   26.17    0.76
  -1  -3  -1   25.26    0.91
  -1  -3  -1   25.81    0.87
  -1  -3  -1   25.28    0.85
  -1  -3  -1   25.26    0.81
   1   3   1   24.67    0.86
   1   3   1   25.22    0.86
   1   3   1   24.46    0.86
   1   3   1   24.94    0.91
   1   3   1   25.46    0.80
   1   3   1   26.04    0.76
   1   3   1   23.34    0.89
  -2  -3  -1  313.36    8.59
  -2  -3  -1  319.88    8.70
  -2  -3  -1  320.33    8.63
  -2  -3  -1  320.99    8.46
  -2  -3  -1  316.91    8.68
  -2  -3  -1  318.16    8.51
   2   3   1  308.85    8.68
   2   3   1  318.14    8.46
   2   3   1  318.58    8.52
   2   3   1  321.70    8.62
   2   3   1  317.13    8.63
   2   3   1  321.11    8.69
  -3  -3  -1    0.40    0.16
  -3  -3  -1    0.37    0.10
  -3  -3  -1    0.31    0.19
  -3  -3  -1    0.34    0.16
  -3  -3  -1    0.35    0.14
  -3  -3  -1    0.06    0.14
   3   3   1    0.32    0.18
   3   3   1    0.23    0.15
   3   3   1    0.41    0.17
   3   3   1    0.28    0.17
  -4  -3  -1  186.64    5.09
  -4  -3  -1  173.95    4.91
  -4  -3  -1  160.46    4.85
  -4  -3  -1  185.75    5.15
  -4  -3  -1  184.97    5.05
  -4  -3  -1  183.65    5.20
  -4  -3  -1  174.58    5.12
   4   3   1  179.49    5.06
   4   3   1  181.69    4.92
   4   3   1  182.33    4.86
   4   3   1  177.38    5.17
   4   3   1  182.76    5.08
   4   3   1  188.26    5.16
  -5  -3  -1    0.59    0.19
  -5  -3  -1    0.29    0.18
  -5  -3  -1    0.47    0.18
  -5  -3  -1    0.53    0.25
  -5  -3  -1    0.47    0.12
  -5  -3  -1    0.79    0.24
   5   3   1    0.86    0.24
   5   3   1    0.41    0.17
   5   3   1    0.41    0.14
   5   3   1    0.83    0.14
   5   3   1    0.81    0.23
   5   3   1    0.63    0.14
  -6  -3  -1  105.88    3.26
  -6  -3  -1  110.12    3.42
  -6  -3  -1  110.51    3.32
   6   3   1  109.71    3.13
   6   3   1  110.36    3.31
   6   3   1  108.91    3.29
   6   3   1  112.02    3.13
   6   3   1  107.34    3.07
   6   3   1  109.95    3.40
  -7  -3  -1   32.39    1.45
  -7  -3  -1   33.46    1.32
  -7  -3  -1   32.24    1.26
   7   3   1   32.23    1.12
   7   3   1   34.05    1.39
   7   3   1   30.61    1.10
   7   3   1   31.87    1.07
   7   3   1   31.86    1.29
   7   3   1   31.05    1.06
  -8  -3  -1    1.40    0.31
  -8  -3  -1    1.52    0.41
  -8  -3  -1    1.90    0.36
   8   3   1    1.65    0.26
   8   3   1    1.53    0.39
   8   3   1    1.19    0.23
   8   3   1    1.36    0.21
   8   3   1    1.33    0.22
   8   3   1    1.64    0.37
   8   3   1    1.91    0.37
  -9  -3  -1   24.14    1.19
  -9  -3  -1   26.53    1.39
  -9  -3  -1   23.73    1.14
   9   3   1   24.42    0.97
   9   3   1   25.04    0.97
   9   3   1   26.59    1.21
   9   3   1   25.54    1.28
   9   3   1   24.36    0.92
   9   3   1   26.71    1.37
   9   3   1   23.90    0.92
 -10  -3  -1    6.65    0.63
 -10  -3  -1    6.90    0.81
 -10  -3  -1    6.47    0.68
  10   3   1    6.77    0.44
  10   3   1    7.11    0.75
  10   3   1    6.26    0.67
  10   3   1    7.34    0.50
  10   3   1    7.75    0.83
  12  -4  -1    3.23    0.53
  12  -4  -1    4.40    0.59
  12  -4  -1    4.45    0.65
  12  -4  -1    4.35    0.63
  12  -4  -1    3.69    0.60
  12  -4  -1    4.59    0.56
 -12   4   1    3.80    0.54
  11  -4  -1   22.04    1.20
  11  -4  -1   21.27    1.18
  11  -4  -1   20.08    1.16
  11  -4  -1   23.70    1.20
  11  -4  -1   21.73    1.20
 -11   4   1   22.15    1.18
 -11   4   1   20.50    1.09
 -11   4   1   20.02    1.01
  10  -4  -1   47.85    1.92
  10  -4  -1   49.13    1.97
  10  -4  -1   49.92    1.92
 -10   4   1   47.59    1.87
 -10   4   1   46.62    1.71
 -10   4   1   48.76    1.83
   9  -4  -1   29.68    1.33
   9  -4  -1   30.11    1.37
   9  -4  -1   28.90    1.30
  -9   4   1   30.18    1.31
  -9   4   1   30.17    1.36
  -9   4   1   28.05    1.13
  -9   4   1   29.58    1.29
  -9   4   1   29.85    1.25
   8  -4  -1   14.95    0.82
   8  -4  -1   14.83    0.83
   8  -4  -1   14.84    0.86
  -8   4   1   12.73    0.74
  -8   4   1   13.06    0.65
  -8   4   1   14.08    0.84
  -8   4   1   14.80    0.81
  -8   4   1   14.63    0.81
   7  -4  -1   94.91    3.01
   7  -4  -1  100.83    3.13
   7  -4  -1  100.97    3.10
   7  -4  -1  101.37    3.06
   7  -4  -1   96.74    3.01
  -7   4   1   99.17    2.87
  -7   4   1   99.35    3.01
  -7   4   1   99.07    3.06
  -7   4   1   92.25    3.03
  -7   4   1   98.97    3.12
   6  -4  -1    0.61    0.20
   6  -4  -1    0.80    0.23
   6  -4  -1    1.14    0.24
   6  -4  -1    1.14    0.23
   6  -4  -1    1.03    0.26
   6  -4  -1    1.13    0.24
   6  -4  -1    0.89    0.25
   6  -4  -1    1.30    0.26
  -6   4   1    0.98    0.22
  -6   4   1    1.14    0.26
  -6   4   1    1.24    0.25
  -6   4   1    1.11    0.24
  -6   4   1    1.41    0.19
   5  -4  -1  102.61    2.97
   5  -4  -1  103.80    3.03
   5  -4  -1   93.22    3.00
   5  -4  -1  103.65    3.05
   5  -4  -1   99.27    2.97
   5  -4  -1  100.60    2.97
   5  -4  -1   95.18    2.99
  -5   4   1  100.82    2.99
  -5   4   1   98.65    2.78
  -5   4   1  102.71    3.05
  -5   4   1   99.12    2.95
  -5   4   1   96.12    2.94
   4  -4  -1   49.71    1.50
   4  -4  -1   54.39    1.75
   4  -4  -1   52.92    1.74
   4  -4  -1   53.01    1.72
   4  -4  -1   52.15    1.69
   4  -4  -1   53.12    1.69
   4  -4  -1   52.65    1.69
  -4   4   1   53.07    1.67
  -4   4   1   52.41    1.50
  -4   4   1   54.88    1.72
  -4   4   1   51.23    1.70
  -4   4   1   54.65    1.76
  -4   4   1   52.56    1.67
   3  -4  -1  146.81    4.13
   3  -4  -1  140.97    4.10
   3  -4  -1  147.04    4.13
   3  -4  -1  143.69    4.09
   3  -4  -1  137.70    3.90
   3  -4  -1  148.12    4.10
   3  -4  -1  144.23    4.14
   3  -4  -1  149.51    4.14
  -3   4   1  145.13    4.12
  -3   4   1  141.77    3.91
  -3   4   1  147.76    4.12
  -3   4   1  142.51    4.09
  -3   4   1  150.27    4.16
  -3   4   1  143.60    4.08
   2  -4  -1  304.00    8.45
   2  -4  -1  317.29    8.44
   2  -4  -1  296.14    8.27
   2  -4  -1  310.95    8.43
   2  -4  -1  304.62    8.45
   2  -4  -1  310.74    8.43
   2  -4  -1  320.59    8.45
  -2   4   1  308.85    8.28
  -2   4   1  318.47    8.48
  -2   4   1  315.21    8.47
  -2   4   1  306.50    8.44
  -2   4   1  306.30    8.44
  -2   4   1  312.85    8.43
   1  -4  -1  242.75    6.67
   1  -4  -1  251.84    6.62
   1  -4  -1  237.51    6.68
   1  -4  -1  237.91    6.64
   1  -4  -1  250.31    6.68
   1  -4  -1  249.79    6.63
   1  -4  -1  249.15    6.65
  -1   4   1  242.42    6.70
  -1   4   1  241.41    6.67
  -1   4   1  243.17    6.66
  -1   4   1  248.32    6.66
  -1   4   1  222.44    6.53
   0  -4  -1  339.25    8.89
   0  -4  -1  333.62    9.01
   0  -4  -1  328.90    8.98
   0  -4  -1  333.19    9.02
   0  -4  -1  337.74    8.88
   0  -4  -1  327.13    8.93
   0  -4  -1  336.99    8.95
   0   4   1  338.34    9.03
   0   4   1  327.85    8.96
   0   4   1  318.38    8.99
   0   4   1  331.32    8.93
   0   4   1  322.72    8.97
   0   4   1  323.31    8.90
  -1  -4  -1  144.81    4.06
  -1  -4  -1  131.17    3.83
  -1  -4  -1  142.15    3.96
  -1  -4  -1  142.29    3.92
  -1  -4  -1  143.29    3.99
  -1  -4  -1  141.95    4.05
   1   4   1  142.90    3.97
   1   4   1  140.81    3.99
   1   4   1  142.70    3.92
   1   4   1  143.52    4.06
   1   4   1  139.45    3.97
   1   4   1  140.04    4.03
  -2  -4  -1  332.22    8.96
  -2  -4  -1  295.58    8.74
  -2  -4  -1  326.72    8.83
  -2  -4  -1  333.88    8.87
  -2  -4  -1  325.24    8.93
   2   4   1  321.77    8.85
   2   4   1  320.69    8.88
   2   4   1  341.65    8.96
   2   4   1  324.00    8.88
   2   4   1  335.08    8.76
   2   4   1  320.40    8.93
  -3  -4  -1    1.08    0.24
  -3  -4  -1    1.00    0.25
  -3  -4  -1    1.36    0.23
  -3  -4  -1    1.18    0.21
  -3  -4  -1    0.73    0.14
   3   4   1    1.20    0.26
   3   4   1    0.74    0.19
   3   4   1    1.08    0.23
   3   4   1    1.03    0.16
   3   4   1    1.09    0.22
  -4  -4  -1   35.19    1.31
  -4  -4  -1   34.81    1.21
  -4  -4  -1   34.03    1.09
  -4  -4  -1   35.92    1.26
  -4  -4  -1   34.43    1.36
  -4  -4  -1   32.58    1.29
   4   4   1   35.43    1.34
   4   4   1   34.43    1.26
   4   4   1   34.68    1.11
   4   4   1   34.08    1.23
  -5  -4  -1    6.37    0.58
  -5  -4  -1    8.30    0.49
  -5  -4  -1    6.08    0.53
  -5  -4  -1    6.37    0.48
   5   4   1    5.60    0.46
   5   4   1    6.29    0.38
   5   4   1    6.16    0.50
   5   4   1    7.10    0.56
  -6  -4  -1   65.70    2.18
  -6  -4  -1   68.55    2.24
   6   4   1   68.72    2.27
   6   4   1   70.12    2.36
   6   4   1   66.57    2.03
   6   4   1   67.23    2.02
  -7  -4  -1   32.53    1.49
  -7  -4  -1   32.24    1.28
  -7  -4  -1   32.85    1.32
   7   4   1   30.93    1.09
   7   4   1   33.55    1.44
   7   4   1   32.93    1.35
   7   4   1   30.94    1.11
   7   4   1   32.09    1.45
  -8  -4  -1    9.43    0.65
  -8  -4  -1    8.99    0.68
  -8  -4  -1    7.09    0.79
   8   4   1    9.40    0.77
   8   4   1    9.62    0.81
   8   4   1    8.61    0.49
   8   4   1    7.65    0.49
   8   4   1    8.68    0.69
  -9  -4  -1   52.59    2.19
  -9  -4  -1   51.52    1.90
  -9  -4  -1   50.05    1.95
   9   4   1   50.80    1.65
   9   4   1   48.52    2.05
   9   4   1   52.66    2.17
   9   4   1   51.97    1.98
 -10  -4  -1    3.33    0.49
 -10  -4  -1    3.56    0.62
 -10  -4  -1    3.88    0.53
  10   4   1    3.54    0.53
  10   4   1    2.51    0.52
  10   4   1    3.09    0.64
  12  -5  -1   32.49    1.62
  12  -5  -1   33.22    1.55
  12  -5  -1   32.03    1.36
  12  -5  -1   31.79    1.58
  12  -5  -1   32.80    1.56
  12  -5  -1   32.47    1.59
  12  -5  -1   32.67    1.59
 -12   5   1   28.08    1.41
  11  -5  -1   16.58    1.03
  11  -5  -1   17.08    1.01
  11  -5  -1   15.61    1.06
  11  -5  -1   16.03    1.04
 -11   5   1   14.15    0.91
  10  -5  -1   35.19    1.64
  10  -5  -1   38.95    1.63
  10  -5  -1   37.59    1.58
 -10   5   1   34.49    1.33
 -10   5   1   36.07    1.62
 -10   5   1   35.04    1.48
 -10   5   1   36.17    1.55
   9  -5  -1   24.20    1.20
   9  -5  -1   22.20    1.14
   9  -5  -1   24.59    1.24
  -9   5   1   23.80    1.14
  -9   5   1   24.00    1.22
  -9   5   1   23.68    0.95
  -9   5   1   23.48    1.10
   8  -5  -1   21.58    1.12
   8  -5  -1   22.88    1.11
   8  -5  -1   22.78    1.07
  -8   5   1   21.46    1.00
  -8   5   1   22.78    1.06
  -8   5   1   21.85    1.12
  -8   5   1   21.21    0.84
   7  -5  -1   21.45    1.00
   7  -5  -1   21.74    0.96
   7  -5  -1   19.27    0.97
   7  -5  -1   21.70    1.09
   7  -5  -1   23.39    1.09
   7  -5  -1   23.49    1.06
  -7   5   1   22.71    1.08
  -7   5   1   23.35    1.03
  -7   5   1   22.35    0.98
  -7   5   1   21.78    0.80
   6  -5  -1   10.38    0.63
   6  -5  -1    9.98    0.66
   6  -5  -1    9.51    0.61
   6  -5  -1   11.32    0.67
   6  -5  -1   10.70    0.61
  -6   5   1   10.68    0.62
  -6   5   1   10.13    0.43
  -6   5   1   10.60    0.68
  -6   5   1   10.35    0.59
  -6   5   1   10.62    0.60
   5  -5  -1   53.43    1.81
   5  -5  -1   53.92    1.77
   5  -5  -1   53.33    1.83
   5  -5  -1   50.65    1.82
   5  -5  -1   56.13    1.79
   5  -5  -1   52.35    1.82
   5  -5  -1   54.76    1.79
  -5   5   1   51.60    1.74
  -5   5   1   48.84    1.82
  -5   5   1   56.26    1.77
  -5   5   1   51.89    1.52
  -5   5   1   56.52    1.81
  -5   5   1   51.21    1.78
   4  -5  -1   47.83    1.61
   4  -5  -1   49.23    1.65
   4  -5  -1   51.29    1.67
   4  -5  -1   45.31    1.63
   4  -5  -1   50.42    1.63
   4  -5  -1   48.29    1.65
   4  -5  -1   46.21    1.36
   4  -5  -1   47.96    1.61
  -4   5   1   52.19    1.69
  -4   5   1   47.62    1.59
  -4   5   1   47.76    1.36
  -4   5   1   48.42    1.59
  -4   5   1   49.97    1.64
  -4   5   1   43.59    1.60
   3  -5  -1    0.20    0.17
   3  -5  -1    0.09    0.06
   3  -5  -1   -0.03    0.13
   3  -5  -1    0.17    0.15
   3  -5  -1    0.06    0.13
   3  -5  -1    0.11    0.13
   3  -5  -1    0.01    0.13
   3  -5  -1    0.25    0.15
  -3   5   1    0.13    0.16
  -3   5   1    0.15    0.15
  -3   5   1    0.25    0.08
  -3   5   1    0.01    0.14
  -3   5   1    0.03    0.15
  -3   5   1    0.51    0.18
   2  -5  -1  143.90    4.07
   2  -5  -1  139.70    4.07
   2  -5  -1  139.13    4.06
   2  -5  -1  145.20    4.05
   2  -5  -1  143.06    4.08
   2  -5  -1  141.41    4.04
   2  -5  -1  145.79    4.05
  -2   5   1  145.25    4.10
  -2   5   1  138.07    4.05
  -2   5   1  140.32    3.87
  -2   5   1  141.64    4.05
  -2   5   1  143.57    4.08
  -2   5   1  140.90    4.07
   1  -5  -1   82.09    2.38
   1  -5  -1   83.72    2.38
   1  -5  -1   80.88    2.42
   1  -5  -1   81.12    2.45
   1  -5  -1   79.68    2.46
   1  -5  -1   80.89    2.41
   1  -5  -1   82.80    2.46
  -1   5   1   80.99    2.48
  -1   5   1   81.48    2.46
  -1   5   1   80.86    2.43
  -1   5   1   80.15    2.43
  -1   5   1   80.59    2.43
  -1   5   1   77.92    2.29
   0  -5  -1  119.93    3.46
   0  -5  -1  123.99    3.40
   0  -5  -1  119.99    3.55
   0  -5  -1  125.02    3.52
   0  -5  -1  122.38    3.55
   0  -5  -1  125.76    3.48
   0  -5  -1  122.36    3.39
   0   5   1  124.02    3.57
   0   5   1  115.39    3.52
   0   5   1  120.96    3.46
   0   5   1  119.21    3.49
   0   5   1  118.56    3.42
   0   5   1  120.27    3.51
  -1  -5  -1   -0.01    0.08
  -1  -5  -1   -0.12    0.15
  -1  -5  -1   -0.02    0.08
  -1  -5  -1    0.03    0.13
  -1  -5  -1    0.13    0.13
  -1  -5  -1   -0.01    0.13
  -1  -5  -1    0.08    0.13
   1   5   1    0.06    0.15
   1   5   1    0.26    0.16
   1   5   1    0.04    0.13
   1   5   1    0.02    0.15
   1   5   1    0.17    0.13
   1   5   1    0.03    0.12
  -2  -5  -1  130.68    3.68
  -2  -5  -1  131.67    3.89
  -2  -5  -1  133.02    3.75
  -2  -5  -1  122.66    3.84
  -2  -5  -1  136.92    3.80
   2   5   1  131.35    3.81
   2   5   1  127.01    3.86
   2   5   1  133.73    3.89
   2   5   1  129.07    3.77
   2   5   1  132.93    3.68
   2   5   1  129.49    3.79
  -3  -5  -1   46.35    1.67
  -3  -5  -1   48.41    1.47
  -3  -5  -1   49.73    1.57
  -3  -5  -1   50.49    1.62
  -3  -5  -1   49.45    1.73
   3   5   1   42.96    1.61
   3   5   1   47.24    1.58
   3   5   1   49.06    1.48
   3   5   1   49.32    1.64
   3   5   1   42.34    1.66
   3   5   1   45.27    1.84
  -4  -5  -1   10.92    0.48
  -4  -5  -1   11.79    0.63
  -4  -5  -1   11.03    0.72
  -4  -5  -1   10.40    0.58
   4   5   1   11.35    0.61
   4   5   1   10.46    0.50
   4   5   1   10.18    0.68
   4   5   1   10.23    0.63
  -5  -5  -1  167.31    4.80
  -5  -5  -1  149.61    4.71
  -5  -5  -1  159.78    4.56
  -5  -5  -1  170.57    5.00
   5   5   1  171.32    4.96
   5   5   1  167.93    4.92
   5   5   1  166.56    4.84
   5   5   1  165.81    4.59
  -6  -5  -1   11.47    0.66
  -6  -5  -1   10.44    0.67
  -6  -5  -1   10.88    0.83
   6   5   1   10.91    0.78
   6   5   1   11.41    0.73
   6   5   1    9.97    0.49
   6   5   1   11.14    0.79
   6   5   1   10.69    0.52
  -7  -5  -1   79.84    2.86
  -7  -5  -1   80.52    2.65
  -7  -5  -1   79.48    2.59
   7   5   1   80.95    2.83
   7   5   1   78.35    2.36
   7   5   1   81.49    2.81
   7   5   1   79.97    2.38
   7   5   1   80.27    2.69
  -8  -5  -1    1.44    0.35
  -8  -5  -1    2.18    0.39
  -8  -5  -1    3.06    0.57
   8   5   1    2.28    0.27
   8   5   1    2.16    0.42
   8   5   1    2.08    0.45
   8   5   1    1.48    0.40
   8   5   1    2.39    0.29
  -9  -5  -1   18.11    1.05
  -9  -5  -1   18.29    1.25
  -9  -5  -1   20.08    1.03
   9   5   1   20.54    1.13
   9   5   1   20.17    1.28
   9   5   1   20.73    1.22
  11  -6  -1    3.61    0.58
  11  -6  -1    2.94    0.38
  11  -6  -1    3.31    0.53
  11  -6  -1    3.31    0.53
  11  -6  -1    3.74    0.57
 -11   6   1    3.28    0.50
 -11   6   1    3.57    0.51
 -11   6   1    2.68    0.53
  10  -6  -1    0.05    0.28
  10  -6  -1   -0.06    0.27
  10  -6  -1    0.08    0.27
  10  -6  -1    0.04    0.25
 -10   6   1    0.10    0.23
 -10   6   1    0.05    0.21
 -10   6   1   -0.07    0.25
   9  -6  -1   13.89    0.88
   9  -6  -1   14.13    0.95
   9  -6  -1   13.87    0.91
   9  -6  -1   13.69    0.87
  -9   6   1   13.80    0.83
  -9   6   1   12.88    0.62
  -9   6   1   14.11    0.94
  -9   6   1   14.24    0.86
   8  -6  -1   14.35    0.89
   8  -6  -1   14.93    0.88
   8  -6  -1   14.67    0.93
   8  -6  -1   14.22    0.87
  -8   6   1   15.26    0.83
  -8   6   1   15.03    0.95
  -8   6   1   14.20    0.60
  -8   6   1   15.55    0.86
   7  -6  -1   30.59    1.30
   7  -6  -1   30.84    1.33
   7  -6  -1   31.18    1.37
   7  -6  -1   31.86    1.31
  -7   6   1   30.50    1.25
  -7   6   1   31.47    1.29
  -7   6   1   29.31    0.98
   6  -6  -1   43.98    1.57
   6  -6  -1   40.36    1.52
   6  -6  -1   42.66    1.56
   6  -6  -1   44.01    1.63
   6  -6  -1   41.59    1.59
  -6   6   1   40.36    1.51
  -6   6   1   42.40    1.52
  -6   6   1   42.84    1.64
  -6   6   1   40.55    1.55
  -6   6   1   40.63    1.22
   5  -6  -1  186.29    5.24
   5  -6  -1  177.48    5.16
   5  -6  -1  184.91    5.25
   5  -6  -1  185.49    5.19
   5  -6  -1  185.55    5.19
  -5   6   1  184.74    5.27
  -5   6   1  176.17    5.14
  -5   6   1  152.72    5.09
  -5   6   1  182.17    5.20
   4  -6  -1  208.71    6.06
   4  -6  -1  222.70    6.11
   4  -6  -1  216.54    6.07
   4  -6  -1  196.35    6.07
   4  -6  -1  229.99    6.13
   4  -6  -1  220.51    6.08
   4  -6  -1  217.24    6.12
  -4   6   1  211.99    6.05
  -4   6   1  194.14    6.09
  -4   6   1  220.39    6.05
  -4   6   1  221.25    6.11
  -4   6   1  214.76    6.09
   3  -6  -1  154.30    4.36
   3  -6  -1  151.03    4.39
   3  -6  -1  155.65    4.36
   3  -6  -1  155.84    4.37
   3  -6  -1  138.08    4.34
   3  -6  -1  157.19    4.37
   3  -6  -1  142.25    4.36
  -3   6   1  158.65    4.41
  -3   6   1  152.99    4.35
  -3   6   1  144.53    4.35
  -3   6   1  153.86    4.40
  -3   6   1  145.65    4.06
  -3   6   1  149.78    4.08
  -3   6   1  149.98    4.36
   2  -6  -1  119.30    3.41
   2  -6  -1  108.23    3.38
   2  -6  -1  115.67    3.40
   2  -6  -1  112.24    3.32
   2  -6  -1  117.96    3.37
   2  -6  -1  119.53    3.35
   2  -6  -1  112.83    3.37
  -2   6   1  114.73    3.39
  -2   6   1  112.72    3.39
  -2   6   1  117.88    3.43
  -2   6   1  114.55    3.16
  -2   6   1  101.96    3.34
  -2   6   1  116.79    3.38
   1  -6  -1   29.86    1.14
   1  -6  -1   29.09    1.02
   1  -6  -1   26.15    1.10
   1  -6  -1   29.96    1.03
   1  -6  -1   29.46    1.08
   1  -6  -1   28.56    1.08
   1  -6  -1   31.06    1.13
  -1   6   1   28.32    1.12
  -1   6   1   28.14    0.95
  -1   6   1   28.10    1.08
  -1   6   1   29.83    1.11
  -1   6   1   29.42    1.10
  -1   6   1   29.86    1.15
   0  -6  -1  334.68    9.20
   0  -6  -1  339.46    9.11
   0  -6  -1  350.46    9.27
   0  -6  -1  339.88    9.11
   0  -6  -1  330.98    9.32
   0  -6  -1  347.36    9.33
   0  -6  -1  342.51    9.22
   0   6   1  303.79    9.27
   0   6   1  338.20    9.15
   0   6   1  335.83    9.27
   0   6   1  331.73    9.24
   0   6   1  344.74    9.35
   0   6   1  341.88    9.22
  -1  -6  -1   40.81    1.40
  -1  -6  -1   42.13    1.52
  -1  -6  -1   42.44    1.38
  -1  -6  -1   40.47    1.50
  -1  -6  -1   44.40    1.46
  -1  -6  -1   40.22    1.24
  -1  -6  -1   42.13    1.25
   1   6   1   39.64    1.45
   1   6   1   42.81    1.39
   1   6   1   40.31    1.39
   1   6   1   40.04    1.41
   1   6   1   39.44    1.49
  -2  -6  -1  108.87    3.51
  -2  -6  -1  104.92    3.13
  -2  -6  -1  109.26    3.24
  -2  -6  -1  112.54    3.37
  -2  -6  -1  107.31    3.20
   2   6   1  105.83    3.21
   2   6   1  108.14    3.27
   2   6   1  106.46    3.23
   2   6   1  109.04    3.36
   2   6   1  109.71    3.14
  -3  -6  -1   34.10    1.18
  -3  -6  -1   35.62    1.27
  -3  -6  -1   35.32    1.43
  -3  -6  -1   36.65    1.33
   3   6   1   35.79    1.43
   3   6   1   34.40    1.35
   3   6   1   34.90    1.19
   3   6   1   34.12    1.28
   3   6   1   34.83    1.35
  -4  -6  -1   71.46    2.26
  -4  -6  -1   68.70    2.06
  -4  -6  -1   68.55    2.41
  -4  -6  -1   60.61    2.16
   4   6   1   70.01    2.31
   4   6   1   70.66    2.09
   4   6   1   70.41    2.40
   4   6   1   69.25    2.33
  -5  -6  -1   12.23    0.73
  -5  -6  -1   13.26    0.88
  -5  -6  -1   12.25    0.70
  -5  -6  -1   11.77    0.54
   5   6   1   14.20    0.87
   5   6   1   11.68    0.80
   5   6   1   12.98    0.79
   5   6   1   12.27    0.59
  -6  -6  -1   20.90    0.99
  -6  -6  -1   22.27    1.05
  -6  -6  -1   21.73    1.21
   6   6   1   20.44    0.81
   6   6   1   21.83    0.84
   6   6   1   22.25    1.17
   6   6   1   23.68    1.12
   6   6   1   23.81    1.20
  -7  -6  -1   34.89    1.42
  -7  -6  -1   33.36    1.36
  -7  -6  -1   35.57    1.66
   7   6   1   34.07    1.57
   7   6   1   31.98    1.56
   7   6   1   34.10    1.47
   7   6   1   32.13    1.13
   7   6   1   32.12    1.12
  -8  -6  -1   -0.26    0.23
  -8  -6  -1   -0.22    0.19
  -8  -6  -1    0.52    0.34
   8   6   1    0.13    0.29
   8   6   1    0.18    0.28
   8   6   1   -0.06    0.31
  -9  -6  -1    6.83    0.62
  -9  -6  -1    6.12    0.66
  -9  -6  -1    7.95    0.88
   9   6   1    7.24    0.85
   9   6   1    7.32    0.75
   9   6   1    6.76    0.75
  11  -7  -1   11.34    0.64
  11  -7  -1   14.29    1.03
  11  -7  -1   14.50    1.00
  11  -7  -1   12.90    0.97
  11  -7  -1   12.47    0.95
 -11   7   1   10.99    0.88
 -11   7   1   13.38    0.89
 -11   7   1   14.09    1.02
  10  -7  -1    0.54    0.32
  10  -7  -1    0.49    0.36
  10  -7  -1    0.02    0.32
  10  -7  -1    0.70    0.21
  10  -7  -1    0.06    0.29
 -10   7   1    0.63    0.32
 -10   7   1    0.77    0.33
 -10   7   1    0.62    0.37
   9  -7  -1  113.58    3.71
   9  -7  -1  115.35    3.64
   9  -7  -1  106.93    3.74
   9  -7  -1  118.08    3.68
  -9   7   1  110.43    3.61
  -9   7   1  109.88    3.73
  -9   7   1  111.11    3.57
   8  -7  -1   58.93    2.16
   8  -7  -1   61.01    2.28
   8  -7  -1   61.05    2.19
   8  -7  -1   56.80    2.19
  -8   7   1   58.51    2.11
  -8   7   1   59.36    2.26
  -8   7   1   61.37    2.17
   7  -7  -1  163.05    4.91
   7  -7  -1  164.74    4.96
   7  -7  -1  156.51    4.85
   7  -7  -1  163.06    4.85
  -7   7   1  164.56    4.87
  -7   7   1  161.91    4.81
  -7   7   1  160.32    4.95
   6  -7  -1    6.77    0.58
   6  -7  -1    7.23    0.62
   6  -7  -1    8.00    0.63
   6  -7  -1    6.82    0.60
  -6   7   1    7.01    0.56
  -6   7   1    7.33    0.64
  -6   7   1    7.77    0.65
  -6   7   1    7.01    0.59
   5  -7  -1   82.69    2.68
   5  -7  -1   84.60    2.69
   5  -7  -1   82.91    2.63
   5  -7  -1   74.47    2.59
  -5   7   1   78.39    2.59
  -5   7   1   81.68    2.60
  -5   7   1   83.78    2.66
  -5   7   1   83.54    2.71
   4  -7  -1   61.20    2.12
   4  -7  -1   64.59    2.15
   4  -7  -1   64.99    2.15
   4  -7  -1   64.24    2.13
   4  -7  -1   64.20    2.12
   4  -7  -1   66.02    2.18
  -4   7   1   63.66    2.18
  -4   7   1   59.88    2.11
  -4   7   1   64.70    2.11
  -4   7   1   66.29    2.18
   3  -7  -1   95.71    2.92
   3  -7  -1   92.81    2.89
   3  -7  -1   93.35    2.94
   3  -7  -1   97.12    2.96
   3  -7  -1   90.73    2.92
   3  -7  -1   98.78    2.92
   3  -7  -1   96.24    2.95
  -3   7   1   92.71    3.12
  -3   7   1   97.76    2.99
  -3   7   1   97.81    2.98
  -3   7   1   93.01    2.94
  -3   7   1   92.11    2.62
  -3   7   1   95.88    2.92
  -3   7   1   92.20    2.66
   2  -7  -1   44.67    1.55
   2  -7  -1   44.03    1.46
   2  -7  -1   40.83    1.48
   2  -7  -1   41.10    1.52
   2  -7  -1   42.18    1.44
   2  -7  -1   42.03    1.50
   2  -7  -1   38.47    1.50
  -2   7   1   43.40    1.53
  -2   7   1   40.92    1.49
  -2   7   1   43.53    1.57
  -2   7   1   41.43    1.50
  -2   7   1   41.82    1.52
  -2   7   1   43.25    1.29
   1  -7  -1    1.78    0.31
   1  -7  -1    1.77    0.27
   1  -7  -1    2.06    0.26
   1  -7  -1    2.00    0.29
   1  -7  -1    1.89    0.26
   1  -7  -1    1.91    0.32
   1  -7  -1    1.94    0.32
  -1   7   1    2.05    0.34
  -1   7   1    1.61    0.29
  -1   7   1    1.50    0.26
  -1   7   1    1.88    0.23
  -1   7   1    1.60    0.27
  -1   7   1    1.99    0.31
   0  -7  -1  114.51    3.40
   0  -7  -1  113.39    3.46
   0  -7  -1  113.51    3.22
   0  -7  -1  113.32    3.34
   0  -7  -1  108.18    3.32
   0  -7  -1  110.73    3.21
   0   7   1  113.98    3.41
   0   7   1  112.79    3.37
   0   7   1  116.01    3.36
   0   7   1  110.59    3.26
   0   7   1  113.79    3.48
   0   7   1  109.02    3.43
  -1  -7  -1   30.34    1.26
  -1  -7  -1   26.78    1.15
  -1  -7  -1   29.33    0.96
  -1  -7  -1   29.23    1.11
  -1  -7  -1   29.00    0.95
  -1  -7  -1   29.48    1.14
   1   7   1   29.62    1.12
   1   7   1   29.98    1.26
   1   7   1   30.49    1.21
   1   7   1   30.46    1.15
   1   7   1   29.67    1.11
  -2  -7  -1   33.07    1.39
  -2  -7  -1   32.66    1.19
  -2  -7  -1   30.43    1.22
  -2  -7  -1   35.37    1.31
   2   7   1   33.47    1.19
   2   7   1   33.91    1.40
   2   7   1   33.69    1.28
   2   7   1   31.38    1.26
   2   7   1   33.73    1.33
  -3  -7  -1   83.53    2.60
  -3  -7  -1   88.95    2.72
  -3  -7  -1   91.78    2.79
  -3  -7  -1   88.27    2.92
   3   7   1   87.81    2.62
   3   7   1   86.15    2.81
   3   7   1   84.88    2.78
   3   7   1   85.60    2.90
  -4  -7  -1   23.76    1.03
  -4  -7  -1   23.40    1.07
  -4  -7  -1   22.77    0.88
  -4  -7  -1   23.72    1.21
   4   7   1   23.81    1.20
   4   7   1   24.00    0.92
   4   7   1   23.06    1.12
   4   7   1   24.54    1.15
  -5  -7  -1   12.27    0.58
  -5  -7  -1   13.10    0.78
  -5  -7  -1   14.27    0.76
  -5  -7  -1   12.86    0.92
   5   7   1   13.80    0.92
   5   7   1   13.04    0.87
   5   7   1   12.26    0.61
   5   7   1   12.94    0.84
  -6  -7  -1   13.49    0.81
  -6  -7  -1   12.79    0.76
  -6  -7  -1   11.77    0.94
   6   7   1   12.26    0.91
   6   7   1   12.56    0.86
   6   7   1   13.79    0.94
   6   7   1   11.40    0.58
  -7  -7  -1   13.09    0.84
  -7  -7  -1   13.87    0.80
  -7  -7  -1   12.62    1.00
   7   7   1   12.14    0.58
   7   7   1   13.81    0.99
   7   7   1   13.81    0.91
   7   7   1   13.70    0.98
  -8  -7  -1    2.88    0.44
  -8  -7  -1    2.96    0.48
  -8  -7  -1    2.96    0.60
   8   7   1    2.20    0.48
   8   7   1    2.10    0.60
   8   7   1    3.66    0.57
  11  -8  -1   23.24    1.37
  11  -8  -1   21.04    1.24
  11  -8  -1   21.92    1.27
  11  -8  -1   20.45    1.27
 -11   8   1   21.09    1.21
 -11   8   1   19.70    1.15
 -11   8   1   19.61    1.29
  10  -8  -1    2.49    0.54
  10  -8  -1    2.19    0.49
  10  -8  -1    1.83    0.45
  10  -8  -1    2.00    0.48
 -10   8   1    2.21    0.47
 -10   8   1    2.20    0.51
 -10   8   1    2.05    0.43
   9  -8  -1   45.49    1.89
   9  -8  -1   48.49    1.97
   9  -8  -1   45.90    1.86
   9  -8  -1   48.69    2.03
  -9   8   1   45.02    1.82
  -9   8   1   45.57    1.87
  -9   8   1   43.88    1.97
   8  -8  -1   10.93    0.82
   8  -8  -1    9.63    0.78
   8  -8  -1   11.31    0.87
   8  -8  -1   10.34    0.82
  -8   8   1   11.25    0.77
  -8   8   1   11.45    0.89
  -8   8   1   10.92    0.79
   7  -8  -1   64.96    2.37
   7  -8  -1   65.27    2.32
   7  -8  -1   65.52    2.34
   7  -8  -1   67.56    2.43
  -7   8   1   65.41    2.33
  -7   8   1   64.85    2.42
  -7   8   1   65.61    2.28
   6  -8  -1   11.12    0.76
   6  -8  -1   11.32    0.76
   6  -8  -1   10.82    0.78
  -6   8   1   12.73    0.76
  -6   8   1   12.12    0.84
  -6   8   1   11.84    0.77
   5  -8  -1    3.89    0.46
   5  -8  -1    3.23    0.42
   5  -8  -1    4.23    0.51
   5  -8  -1    3.12    0.45
  -5   8   1    3.44    0.43
  -5   8   1    2.65    0.41
  -5   8   1    3.18    0.45
   4  -8  -1   40.28    1.58
   4  -8  -1   40.35    1.55
   4  -8  -1   40.78    1.57
   4  -8  -1   42.14    1.56
  -4   8   1   39.50    1.59
  -4   8   1   40.76    1.59
  -4   8   1   41.80    1.55
   3  -8  -1    3.82    0.45
   3  -8  -1    2.70    0.37
   3  -8  -1    3.61    0.46
   3  -8  -1    3.04    0.37
   3  -8  -1    2.77    0.37
  -3   8   1    2.51    0.36
  -3   8   1    3.04    0.41
  -3   8   1    2.12    0.20
  -3   8   1    3.94    0.44
   2  -8  -1  138.31    4.21
   2  -8  -1  129.25    3.93
   2  -8  -1  129.27    3.91
   2  -8  -1  117.28    3.77
   2  -8  -1  131.69    3.81
   2  -8  -1  131.50    3.87
  -2   8   1  126.48    3.89
  -2   8   1  128.60    3.62
  -2   8   1  132.37    3.92
  -2   8   1  129.54    3.97
   1  -8  -1   72.00    2.39
   1  -8  -1   77.72    2.30
   1  -8  -1   76.57    2.49
   1  -8  -1   75.00    2.40
   1  -8  -1   72.44    2.28
   1  -8  -1   77.77    2.46
  -1   8   1   77.09    2.52
  -1   8   1   66.68    2.37
  -1   8   1   75.87    2.45
  -1   8   1   72.35    2.22
   0  -8  -1   65.06    2.27
   0  -8  -1   63.21    2.13
   0  -8  -1   67.27    2.21
   0  -8  -1   65.71    2.00
   0  -8  -1   63.06    1.98
   0  -8  -1   65.97    2.16
   0   8   1   66.11    2.23
   0   8   1   64.83    2.06
   0   8   1   65.71    2.28
   0   8   1   66.99    2.16
  -1  -8  -1   48.35    1.81
  -1  -8  -1   48.16    1.66
  -1  -8  -1   43.87    1.61
  -1  -8  -1   46.86    1.43
  -1  -8  -1   46.93    1.44
  -1  -8  -1   48.26    1.71
   1   8   1   47.05    1.80
   1   8   1   50.01    1.77
   1   8   1   40.74    1.58
   1   8   1   47.09    1.63
  -2  -8  -1   58.96    2.14
  -2  -8  -1   57.39    1.95
  -2  -8  -1   53.56    1.87
  -2  -8  -1   57.96    2.00
   2   8   1   59.19    1.99
   2   8   1   56.31    1.88
   2   8   1   55.73    2.04
   2   8   1   59.41    2.14
  -3  -8  -1   48.44    1.76
  -3  -8  -1   47.17    1.69
  -3  -8  -1   45.13    1.58
  -3  -8  -1   46.61    1.89
   3   8   1   45.88    1.87
   3   8   1   47.96    1.61
   3   8   1   48.57    1.82
   3   8   1   46.96    1.77
  -4  -8  -1    9.05    0.78
  -4  -8  -1    8.01    0.61
  -4  -8  -1    7.76    0.63
  -4  -8  -1    8.89    0.50
   4   8   1    8.03    0.51
   4   8   1    8.87    0.76
   4   8   1    8.49    0.69
   4   8   1    8.68    0.70
  -5  -8  -1   39.08    1.37
  -5  -8  -1   40.58    1.57
  -5  -8  -1   41.15    1.63
  -5  -8  -1   43.43    1.85
   5   8   1   43.01    1.76
   5   8   1   39.54    1.69
   5   8   1   39.70    1.40
   5   8   1   42.61    1.82
  -6  -8  -1    2.98    0.48
  -6  -8  -1    2.15    0.39
  -6  -8  -1    3.11    0.58
   6   8   1    2.01    0.45
   6   8   1    3.33    0.54
   6   8   1    2.92    0.34
   6   8   1    3.15    0.50
  -7  -8  -1    8.83    0.90
  -7  -8  -1   10.36    0.77
  -7  -8  -1    9.23    0.68
   7   8   1    8.59    0.88
   7   8   1    9.24    0.89
   7   8   1    9.02    0.82
  10  -9  -1    3.25    0.53
  10  -9  -1    3.31    0.55
  10  -9  -1    2.69    0.52
  10  -9  -1    3.28    0.58
 -10   9   1    2.78    0.49
 -10   9   1    2.51    0.55
 -10   9   1    3.50    0.55
   9  -9  -1   11.20    0.91
   9  -9  -1   11.39    0.89
   9  -9  -1   11.38    0.88
   9  -9  -1   10.81    0.92
  -9   9   1   11.94    0.87
  -9   9   1   11.63    0.86
  -9   9   1   12.36    0.98
   8  -9  -1   25.40    1.29
   8  -9  -1   25.87    1.35
   8  -9  -1   24.94    1.31
   8  -9  -1   25.43    1.28
  -8   9   1   25.40    1.36
  -8   9   1   24.23    1.27
  -8   9   1   24.46    1.22
   7  -9  -1    0.32    0.28
   7  -9  -1    0.73    0.33
   7  -9  -1    0.04    0.24
   7  -9  -1    0.41    0.30
  -7   9   1    0.16    0.27
  -7   9   1    0.20    0.23
  -7   9   1    0.33    0.28
   6  -9  -1   53.94    2.00
   6  -9  -1   51.19    1.97
   6  -9  -1   52.64    2.03
   6  -9  -1   53.04    2.04
  -6   9   1   52.28    1.96
  -6   9   1   51.94    2.07
  -6   9   1   54.09    2.02
   5  -9  -1    1.45    0.35
   5  -9  -1    1.27    0.34
   5  -9  -1    1.23    0.35
   5  -9  -1    0.62    0.26
  -5   9   1    1.17    0.35
  -5   9   1    1.60    0.35
  -5   9   1    0.92    0.32
   4  -9  -1   78.11    2.60
   4  -9  -1   77.55    2.64
   4  -9  -1   77.67    2.61
  -4   9   1   79.46    2.63
  -4   9   1   79.09    2.68
  -4   9   1   77.08    2.67
   3  -9  -1   18.52    0.90
   3  -9  -1   19.65    1.00
   3  -9  -1   17.85    0.93
   3  -9  -1   19.07    0.99
  -3   9   1   18.50    0.99
  -3   9   1   17.78    0.95
  -3   9   1   17.18    0.64
  -3   9   1   18.36    1.00
   2  -9  -1  134.99    4.13
   2  -9  -1  142.67    4.25
   2  -9  -1  145.33    4.31
   2  -9  -1  141.06    4.32
   2  -9  -1  141.01    4.16
  -2   9   1  135.81    3.96
  -2   9   1  145.95    4.31
  -2   9   1  142.56    4.30
   1  -9  -1   27.73    1.07
   1  -9  -1   27.28    1.20
   1  -9  -1   28.34    1.30
   1  -9  -1   30.27    1.27
   1  -9  -1   29.32    1.10
  -1   9   1   29.76    1.28
  -1   9   1   28.54    1.23
  -1   9   1   27.10    1.04
  -1   9   1   28.63    1.32
   0  -9  -1   75.56    2.55
   0  -9  -1   78.01    2.33
   0  -9  -1   73.63    2.31
   0  -9  -1   79.57    2.67
   0  -9  -1   77.56    2.52
   0   9   1   77.68    2.60
   0   9   1   77.78    2.52
   0   9   1   74.07    2.39
   0   9   1   77.92    2.67
  -1  -9  -1    9.92    0.65
  -1  -9  -1    9.36    0.45
  -1  -9  -1    8.94    0.44
  -1  -9  -1    9.23    0.76
  -1  -9  -1    8.57    0.60
  -1  -9  -1   10.26    0.70
   1   9   1   11.20    0.65
   1   9   1    9.76    0.76
   1   9   1    9.49    0.62
   1   9   1   10.05    0.73
  -2  -9  -1   42.29    1.78
  -2  -9  -1   42.54    1.53
  -2  -9  -1   44.59    1.67
  -2  -9  -1   45.47    1.62
   2   9   1   36.54    1.49
   2   9   1   42.18    1.70
   2   9   1   42.39    1.61
   2   9   1   42.31    1.78
  -3  -9  -1   13.03    0.81
  -3  -9  -1   13.08    0.77
  -3  -9  -1   13.17    0.94
  -3  -9  -1   12.68    0.69
   3   9   1   13.57    0.71
   3   9   1   13.21    0.92
   3   9   1   12.91    0.87
   3   9   1   12.28    0.81
  -4  -9  -1    2.98    0.43
  -4  -9  -1    3.20    0.48
  -4  -9  -1    2.65    0.36
  -4  -9  -1    3.45    0.58
   4   9   1    2.60    0.44
   4   9   1    2.42    0.46
   4   9   1    2.44    0.48
   4   9   1    2.65    0.34
  -5  -9  -1   31.04    1.33
  -5  -9  -1   32.23    1.41
  -5  -9  -1   32.28    1.62
  -5  -9  -1   29.70    1.13
   5   9   1   28.89    1.46
   5   9   1   32.66    1.59
   5   9   1   31.73    1.17
   5   9   1   29.12    1.48
  -6  -9  -1    9.04    0.70
  -6  -9  -1    9.91    0.77
  -6  -9  -1    9.23    0.94
   6   9   1    9.54    0.87
   6   9   1    9.87    0.53
   6   9   1    9.27    0.90
   6   9   1   10.57    0.89
  10 -10  -1    0.71    0.39
  10 -10  -1    1.08    0.42
  10 -10  -1    0.70    0.38
  10 -10  -1    0.41    0.34
 -10  10   1    0.89    0.39
 -10  10   1    0.42    0.31
 -10  10   1    0.14    0.31
   9 -10  -1    5.77    0.73
   9 -10  -1    6.99    0.77
   9 -10  -1    6.93    0.76
   9 -10  -1    6.17    0.74
  -9  10   1    6.68    0.70
  -9  10   1    6.36    0.71
  -9  10   1    6.88    0.82
   8 -10  -1    9.73    0.81
   8 -10  -1    9.80    0.84
   8 -10  -1    8.68    0.79
   8 -10  -1    8.39    0.81
  -8  10   1    9.41    0.87
  -8  10   1    8.67    0.79
  -8  10   1    7.62    0.71
   7 -10  -1    3.93    0.61
   7 -10  -1    4.90    0.63
   7 -10  -1    4.24    0.60
   7 -10  -1    4.78    0.59
  -7  10   1    4.18    0.57
  -7  10   1    4.43    0.63
  -7  10   1    4.46    0.62
   6 -10  -1   49.55    2.00
   6 -10  -1   52.14    1.99
   6 -10  -1   49.45    1.96
   6 -10  -1   49.08    1.97
  -6  10   1   47.81    1.98
  -6  10   1   50.51    2.06
  -6  10   1   51.46    1.96
   5 -10  -1    0.08    0.29
   5 -10  -1   -0.02    0.23
   5 -10  -1    0.10    0.26
   5 -10  -1    0.27    0.28
  -5  10   1    0.46    0.29
  -5  10   1    0.24    0.24
  -5  10   1    0.51    0.30
   4 -10  -1  151.10    4.67
   4 -10  -1  152.39    4.65
   4 -10  -1  154.35    4.74
   4 -10  -1  151.05    4.71
  -4  10   1  152.26    4.75
  -4  10   1  158.62    4.79
  -4  10   1  154.38    4.71
   3 -10  -1    1.26    0.35
   3 -10  -1    0.70    0.28
   3 -10  -1    1.12    0.33
   3 -10  -1    1.40    0.37
  -3  10   1    1.24    0.36
  -3  10   1    1.40    0.41
  -3  10   1    1.92    0.39
  -3  10   1    1.05    0.17
   2 -10  -1   85.99    2.75
   2 -10  -1   88.07    2.86
   2 -10  -1   87.47    2.91
   2 -10  -1   88.97    2.96
  -2  10   1   89.20    2.92
  -2  10   1   82.73    2.55
  -2  10   1   84.78    2.91
  -2  10   1   88.24    2.99
   1 -10  -1   16.77    1.00
   1 -10  -1   17.66    0.96
   1 -10  -1   16.18    0.90
   1 -10  -1   16.47    0.78
   1 -10  -1   16.06    0.76
  -1  10   1   15.00    0.72
  -1  10   1   16.89    1.02
  -1  10   1   17.03    0.94
  -1  10   1   16.29    0.96
   0 -10  -1   15.54    0.89
   0 -10  -1   13.07    0.63
   0 -10  -1   13.26    0.65
   0 -10  -1   14.33    0.94
   0 -10  -1   15.65    0.86
   0  10   1   15.68    0.97
   0  10   1   14.51    0.74
   0  10   1   15.08    0.92
   0  10   1   15.20    0.84
  -1 -10  -1    5.43    0.55
  -1 -10  -1    5.75    0.65
  -1 -10  -1    5.51    0.58
  -1 -10  -1    4.61    0.32
  -1 -10  -1    4.72    0.33
   1  10   1    5.70    0.51
   1  10   1    4.84    0.51
   1  10   1    4.18    0.56
   1  10   1    5.64    0.65
  -2 -10  -1    0.04    0.23
  -2 -10  -1    1.05    0.33
  -2 -10  -1    0.11    0.31
   2  10   1   -0.03    0.22
   2  10   1    0.45    0.22
   2  10   1    0.02    0.25
   2  10   1    0.25    0.30
  -3 -10  -1   26.31    1.41
  -3 -10  -1   27.60    1.27
  -3 -10  -1   26.46    1.21
   3  10   1   24.05    1.08
   3  10   1   25.81    1.32
   3  10   1   25.07    1.25
   3  10   1   26.07    1.40
  -4 -10  -1    5.01    0.55
  -4 -10  -1    5.08    0.60
  -4 -10  -1    4.17    0.67
  -4 -10  -1    3.68    0.46
   4  10   1    3.97    0.58
   4  10   1    4.64    0.65
   4  10   1    5.23    0.46
   4  10   1    4.02    0.58
  -5 -10  -1   20.59    1.14
  -5 -10  -1   21.88    1.36
  -5 -10  -1   20.92    1.08
   5  10   1   19.14    1.27
   5  10   1   21.42    1.25
   5  10   1   22.87    1.26
   5  10   1   17.97    0.86
   9 -11  -1    5.38    0.77
   9 -11  -1    5.77    0.77
   9 -11  -1    6.02    0.74
   9 -11  -1    6.21    0.75
  -9  11   1    6.16    0.82
  -9  11   1    6.90    0.74
  -9  11   1    4.85    0.67
   8 -11  -1   29.36    1.52
   8 -11  -1   27.58    1.45
   8 -11  -1   28.23    1.50
   8 -11  -1   24.64    1.38
  -8  11   1   27.97    1.45
  -8  11   1   29.37    1.57
  -8  11   1   30.04    1.44
   7 -11  -1   -0.18    0.29
   7 -11  -1    0.13    0.31
   7 -11  -1    0.38    0.32
   7 -11  -1   -0.07    0.27
  -7  11   1   -0.06    0.28
  -7  11   1    0.53    0.31
  -7  11   1    0.21    0.28
   6 -11  -1   37.57    1.72
   6 -11  -1   39.65    1.75
   6 -11  -1   46.03    1.86
   6 -11  -1   37.51    1.72
  -6  11   1   41.41    1.85
  -6  11   1   43.37    1.77
  -6  11   1   39.70    1.77
   5 -11  -1    0.57    0.34
   5 -11  -1    0.38    0.30
   5 -11  -1    0.44    0.31
   5 -11  -1    0.39    0.26
  -5  11   1    0.12    0.27
  -5  11   1    0.10    0.28
  -5  11   1    1.21    0.37
   4 -11  -1   28.97    1.32
   4 -11  -1   30.96    1.43
   4 -11  -1   29.54    1.43
   4 -11  -1   29.65    1.38
  -4  11   1   29.28    1.41
  -4  11   1   29.44    1.45
  -4  11   1   29.15    1.43
   3 -11  -1    0.58    0.25
   3 -11  -1    0.32    0.32
   3 -11  -1    1.05    0.35
   3 -11  -1    1.11    0.33
  -3  11   1    0.82    0.33
  -3  11   1    1.41    0.38
  -3  11   1    0.99    0.17
  -3  11   1    0.79    0.33
   2 -11  -1    1.40    0.41
   2 -11  -1    1.39    0.29
   2 -11  -1    1.08    0.34
   2 -11  -1    1.10    0.34
  -2  11   1    1.25    0.40
  -2  11   1    1.22    0.34
  -2  11   1    1.29    0.40
  -2  11   1    1.01    0.22
   1 -11  -1   36.43    1.49
   1 -11  -1   30.08    1.25
   1 -11  -1   35.60    1.53
   1 -11  -1   31.97    1.26
   1 -11  -1   35.69    1.61
  -1  11   1   36.72    1.51
  -1  11   1   34.10    1.60
  -1  11   1   32.42    1.24
  -1  11   1   34.66    1.54
   0 -11  -1    0.21    0.30
   0 -11  -1    0.29    0.18
   0 -11  -1    0.00    0.16
   0 -11  -1    0.01    0.23
   0 -11  -1    0.24    0.26
   0  11   1    0.14    0.25
   0  11   1    0.34    0.22
   0  11   1    0.24    0.27
   0  11   1    0.01    0.24
  -1 -11  -1   46.50    1.50
  -1 -11  -1   48.51    1.53
  -1 -11  -1   50.65    1.97
  -1 -11  -1   49.35    2.07
  -1 -11  -1   51.29    1.92
   1  11   1   51.04    2.11
   1  11   1   48.89    1.81
   1  11   1   51.35    2.03
   1  11   1   49.27    1.86
  -2 -11  -1   16.70    0.96
  -2 -11  -1   16.20    1.13
  -2 -11  -1   16.86    1.01
   2  11   1   14.50    0.87
   2  11   1   15.80    0.94
   2  11   1   15.91    1.07
   2  11   1   15.88    1.11
  -3 -11  -1   48.32    1.94
  -3 -11  -1   46.33    2.10
  -3 -11  -1   48.53    1.87
   3  11   1   46.84    2.10
   3  11   1   46.58    1.74
   3  11   1   46.79    2.03
   3  11   1   48.65    1.94
  -4 -11  -1    4.19    0.56
  -4 -11  -1    3.93    0.68
  -4 -11  -1    3.53    0.53
   4  11   1    4.02    0.46
   4  11   1    4.37    0.66
   4  11   1    2.24    0.50
   4  11   1    4.22    0.63
   8 -12  -1   27.73    1.54
   8 -12  -1   28.00    1.51
   8 -12  -1   26.69    1.49
   8 -12  -1   27.87    1.47
  -8  12   1   25.92    1.46
  -8  12   1   26.39    1.58
  -8  12   1   32.09    1.54
   7 -12  -1    5.83    0.75
   7 -12  -1    6.64    0.76
   7 -12  -1    7.79    0.77
   7 -12  -1    5.67    0.75
  -7  12   1    8.19    0.80
  -7  12   1    7.67    0.77
  -7  12   1    6.78    0.81
   6 -12  -1   24.40    1.32
   6 -12  -1   23.97    1.32
   6 -12  -1   25.12    1.32
   6 -12  -1   24.17    1.36
  -6  12   1   22.20    1.32
  -6  12   1   23.23    1.30
  -6  12   1   25.48    1.42
   5 -12  -1    3.70    0.59
   5 -12  -1    4.14    0.57
   5 -12  -1    3.96    0.60
   5 -12  -1    4.12    0.61
  -5  12   1    3.20    0.53
  -5  12   1    3.93    0.57
  -5  12   1    3.87    0.59
   4 -12  -1    8.86    0.82
   4 -12  -1    8.23    0.71
   4 -12  -1    9.99    0.82
   4 -12  -1    8.85    0.78
  -4  12   1    8.81    0.83
  -4  12   1   10.60    0.86
  -4  12   1    8.32    0.78
   3 -12  -1   29.62    1.39
   3 -12  -1   27.12    1.43
   3 -12  -1   29.77    1.43
   3 -12  -1   28.81    1.29
  -3  12   1   26.82    1.40
  -3  12   1   27.79    1.41
  -3  12   1   29.94    1.50
  -3  12   1   26.99    0.93
   2 -12  -1    0.60    0.35
   2 -12  -1    0.56    0.24
   2 -12  -1    0.55    0.30
   2 -12  -1    0.64    0.31
  -2  12   1    0.71    0.21
  -2  12   1    0.03    0.27
  -2  12   1    0.53    0.36
  -2  12   1    0.04    0.31
   1 -12  -1   40.41    1.48
   1 -12  -1   40.25    1.74
   1 -12  -1   40.82    1.82
   1 -12  -1   38.51    1.68
  -1  12   1   40.11    1.86
  -1  12   1   40.03    1.45
  -1  12   1   39.55    1.77
  -1  12   1   43.02    1.74
   0 -12  -1    1.90    0.28
   0 -12  -1    2.33    0.46
   0 -12  -1    2.44    0.53
   0 -12  -1    1.80    0.41
   0 -12  -1    2.36    0.29
   0  12   1    1.89    0.46
   0  12   1    2.42    0.50
   0  12   1    2.16    0.45
   0  12   1    2.06    0.36
  -1 -12  -1   31.90    1.65
  -1 -12  -1   31.43    1.47
  -1 -12  -1   31.96    1.52
   1  12   1   32.81    1.44
   1  12   1   33.53    1.62
   1  12   1   33.62    1.68
   1  12   1   31.40    1.37
  -2 -12  -1   -0.14    0.33
  -2 -12  -1   -0.14    0.28
  -2 -12  -1    0.47    0.31
   2  12   1    0.28    0.28
   2  12   1    0.37    0.34
   2  12   1   -0.23    0.24
   2  12   1    0.32    0.34
  -3 -12  -1   12.87    0.90
  -3 -12  -1   13.05    0.95
  -3 -12  -1   13.68    1.10
   3  12   1   14.18    1.10
   3  12   1   14.43    0.96
   3  12   1   12.93    0.82
   3  12   1   13.11    1.05
   7 -13  -1    4.49    0.70
   7 -13  -1    4.49    0.66
   7 -13  -1    4.14    0.70
  -7  13   1    6.42    0.83
  -7  13   1    6.07    0.75
  -7  13   1    4.25    0.67
   6 -13  -1    8.97    0.86
   6 -13  -1    8.72    0.87
   6 -13  -1    8.19    0.82
   6 -13  -1    9.21    0.87
  -6  13   1   10.12    0.89
  -6  13   1    8.14    0.87
  -6  13   1    8.32    0.87
   5 -13  -1    8.60    0.83
   5 -13  -1    8.01    0.74
   5 -13  -1    7.70    0.80
   5 -13  -1    7.07    0.78
  -5  13   1    7.86    0.83
  -5  13   1    6.91    0.84
  -5  13   1    8.94    0.87
   4 -13  -1    8.07    0.79
   4 -13  -1    7.50    0.80
   4 -13  -1    9.12    0.75
   4 -13  -1    7.54    0.82
  -4  13   1    9.38    0.88
  -4  13   1    8.46    0.83
  -4  13   1    8.57    0.84
   3 -13  -1   16.56    1.13
   3 -13  -1   15.46    1.05
   3 -13  -1   14.52    0.90
   3 -13  -1   14.87    1.03
  -3  13   1   14.69    1.04
  -3  13   1   15.42    1.08
  -3  13   1   15.24    1.10
   2 -13  -1    1.06    0.42
   2 -13  -1    0.04    0.31
   2 -13  -1    0.12    0.33
   2 -13  -1    0.09    0.20
  -2  13   1    0.01    0.29
  -2  13   1    0.21    0.18
  -2  13   1    0.19    0.28
  -2  13   1    0.27    0.36
   1 -13  -1   36.63    1.65
   1 -13  -1   34.91    1.70
   1 -13  -1   31.37    1.28
   1 -13  -1   33.09    1.55
  -1  13   1   30.69    1.25
  -1  13   1   32.74    1.69
  -1  13   1   32.95    1.65
  -1  13   1   32.72    1.54
   0 -13  -1    0.93    0.39
   0 -13  -1    0.80    0.20
   0 -13  -1    0.89    0.40
   0 -13  -1    1.34    0.42
   0  13   1    0.37    0.33
   0  13   1    0.68    0.38
   0  13   1    0.14    0.25
   0  13   1    0.63    0.39
  -1 -13  -1   12.51    0.95
  -1 -13  -1   15.50    1.14
  -1 -13  -1   13.09    0.94
   1  13   1   11.93    1.06
   1  13   1   13.79    0.91
   1  13   1   12.81    0.84
   1  13   1   13.39    1.06
   3 -14  -1   21.01    1.31
   3 -14  -1   22.73    1.14
   3 -14  -1   23.23    1.32
   3 -14  -1   21.41    1.38
  -3  14   1   24.05    1.37
  -3  14   1   23.30    1.41
  -2  15  -2   21.40    1.35
  -2  15  -2   23.76    1.40
  -2  15  -2   23.55    1.38
   2 -15   2   23.65    1.31
   2 -15   2   22.36    1.09
   2 -15   2   23.03    1.44
   2 -15   2   22.54    1.25
  -3  15  -2   -0.23    0.27
  -3  15  -2   -0.40    0.26
  -3  15  -2   -0.10    0.31
   3 -15   2   -0.07    0.29
   3 -15   2   -0.28    0.32
   3 -15   2    0.07    0.25
   3 -15   2   -0.35    0.26
   1  14  -2    4.52    0.64
   1  14  -2    3.94    0.49
   1  14  -2    4.22    0.68
   1  14  -2    4.01    0.70
  -1 -14   2    4.62    0.58
  -1 -14   2    4.82    0.62
  -1 -14   2    4.71    0.78
   0  14  -2   45.95    1.65
   0  14  -2   47.74    2.07
   0  14  -2   47.51    2.11
   0  14  -2   49.26    2.03
   0 -14   2   46.64    1.92
   0 -14   2   49.15    2.18
   0 -14   2   45.50    1.85
   0 -14   2   45.49    1.56
  -1  14  -2    4.81    0.39
  -1  14  -2    4.34    0.65
  -1  14  -2    6.26    0.78
  -1  14  -2    4.07    0.63
   1 -14   2    6.02    0.79
   1 -14   2    4.65    0.46
   1 -14   2    5.74    0.65
   1 -14   2    4.98    0.59
  -2  14  -2   32.78    1.62
  -2  14  -2   31.58    1.57
  -2  14  -2   32.13    1.61
   2 -14   2   31.90    1.52
   2 -14   2   30.65    1.32
   2 -14   2   31.10    1.66
   2 -14   2   33.05    1.49
  -3  14  -2    2.60    0.51
  -3  14  -2    2.33    0.48
  -3  14  -2    2.27    0.53
   3 -14   2    2.15    0.46
   3 -14   2    1.93    0.39
   3 -14   2    2.14    0.45
   3 -14   2    1.92    0.52
  -4  14  -2   11.15    0.95
  -4  14  -2   10.05    0.90
  -4  14  -2   10.64    0.89
   4 -14   2   11.06    0.89
   4 -14   2   11.45    0.99
   4 -14   2   10.36    0.80
   4 -14   2   10.03    0.84
  -5  14  -2    3.23    0.59
  -5  14  -2    3.34    0.58
  -5  14  -2    3.76    0.59
   5 -14   2    3.51    0.56
   5 -14   2    3.04    0.54
   5 -14   2    2.98    0.59
   5 -14   2    2.80    0.55
  -6  14  -2    0.13    0.33
  -6  14  -2    0.67    0.35
  -6  14  -2    1.09    0.41
   6 -14   2    0.74    0.43
   6 -14   2    0.40    0.35
   6 -14   2    0.72    0.38
   6 -14   2    0.48    0.34
   3  13  -2    6.10    0.67
   3  13  -2    6.50    0.66
   3  13  -2    6.76    0.82
   3  13  -2    6.87    0.82
  -3 -13   2    7.01    0.86
  -3 -13   2    6.92    0.60
  -3 -13   2    6.28    0.63
   2  13  -2   31.33    1.37
   2  13  -2   31.91    1.65
   2  13  -2   30.67    1.46
   2  13  -2   30.99    1.58
  -2 -13   2   29.01    1.31
  -2 -13   2   30.83    1.66
  -2 -13   2   29.55    1.38
   1  13  -2   18.38    1.15
   1  13  -2   16.23    1.14
   1  13  -2   16.44    0.89
   1  13  -2   17.44    1.06
  -1 -13   2   17.63    1.20
  -1 -13   2   16.52    0.98
  -1 -13   2   16.66    0.94
   0  13  -2   60.51    2.34
   0  13  -2   59.97    2.01
   0  13  -2   61.70    2.44
   0  13  -2   61.42    2.37
   0 -13   2   56.82    1.92
   0 -13   2   63.29    2.27
   0 -13   2   59.78    1.93
   0 -13   2   64.22    2.52
   0 -13   2   62.05    2.19
  -1  13  -2    7.72    0.78
  -1  13  -2    6.96    0.73
  -1  13  -2    7.09    0.45
  -1  13  -2    6.28    0.70
   1 -13   2    8.17    0.84
   1 -13   2    7.13    0.65
   1 -13   2    7.34    0.69
   1 -13   2    7.89    0.54
  -2  13  -2   11.34    0.90
  -2  13  -2   11.01    0.89
  -2  13  -2   10.56    0.83
   2 -13   2   10.87    0.94
   2 -13   2   12.85    0.84
   2 -13   2   10.71    0.69
   2 -13   2   11.04    0.82
  -3  13  -2    0.31    0.30
  -3  13  -2    0.00    0.26
  -3  13  -2   -0.14    0.25
   3 -13   2   -0.25    0.21
   3 -13   2    0.27    0.33
   3 -13   2   -0.42    0.18
   3 -13   2    0.12    0.28
  -4  13  -2    4.04    0.57
  -4  13  -2    3.61    0.57
  -4  13  -2    3.41    0.53
   4 -13   2    3.51    0.61
   4 -13   2    4.26    0.60
   4 -13   2    4.64    0.56
   4 -13   2    4.52    0.55
  -5  13  -2   12.06    0.87
  -5  13  -2   12.82    1.00
  -5  13  -2   11.79    0.89
   5 -13   2   11.08    0.90
   5 -13   2   10.98    0.86
   5 -13   2   11.15    0.85
   5 -13   2   12.22    0.99
  -6  13  -2    4.54    0.68
  -6  13  -2    5.01    0.64
  -6  13  -2    5.23    0.67
   6 -13   2    5.17    0.69
   6 -13   2    6.10    0.69
   6 -13   2    4.91    0.73
   6 -13   2    4.67    0.67
  -7  13  -2   30.64    1.50
  -7  13  -2   30.35    1.67
  -7  13  -2   31.62    1.52
   7 -13   2   30.95    1.60
   7 -13   2   32.58    1.59
   7 -13   2   33.08    1.67
   7 -13   2   29.23    1.55
  -8  13  -2    3.97    0.59
  -8  13  -2    4.36    0.62
  -8  13  -2    3.21    0.62
   8 -13   2    3.35    0.61
   8 -13   2    4.23    0.67
   8 -13   2    4.60    0.73
   5  12  -2   16.80    1.23
   5  12  -2   15.01    1.06
   5  12  -2   17.68    1.21
   5  12  -2   14.97    0.95
  -5 -12   2   15.42    0.90
  -5 -12   2   15.31    0.82
  -5 -12   2   17.16    1.25
   4  12  -2   24.56    1.44
   4  12  -2   23.33    1.36
   4  12  -2   21.40    1.21
   4  12  -2   24.70    1.21
  -4 -12   2   23.20    1.06
  -4 -12   2   23.85    1.44
  -4 -12   2   23.65    1.14
   3  12  -2   22.35    1.29
   3  12  -2   22.72    1.33
   3  12  -2   20.87    1.11
   3  12  -2   21.07    1.15
  -3 -12   2   23.09    1.37
  -3 -12   2   22.20    1.09
  -3 -12   2   22.00    1.04
   2  12  -2   33.90    1.63
   2  12  -2   31.49    1.54
   2  12  -2   31.84    1.35
   2  12  -2   32.13    1.46
  -2 -12   2   33.14    1.34
  -2 -12   2   31.66    1.64
  -2 -12   2   32.03    1.39
   1  12  -2    0.04    0.26
   1  12  -2    0.13    0.24
   1  12  -2    0.50    0.32
   1  12  -2    0.32    0.23
  -1 -12   2    0.05    0.13
  -1 -12   2    0.50    0.25
  -1 -12   2    0.12    0.12
  -1 -12   2    0.03    0.29
  -1 -12   2    0.51    0.28
   0  12  -2   41.44    1.81
   0  12  -2   41.43    1.46
   0  12  -2   44.17    1.79
   0  12  -2   41.89    1.74
   0 -12   2   43.41    1.68
   0 -12   2   41.64    1.59
   0 -12   2   39.16    1.82
   0 -12   2   41.66    1.42
   0 -12   2   39.68    1.40
  -1  12  -2    2.59    0.46
  -1  12  -2    3.37    0.53
  -1  12  -2    3.24    0.31
  -1  12  -2    3.50    0.53
   1 -12   2    3.75    0.60
   1 -12   2    3.84    0.50
   1 -12   2    3.11    0.38
   1 -12   2    3.92    0.50
   1 -12   2    2.88    0.37
  -2  12  -2   33.66    1.15
  -2  12  -2   40.47    1.68
  -2  12  -2   37.44    1.66
  -2  12  -2   37.45    1.61
   2 -12   2   37.67    1.57
   2 -12   2   38.70    1.47
   2 -12   2   38.84    1.72
   2 -12   2   36.91    1.52
  -3  12  -2   48.33    1.99
  -3  12  -2   46.97    1.93
  -3  12  -2   49.62    1.91
   3 -12   2   48.52    1.91
   3 -12   2   47.83    1.81
   3 -12   2   48.02    2.01
   3 -12   2   47.53    1.84
  -4  12  -2   39.27    1.64
  -4  12  -2   37.75    1.66
  -4  12  -2   38.16    1.74
   4 -12   2   37.29    1.61
   4 -12   2   39.93    1.78
   4 -12   2   39.62    1.68
   4 -12   2   37.71    1.59
  -5  12  -2   58.82    2.34
  -5  12  -2   60.11    2.19
  -5  12  -2   62.99    2.27
   5 -12   2   58.73    2.33
   5 -12   2   59.83    2.23
   5 -12   2   50.59    2.18
   5 -12   2   57.90    2.20
  -6  12  -2   14.97    0.93
  -6  12  -2   14.30    0.92
  -6  12  -2   13.17    1.01
   6 -12   2   11.99    0.93
   6 -12   2   12.37    0.92
   6 -12   2   11.84    0.89
   6 -12   2   13.34    1.02
  -7  12  -2   34.33    1.55
  -7  12  -2   34.27    1.53
  -7  12  -2   33.95    1.71
   7 -12   2   34.72    1.70
   7 -12   2   33.64    1.64
   7 -12   2   32.91    1.60
   7 -12   2   34.44    1.66
  -8  12  -2    3.44    0.61
  -8  12  -2    3.43    0.53
  -8  12  -2    2.73    0.47
   8 -12   2    3.97    0.64
   8 -12   2    3.56    0.65
   8 -12   2    2.64    0.50
   8 -12   2    2.79    0.53
  -9  12  -2    9.94    0.82
  -9  12  -2   11.32    0.83
  -9  12  -2   10.60    1.01
   9 -12   2   10.51    0.99
   9 -12   2   12.01    1.01
   9 -12   2   11.21    1.01
   9 -12   2   12.20    0.99
   6  11  -2   16.11    1.19
   6  11  -2   14.26    1.05
   6  11  -2   14.28    0.89
   6  11  -2   14.46    1.11
  -6 -11   2   15.26    0.79
  -6 -11   2   13.70    0.82
  -6 -11   2   14.78    1.17
   5  11  -2    3.87    0.63
   5  11  -2    3.84    0.56
   5  11  -2    4.18    0.55
   5  11  -2    4.40    0.66
  -5 -11   2    4.66    0.69
  -5 -11   2    5.14    0.51
  -5 -11   2    3.61    0.42
   4  11  -2   16.17    1.00
   4  11  -2   18.05    1.12
   4  11  -2   16.24    0.94
   4  11  -2   17.51    1.17
  -4 -11   2   18.09    0.91
  -4 -11   2   16.89    0.85
  -4 -11   2   16.89    1.15
   3  11  -2   28.91    1.48
   3  11  -2   28.16    1.40
   3  11  -2   29.15    1.31
   3  11  -2   27.04    1.27
  -3 -11   2   29.32    1.23
  -3 -11   2   29.86    1.50
  -3 -11   2   27.33    1.16
   2  11  -2   25.79    1.29
   2  11  -2   25.11    1.19
   2  11  -2   25.05    1.12
   2  11  -2   25.67    1.33
  -2 -11   2   25.03    1.13
  -2 -11   2   25.50    1.09
  -2 -11   2   25.22    1.35
   1  11  -2    8.81    0.59
   1  11  -2   10.03    0.79
   1  11  -2    9.42    0.72
   1  11  -2    8.99    0.74
  -1 -11   2    9.09    0.44
  -1 -11   2    8.94    0.43
  -1 -11   2    8.96    0.62
  -1 -11   2   10.01    0.83
  -1 -11   2    9.37    0.66
   0  11  -2   10.43    0.75
   0  11  -2    9.81    0.77
   0  11  -2    8.34    0.71
   0  11  -2    8.55    0.53
   0 -11   2    8.31    0.61
   0 -11   2    9.11    0.51
   0 -11   2    9.50    0.66
   0 -11   2    8.84    0.50
   0 -11   2    8.60    0.78
  -1  11  -2    8.65    0.70
  -1  11  -2    6.90    0.42
  -1  11  -2    7.62    0.65
  -1  11  -2    7.76    0.68
   1 -11   2    7.00    0.48
   1 -11   2    7.34    0.72
   1 -11   2    7.86    0.59
   1 -11   2    7.57    0.51
   1 -11   2    7.16    0.60
  -2  11  -2    0.31    0.12
  -2  11  -2    0.88    0.30
  -2  11  -2    0.03    0.23
  -2  11  -2    0.61    0.31
   2 -11   2    0.38    0.22
   2 -11   2    0.49    0.33
   2 -11   2   -0.06    0.20
   2 -11   2    0.13    0.22
  -3  11  -2   44.59    1.67
  -3  11  -2   42.02    1.78
  -3  11  -2   43.00    1.70
  -3  11  -2   45.26    1.76
   3 -11   2   42.44    1.70
   3 -11   2   44.75    1.84
   3 -11   2   42.41    1.67
  -4  11  -2   33.07    1.45
  -4  11  -2   36.49    1.51
  -4  11  -2   33.61    1.45
  -4  11  -2   33.99    1.56
   4 -11   2   34.90    1.51
   4 -11   2   35.41    1.59
   4 -11   2   33.55    1.44
  -5  11  -2   89.57    2.94
  -5  11  -2   89.35    2.89
  -5  11  -2   86.09    2.96
  -5  11  -2   84.60    3.03
   5 -11   2   86.24    2.92
   5 -11   2   84.18    2.96
   5 -11   2   86.45    3.03
  -6  11  -2    3.53    0.49
  -6  11  -2    2.98    0.49
  -6  11  -2    2.48    0.47
  -6  11  -2    3.83    0.50
   6 -11   2    2.12    0.41
   6 -11   2    2.70    0.50
   6 -11   2    2.99    0.54
  -7  11  -2   19.36    1.17
  -7  11  -2   20.19    1.22
  -7  11  -2   19.94    1.05
  -7  11  -2   19.88    1.08
   7 -11   2   20.13    1.16
   7 -11   2   19.75    1.21
   7 -11   2   20.72    1.15
  -8  11  -2    4.02    0.53
  -8  11  -2    3.02    0.47
  -8  11  -2    2.41    0.51
  -8  11  -2    3.20    0.59
   8 -11   2    3.71    0.58
   8 -11   2    3.84    0.59
   8 -11   2    1.67    0.51
  -9  11  -2    1.95    0.46
  -9  11  -2    2.12    0.45
  -9  11  -2    2.03    0.41
   9 -11   2    1.99    0.48
   9 -11   2    1.70    0.48
   9 -11   2    3.11    0.57
   9 -11   2    2.61    0.51
   7  10  -2   21.98    1.05
   7  10  -2   21.62    1.29
   7  10  -2   20.64    1.27
   7  10  -2   21.92    1.39
  -7 -10   2   19.60    0.97
  -7 -10   2   20.42    1.33
  -7 -10   2   19.25    0.89
   6  10  -2    3.22    0.44
   6  10  -2    3.47    0.61
   6  10  -2    4.36    0.66
  -6 -10   2    3.40    0.42
  -6 -10   2    2.62    0.57
  -6 -10   2    2.88    0.36
   5  10  -2   11.18    0.89
   5  10  -2   13.15    0.80
   5  10  -2   11.22    0.94
  -5 -10   2   11.94    0.86
  -5 -10   2   13.02    0.73
  -5 -10   2   12.73    1.00
  -5 -10   2   12.09    0.66
   4  10  -2    5.33    0.63
   4  10  -2    5.17    0.69
   4  10  -2    5.25    0.55
  -4 -10   2    5.38    0.49
  -4 -10   2    4.98    0.67
  -4 -10   2    5.77    0.59
  -4 -10   2    4.45    0.43
   3  10  -2   10.16    0.70
   3  10  -2    8.53    0.77
   3  10  -2   10.08    0.77
  -3 -10   2    9.78    0.63
  -3 -10   2    9.85    0.82
  -3 -10   2    8.67    0.57
  -3 -10   2    9.42    0.67
   2  10  -2   19.94    1.01
   2  10  -2   19.83    1.11
   2  10  -2   20.21    1.06
  -2 -10   2   20.42    0.94
  -2 -10   2   20.20    1.13
  -2 -10   2   19.21    0.89
  -2 -10   2   20.78    0.95
   1  10  -2   30.50    1.34
   1  10  -2   30.39    1.32
   1  10  -2   30.17    1.38
  -1 -10   2   29.93    1.00
  -1 -10   2   29.94    1.18
  -1 -10   2   30.53    1.41
  -1 -10   2   29.54    1.00
  -1 -10   2   30.92    1.23
   0  10  -2   60.61    2.14
   0  10  -2   61.31    2.19
   0  10  -2   56.57    1.87
   0  10  -2   59.43    2.12
   0 -10   2   60.71    1.99
   0 -10   2   59.43    2.04
   0 -10   2   60.49    2.22
   0 -10   2   61.42    1.88
   0 -10   2   57.14    1.86
  -1  10  -2   63.84    2.25
  -1  10  -2   63.24    2.20
  -1  10  -2   64.67    2.25
  -1  10  -2   60.30    1.89
   1 -10   2   63.37    2.29
   1 -10   2   63.73    2.09
   1 -10   2   61.25    2.01
   1 -10   2   62.81    2.15
   1 -10   2   63.62    2.03
  -2  10  -2   18.81    0.88
  -2  10  -2   17.42    0.62
  -2  10  -2   19.78    0.99
  -2  10  -2   17.77    0.93
  -2  10  -2   16.77    0.97
   2 -10   2   18.86    0.94
   2 -10   2   17.36    0.84
   2 -10   2   18.44    1.03
   2 -10   2   19.28    0.90
  -3  10  -2   75.00    2.54
  -3  10  -2   78.42    2.55
  -3  10  -2   76.84    2.59
  -3  10  -2   77.11    2.66
   3 -10   2   76.70    2.53
   3 -10   2   76.31    2.58
   3 -10   2   79.48    2.70
  -4  10  -2   14.32    0.84
  -4  10  -2   14.46    0.85
  -4  10  -2   16.09    0.96
  -4  10  -2   13.37    0.80
   4 -10   2   15.29    0.88
   4 -10   2   15.28    0.95
   4 -10   2   14.91    0.85
  -5  10  -2   50.75    1.99
  -5  10  -2   49.26    1.81
  -5  10  -2   51.40    1.87
  -5  10  -2   48.52    1.91
   5 -10   2   49.63    1.97
   5 -10   2   50.58    1.88
   5 -10   2   49.54    1.91
  -6  10  -2    0.95    0.34
  -6  10  -2    0.97    0.31
  -6  10  -2    0.74    0.31
  -6  10  -2    0.70    0.27
   6 -10   2    0.54    0.30
   6 -10   2    0.71    0.29
   6 -10   2    0.54    0.36
  -7  10  -2    7.97    0.63
  -7  10  -2    7.81    0.77
  -7  10  -2    7.08    0.71
  -7  10  -2    7.58    0.61
   7 -10   2    8.98    0.73
   7 -10   2    7.92    0.72
   7 -10   2    8.10    0.77
  -8  10  -2   20.19    1.20
  -8  10  -2   19.43    0.99
  -8  10  -2   18.61    1.16
  -8  10  -2   18.29    0.98
   8 -10   2   15.64    1.04
   8 -10   2   18.83    1.13
   8 -10   2   18.42    1.16
  -9  10  -2   11.57    0.97
  -9  10  -2   10.09    0.73
  -9  10  -2   10.11    0.92
  -9  10  -2   11.36    0.78
   9 -10   2   11.24    0.96
   9 -10   2   10.26    0.88
   9 -10   2   11.40    0.93
 -10  10  -2   15.05    0.91
 -10  10  -2   13.67    0.88
 -10  10  -2   13.41    1.07
  10 -10   2   14.85    1.08
  10 -10   2   15.93    1.13
  10 -10   2   17.05    1.16
  10 -10   2   15.01    1.10
   7   9  -2   12.97    1.01
   7   9  -2   12.14    0.95
   7   9  -2   10.94    0.74
  -7  -9   2   14.13    1.04
  -7  -9   2   11.86    0.63
  -7  -9   2   11.49    0.93
  -7  -9   2   11.62    0.69
   6   9  -2   19.26    1.15
   6   9  -2   20.71    1.00
   6   9  -2   21.20    1.25
  -6  -9   2   20.57    0.93
  -6  -9   2   19.04    1.13
  -6  -9   2   20.27    0.87
  -6  -9   2   21.04    1.25
   5   9  -2    1.67    0.41
   5   9  -2    1.41    0.42
   5   9  -2    1.34    0.31
  -5  -9   2    1.13    0.28
  -5  -9   2    1.80    0.40
  -5  -9   2    1.45    0.41
  -5  -9   2    1.95    0.28
   4   9  -2   46.74    1.72
   4   9  -2   45.33    1.60
   4   9  -2   47.68    1.94
   4   9  -2   49.09    1.87
  -4  -9   2   47.98    1.93
  -4  -9   2   41.08    1.59
  -4  -9   2   48.01    1.79
  -4  -9   2   47.62    1.58
   3   9  -2   34.86    1.48
   3   9  -2   35.14    1.40
   3   9  -2   34.44    1.53
   3   9  -2   33.15    1.27
  -3  -9   2   33.93    1.25
  -3  -9   2   34.89    1.30
  -3  -9   2   35.55    1.40
  -3  -9   2   36.77    1.57
   2   9  -2   74.37    2.40
   2   9  -2   75.50    2.58
   2   9  -2   76.22    2.66
   2   9  -2   78.74    2.54
  -2  -9   2   78.16    2.38
  -2  -9   2   76.19    2.65
  -2  -9   2   79.58    2.45
  -2  -9   2   77.06    2.46
   1   9  -2   62.93    2.14
   1   9  -2   61.76    2.14
   1   9  -2   59.70    2.00
  -1  -9   2   62.78    1.84
  -1  -9   2   61.56    1.99
  -1  -9   2   65.28    2.06
  -1  -9   2   63.17    2.24
  -1  -9   2   61.86    1.99
  -1  -9   2   60.22    1.83
   0   9  -2  125.18    3.91
   0   9  -2  123.58    3.81
   0   9  -2  130.72    3.99
   0   9  -2  131.65    3.95
   0  -9   2  132.97    3.85
   0  -9   2  133.16    4.03
   0  -9   2  132.40    3.80
   0  -9   2  127.35    3.70
   0  -9   2  129.91    3.71
  -1   9  -2   30.40    1.11
  -1   9  -2   26.69    1.12
  -1   9  -2   29.36    1.21
  -1   9  -2   30.66    1.27
  -1   9  -2   29.57    1.25
  -1   9  -2   27.53    0.96
   1  -9   2   27.23    1.15
   1  -9   2   29.59    1.13
   1  -9   2   29.92    1.30
   1  -9   2   28.37    1.07
  -2   9  -2   81.36    2.52
  -2   9  -2   82.84    2.57
  -2   9  -2   81.02    2.60
  -2   9  -2   79.92    2.64
  -2   9  -2   75.41    2.22
   2  -9   2   78.06    2.49
   2  -9   2   78.97    2.51
   2  -9   2   77.22    2.65
   2  -9   2   82.33    2.57
  -3   9  -2   18.28    0.95
  -3   9  -2   17.42    0.85
  -3   9  -2   18.51    0.90
  -3   9  -2   17.98    0.88
   3  -9   2   16.90    0.91
   3  -9   2   17.71    0.96
   3  -9   2   18.53    0.90
   3  -9   2   16.65    0.95
   3  -9   2   16.58    0.85
  -4   9  -2    0.04    0.19
  -4   9  -2    0.17    0.21
  -4   9  -2    0.07    0.17
  -4   9  -2    0.01    0.19
   4  -9   2   -0.20    0.22
   4  -9   2    0.07    0.18
   4  -9   2   -0.17    0.18
   4  -9   2    0.16    0.20
  -5   9  -2   28.10    1.27
  -5   9  -2   28.23    1.15
  -5   9  -2   27.99    1.17
  -5   9  -2   26.48    1.27
   5  -9   2   27.75    1.30
   5  -9   2   26.75    1.33
   5  -9   2   26.47    1.19
  -6   9  -2   38.86    1.66
  -6   9  -2   38.67    1.51
  -6   9  -2   40.45    1.55
  -6   9  -2   40.11    1.69
   6  -9   2   41.35    1.71
   6  -9   2   42.29    1.63
   6  -9   2   42.28    1.68
  -7   9  -2    9.32    0.65
  -7   9  -2   10.29    0.81
  -7   9  -2    9.51    0.64
  -7   9  -2    9.83    0.79
   7  -9   2   10.93    0.83
   7  -9   2   10.56    0.77
   7  -9   2   10.05    0.78
  -8   9  -2   40.50    1.55
  -8   9  -2   35.28    1.70
  -8   9  -2   39.86    1.54
  -8   9  -2   40.20    1.75
   8  -9   2   38.81    1.72
   8  -9   2   40.39    1.70
   8  -9   2   41.03    1.77
  -9   9  -2   38.19    1.78
  -9   9  -2   38.75    1.52
  -9   9  -2   38.91    1.75
  -9   9  -2   37.79    1.52
   9  -9   2   37.45    1.75
   9  -9   2   38.71    1.71
   9  -9   2   35.78    1.72
 -10   9  -2   19.38    1.05
 -10   9  -2   20.62    1.28
 -10   9  -2   21.11    1.32
 -10   9  -2   21.87    1.06
  10  -9   2   21.45    1.30
  10  -9   2   21.84    1.26
  10  -9   2   20.96    1.27
   8   8  -2    0.34    0.32
   8   8  -2    0.25    0.33
   8   8  -2    0.41    0.26
  -8  -8   2    0.08    0.18
  -8  -8   2   -0.01    0.19
  -8  -8   2    0.04    0.29
  -8  -8   2    0.39    0.33
   7   8  -2   -0.26    0.27
   7   8  -2    0.20    0.24
   7   8  -2    0.04    0.28
  -7  -8   2   -0.10    0.27
  -7  -8   2   -0.09    0.18
  -7  -8   2   -0.05    0.25
  -7  -8   2   -0.22    0.14
   6   8  -2   44.00    1.80
   6   8  -2   40.50    1.50
   6   8  -2   44.97    1.90
   6   8  -2   44.20    1.63
  -6  -8   2   40.95    1.51
  -6  -8   2   44.77    1.87
  -6  -8   2   42.16    1.46
  -6  -8   2   45.47    1.81
   5   8  -2    8.54    0.70
   5   8  -2    8.34    0.75
   5   8  -2    7.80    0.59
   5   8  -2    7.89    0.52
  -5  -8   2    8.18    0.49
  -5  -8   2    8.22    0.74
  -5  -8   2    8.07    0.67
  -5  -8   2    8.59    0.52
   4   8  -2   96.39    3.12
   4   8  -2  105.48    3.40
   4   8  -2  108.15    3.50
   4   8  -2  108.58    3.28
  -4  -8   2  110.87    3.19
  -4  -8   2  105.49    3.25
  -4  -8   2  107.19    3.12
  -4  -8   2  109.30    3.36
   3   8  -2   51.00    1.90
   3   8  -2   56.64    2.01
   3   8  -2   56.58    2.09
   3   8  -2   57.41    1.83
  -3  -8   2   59.67    1.97
  -3  -8   2   57.77    1.80
  -3  -8   2   55.69    1.92
  -3  -8   2   60.10    1.86
   2   8  -2   74.21    2.49
   2   8  -2   76.50    2.46
   2   8  -2   77.60    2.58
   2   8  -2   75.02    2.34
  -2  -8   2   75.62    2.31
  -2  -8   2   78.16    2.36
  -2  -8   2   75.24    2.44
  -2  -8   2   78.35    2.58
  -2  -8   2   77.00    2.41
   1   8  -2   39.32    1.48
   1   8  -2   41.23    1.56
   1   8  -2   39.74    1.47
   1   8  -2   39.14    1.36
  -1  -8   2   41.59    1.40
  -1  -8   2   39.95    1.36
  -1  -8   2   38.42    1.23
  -1  -8   2   40.64    1.35
  -1  -8   2   39.71    1.46
  -1  -8   2   42.01    1.57
  -1  -8   2   38.86    1.23
   0   8  -2   58.87    1.99
   0   8  -2   60.94    1.82
   0   8  -2   58.62    1.89
   0   8  -2   60.71    1.98
   0   8  -2   60.38    2.03
   0  -8   2   59.36    2.06
   0  -8   2   58.32    1.81
   0  -8   2   57.89    1.80
   0  -8   2   55.79    1.97
   0  -8   2   59.25    1.87
   0  -8   2   60.52    1.91
   0  -8   2   58.27    2.00
  -1   8  -2   34.83    1.36
  -1   8  -2   35.44    1.22
  -1   8  -2   32.56    1.28
  -1   8  -2   29.84    1.21
  -1   8  -2   35.96    1.34
  -1   8  -2   30.89    1.31
   1  -8   2   36.35    1.25
   1  -8   2   35.92    1.27
   1  -8   2   34.49    1.20
   1  -8   2   35.06    1.32
   1  -8   2   36.56    1.40
   1  -8   2   35.53    1.33
   1  -8   2   35.16    1.09
  -2   8  -2    6.01    0.45
  -2   8  -2    5.59    0.50
  -2   8  -2    6.36    0.49
  -2   8  -2    5.78    0.25
  -2   8  -2    7.39    0.48
  -2   8  -2    5.34    0.49
  -2   8  -2    6.01    0.44
   2  -8   2    6.27    0.47
   2  -8   2    5.92    0.50
   2  -8   2    5.44    0.53
   2  -8   2    5.96    0.43
   2  -8   2    5.63    0.45
   2  -8   2    5.58    0.43
  -3   8  -2   54.28    2.19
  -3   8  -2   56.69    1.86
  -3   8  -2   54.79    1.92
  -3   8  -2   57.07    1.85
  -3   8  -2   50.50    1.81
  -3   8  -2   56.40    1.82
   3  -8   2   50.61    1.78
   3  -8   2   47.74    1.78
   3  -8   2   54.96    1.93
   3  -8   2   54.44    1.83
   3  -8   2   56.32    1.87
  -4   8  -2   10.17    0.59
  -4   8  -2    9.17    0.59
  -4   8  -2   10.15    0.66
  -4   8  -2   10.09    0.68
   4  -8   2    9.72    0.70
   4  -8   2   10.03    0.65
   4  -8   2    8.93    0.56
   4  -8   2    9.89    0.62
  -5   8  -2   71.61    2.32
  -5   8  -2   76.41    2.38
  -5   8  -2   74.07    2.51
  -5   8  -2   73.61    2.49
   5  -8   2   74.42    2.48
   5  -8   2   69.57    2.31
   5  -8   2   75.02    2.52
   5  -8   2   72.70    2.42
  -6   8  -2   53.07    1.83
  -6   8  -2   56.27    2.04
  -6   8  -2   54.90    2.03
  -6   8  -2   54.70    1.86
   6  -8   2   53.75    1.96
   6  -8   2   51.06    1.82
   6  -8   2   55.78    2.02
   6  -8   2   56.76    2.06
  -7   8  -2    6.40    0.62
  -7   8  -2    7.52    0.68
  -7   8  -2    5.77    0.63
  -7   8  -2    5.76    0.49
  -7   8  -2    6.94    0.52
   7  -8   2    6.54    0.67
   7  -8   2    6.03    0.48
   7  -8   2    7.32    0.65
  -8   8  -2   20.11    0.94
  -8   8  -2   19.58    1.14
  -8   8  -2   20.10    1.12
  -8   8  -2   19.31    0.94
  -8   8  -2   19.68    1.09
   8  -8   2   19.95    1.12
   8  -8   2   20.07    1.14
  -9   8  -2    2.52    0.39
  -9   8  -2    2.57    0.52
  -9   8  -2    2.14    0.43
  -9   8  -2    1.56    0.42
  -9   8  -2    2.99    0.42
   9  -8   2    1.94    0.47
   9  -8   2    2.35    0.48
 -10   8  -2   19.31    1.19
 -10   8  -2   19.61    1.23
 -10   8  -2   19.07    0.98
 -10   8  -2   19.69    1.18
 -10   8  -2   19.07    0.97
  10  -8   2   21.17    1.23
  10  -8   2   18.89    1.19
  10  -8   2   18.66    0.73
 -11   8  -2    0.43    0.26
 -11   8  -2    0.58    0.37
 -11   8  -2    0.51    0.35
  11  -8   2   -0.03    0.33
  11  -8   2    0.24    0.18
  11  -8   2    0.33    0.32
   9   7  -2    0.40    0.39
   9   7  -2    0.11    0.25
   9   7  -2    0.60    0.37
  -9  -7   2    0.78    0.38
  -9  -7   2    0.41    0.38
  -9  -7   2    0.87    0.23
  -9  -7   2    0.77    0.27
   8   7  -2    9.34    0.81
   8   7  -2   10.07    0.68
   8   7  -2   11.31    0.92
  -8  -7   2   11.58    0.90
  -8  -7   2    8.75    0.83
  -8  -7   2    9.35    0.61
  -8  -7   2    8.93    0.55
   7   7  -2    1.87    0.46
   7   7  -2    1.85    0.30
   7   7  -2    2.71    0.48
   7   7  -2    2.80    0.39
  -7  -7   2    2.06    0.32
  -7  -7   2    2.67    0.31
  -7  -7   2    2.38    0.48
  -7  -7   2    2.30    0.50
   6   7  -2   54.12    2.00
   6   7  -2   50.96    1.82
   6   7  -2   53.89    2.09
   6   7  -2   50.79    1.71
  -6  -7   2   51.91    1.73
  -6  -7   2   49.01    1.79
  -6  -7   2   52.62    2.04
  -6  -7   2   51.32    1.68
  -6  -7   2   54.60    2.01
   5   7  -2    5.50    0.62
   5   7  -2    6.20    0.59
   5   7  -2    5.61    0.51
   5   7  -2    5.78    0.42
  -5  -7   2    6.55    0.43
  -5  -7   2    6.30    0.63
  -5  -7   2    5.34    0.38
  -5  -7   2    5.52    0.45
  -5  -7   2    5.93    0.57
   4   7  -2   65.38    2.03
   4   7  -2   65.28    2.15
   4   7  -2   69.29    2.35
   4   7  -2   62.79    2.23
  -4  -7   2   64.11    2.12
  -4  -7   2   66.70    2.05
  -4  -7   2   67.43    2.23
  -4  -7   2   63.43    1.99
  -4  -7   2   67.75    2.31
   3   7  -2    2.64    0.38
   3   7  -2    3.07    0.29
   3   7  -2    3.32    0.40
   3   7  -2    2.88    0.38
  -3  -7   2    3.35    0.45
  -3  -7   2    3.31    0.28
  -3  -7   2    3.29    0.32
  -3  -7   2    2.59    0.34
  -3  -7   2    3.18    0.37
   2   7  -2   -0.14    0.14
   2   7  -2    0.17    0.19
   2   7  -2   -0.03    0.11
   2   7  -2   -0.01    0.15
   2   7  -2    0.03    0.16
  -2  -7   2    0.04    0.12
  -2  -7   2    0.13    0.17
  -2  -7   2    0.16    0.15
  -2  -7   2    0.04    0.12
  -2  -7   2    0.17    0.20
  -2  -7   2    0.06    0.17
   1   7  -2   12.15    0.68
   1   7  -2   12.70    0.48
   1   7  -2   12.52    0.65
   1   7  -2   11.58    0.55
   1   7  -2   11.23    0.63
   1   7  -2   11.13    0.65
  -1  -7   2   12.04    0.56
  -1  -7   2   11.37    0.46
  -1  -7   2   11.39    0.56
  -1  -7   2   11.12    0.53
  -1  -7   2   11.59    0.63
  -1  -7   2   11.55    0.65
  -1  -7   2   12.15    0.69
   0   7  -2   29.02    1.14
   0   7  -2   28.46    0.99
   0   7  -2   29.33    1.17
   0   7  -2   30.26    1.12
   0   7  -2   29.59    1.05
   0   7  -2   30.04    1.16
   0  -7   2   29.20    0.99
   0  -7   2   31.34    1.20
   0  -7   2   26.68    1.11
   0  -7   2   29.55    1.03
   0  -7   2   27.88    1.12
   0  -7   2   29.26    0.99
   0  -7   2   31.33    1.08
  -1   7  -2   14.36    0.64
  -1   7  -2   13.27    0.72
  -1   7  -2   15.00    0.74
  -1   7  -2   16.68    0.71
  -1   7  -2   15.91    0.74
  -1   7  -2   14.29    0.66
   1  -7   2   14.90    0.68
   1  -7   2   14.44    0.53
   1  -7   2   14.71    0.63
   1  -7   2   13.83    0.75
   1  -7   2   14.43    0.72
   1  -7   2   14.33    0.64
   1  -7   2   14.60    0.70
  -2   7  -2   46.15    1.68
  -2   7  -2   50.27    1.63
  -2   7  -2   48.29    1.60
  -2   7  -2   50.84    1.65
  -2   7  -2   47.96    1.61
  -2   7  -2   48.26    1.69
   2  -7   2   50.41    1.73
   2  -7   2   48.41    1.63
   2  -7   2   47.98    1.60
   2  -7   2   48.85    1.62
   2  -7   2   47.24    1.67
   2  -7   2   49.98    1.60
  -3   7  -2   79.55    2.49
  -3   7  -2   72.76    2.39
  -3   7  -2   80.11    2.37
  -3   7  -2   74.46    2.46
  -3   7  -2   81.38    2.40
  -3   7  -2   78.50    2.44
   3  -7   2   76.66    2.46
   3  -7   2   77.27    2.37
   3  -7   2   70.95    2.39
   3  -7   2   78.05    2.44
   3  -7   2   77.57    2.39
   3  -7   2   78.62    2.50
  -4   7  -2   14.71    0.69
  -4   7  -2   15.01    0.78
  -4   7  -2   14.38    0.76
  -4   7  -2   12.96    0.73
  -4   7  -2   14.90    0.67
   4  -7   2   11.45    0.66
   4  -7   2   13.49    0.72
   4  -7   2   14.37    0.75
   4  -7   2   13.93    0.74
   4  -7   2   13.17    0.64
   4  -7   2   12.40    0.76
   4  -7   2   14.26    0.73
  -5   7  -2   70.38    2.22
  -5   7  -2   70.28    2.34
  -5   7  -2   71.32    2.38
  -5   7  -2   71.99    2.24
  -5   7  -2   72.04    2.39
   5  -7   2   68.63    2.21
   5  -7   2   72.16    2.37
   5  -7   2   72.38    2.41
  -6   7  -2   36.34    1.48
  -6   7  -2   36.09    1.46
  -6   7  -2   35.55    1.31
  -6   7  -2   35.70    1.42
  -6   7  -2   35.23    1.28
   6  -7   2   34.44    1.44
   6  -7   2   37.39    1.50
   6  -7   2   34.32    1.27
  -7   7  -2   25.67    1.19
  -7   7  -2   25.05    1.03
  -7   7  -2   24.83    1.05
  -7   7  -2   27.07    1.26
  -7   7  -2   26.29    1.21
   7  -7   2   26.66    1.25
   7  -7   2   25.70    1.22
   7  -7   2   25.78    1.04
   7  -7   2   25.34    0.81
  -8   7  -2   23.68    1.01
  -8   7  -2   24.87    1.21
  -8   7  -2   22.41    1.20
  -8   7  -2   22.89    1.01
  -8   7  -2   24.81    1.19
   8  -7   2   22.89    1.20
   8  -7   2   23.10    1.00
   8  -7   2   24.62    1.23
   8  -7   2   22.64    0.81
  -9   7  -2   11.19    0.85
  -9   7  -2   11.40    0.69
  -9   7  -2   11.85    0.89
  -9   7  -2   11.27    0.84
  -9   7  -2   10.54    0.67
   9  -7   2   11.48    0.86
   9  -7   2   11.27    0.89
   9  -7   2   10.39    0.53
 -10   7  -2    6.57    0.56
 -10   7  -2    5.65    0.70
 -10   7  -2    7.08    0.72
 -10   7  -2    6.65    0.55
 -10   7  -2    5.63    0.68
  10  -7   2    5.76    0.71
  10  -7   2    5.79    0.69
  10  -7   2    6.15    0.44
 -11   7  -2    4.56    0.66
 -11   7  -2    4.59    0.52
 -11   7  -2    4.89    0.65
  11  -7   2    5.53    0.69
  11  -7   2    5.36    0.73
  11  -7   2    3.93    0.51
  11  -7   2    4.50    0.43
   9   6  -2    0.58    0.36
   9   6  -2    0.38    0.27
   9   6  -2    0.55    0.36
  -9  -6   2    0.72    0.23
  -9  -6   2    0.51    0.25
  -9  -6   2   -0.11    0.36
  -9  -6   2    0.47    0.37
   8   6  -2   46.60    1.70
   8   6  -2   48.29    1.89
   8   6  -2   45.61    1.96
  -8  -6   2   44.88    1.91
  -8  -6   2   46.81    1.61
  -8  -6   2   42.57    1.53
  -8  -6   2   42.25    1.87
   7   6  -2   -0.14    0.21
   7   6  -2    0.35    0.29
   7   6  -2    0.31    0.31
   7   6  -2    0.75    0.21
  -7  -6   2    0.44    0.27
  -7  -6   2    0.24    0.17
  -7  -6   2    1.35    0.43
  -7  -6   2    0.22    0.19
   6   6  -2   80.71    2.51
   6   6  -2   87.14    2.89
   6   6  -2   84.00    2.78
   6   6  -2   83.50    2.65
  -6  -6   2   82.67    2.54
  -6  -6   2   86.97    2.82
  -6  -6   2   85.31    2.84
  -6  -6   2   79.23    2.58
  -6  -6   2   83.54    2.49
   5   6  -2    3.42    0.48
   5   6  -2    3.74    0.47
   5   6  -2    4.41    0.44
   5   6  -2    3.50    0.32
  -5  -6   2    3.16    0.44
  -5  -6   2    4.02    0.46
  -5  -6   2    3.34    0.29
  -5  -6   2    4.04    0.34
  -5  -6   2    3.48    0.35
   4   6  -2   51.01    1.69
   4   6  -2   49.99    1.75
   4   6  -2   48.51    1.55
   4   6  -2   49.85    1.82
  -4  -6   2   48.43    1.52
  -4  -6   2   49.56    1.79
  -4  -6   2   48.80    1.73
  -4  -6   2   48.99    1.56
  -4  -6   2   50.00    1.65
   3   6  -2    7.57    0.54
   3   6  -2    8.40    0.43
   3   6  -2    9.63    0.62
   3   6  -2    8.38    0.57
   3   6  -2    9.16    0.54
  -3  -6   2    8.86    0.42
  -3  -6   2    8.20    0.51
  -3  -6   2    8.77    0.57
  -3  -6   2    9.41    0.54
  -3  -6   2    9.34    0.45
  -3  -6   2    8.39    0.58
   2   6  -2    7.77    0.53
   2   6  -2    9.10    0.44
   2   6  -2    8.93    0.58
   2   6  -2   10.01    0.55
   2   6  -2    9.17    0.54
  -2  -6   2    9.56    0.53
  -2  -6   2    9.67    0.59
  -2  -6   2    9.06    0.42
  -2  -6   2    8.98    0.50
  -2  -6   2    9.32    0.45
  -2  -6   2    8.37    0.55
   1   6  -2  262.43    7.48
   1   6  -2  257.19    7.52
   1   6  -2  278.85    7.52
   1   6  -2  268.34    7.38
   1   6  -2  279.92    7.56
   1   6  -2  277.45    7.31
  -1  -6   2  279.37    7.57
  -1  -6   2  268.95    7.30
  -1  -6   2  273.28    7.36
  -1  -6   2  279.24    7.40
  -1  -6   2  271.28    7.41
  -1  -6   2  265.38    7.49
  -1  -6   2  265.98    7.53
   0   6  -2    0.43    0.18
   0   6  -2    0.59    0.21
   0   6  -2    0.38    0.17
   0   6  -2    0.45    0.15
   0   6  -2    0.24    0.13
   0   6  -2    0.56    0.18
   0  -6   2    0.25    0.21
   0  -6   2    0.38    0.15
   0  -6   2    0.38    0.18
   0  -6   2    0.33    0.12
   0  -6   2    0.35    0.16
   0  -6   2    0.27    0.11
   0  -6   2    0.80    0.16
  -1   6  -2  312.36    8.66
  -1   6  -2  321.01    8.63
  -1   6  -2  317.53    8.58
  -1   6  -2  297.14    8.53
  -1   6  -2  308.55    8.67
  -1   6  -2  320.50    8.57
  -1   6  -2  316.84    8.60
   1  -6   2  317.33    8.43
   1  -6   2  306.36    8.64
   1  -6   2  318.86    8.57
   1  -6   2  312.82    8.69
   1  -6   2  318.69    8.56
   1  -6   2  315.18    8.61
   1  -6   2  325.59    8.60
  -2   6  -2   27.25    1.04
  -2   6  -2   25.75    0.94
  -2   6  -2   25.95    0.99
  -2   6  -2   24.84    1.02
  -2   6  -2   27.09    0.98
  -2   6  -2   26.11    0.97
   2  -6   2   24.78    0.95
   2  -6   2   26.54    0.98
   2  -6   2   27.68    1.00
   2  -6   2   27.29    0.97
   2  -6   2   25.62    1.01
  -3   6  -2  355.39    9.37
  -3   6  -2  346.29    9.48
  -3   6  -2  337.19    9.40
  -3   6  -2  353.31    9.46
  -3   6  -2  326.32    9.45
  -3   6  -2  342.54    9.34
   3  -6   2  335.93    9.34
   3  -6   2  344.28    9.43
   3  -6   2  358.85    9.45
   3  -6   2  338.64    9.43
   3  -6   2  354.12    9.50
   3  -6   2  332.14    9.44
  -4   6  -2   68.10    2.39
  -4   6  -2   76.15    2.28
  -4   6  -2   75.01    2.38
  -4   6  -2   79.56    2.31
  -4   6  -2   78.94    2.44
  -4   6  -2   76.35    2.43
   4  -6   2   79.01    2.43
   4  -6   2   77.71    2.46
   4  -6   2   76.87    2.42
   4  -6   2   75.70    2.41
   4  -6   2   76.62    2.41
   4  -6   2   75.35    2.29
  -5   6  -2   60.60    2.09
  -5   6  -2   55.73    2.06
  -5   6  -2   64.92    1.97
  -5   6  -2   65.57    2.09
  -5   6  -2   65.79    2.14
  -5   6  -2   62.75    1.94
   5  -6   2   62.48    1.94
   5  -6   2   57.04    2.09
   5  -6   2   63.37    2.09
   5  -6   2   65.00    2.11
   5  -6   2   63.22    2.26
   5  -6   2   65.01    2.27
  -6   6  -2    8.56    0.61
  -6   6  -2    8.41    0.59
  -6   6  -2    8.28    0.49
  -6   6  -2    7.66    0.47
  -6   6  -2    8.62    0.63
   6  -6   2    7.90    0.35
   6  -6   2    8.17    0.64
   6  -6   2    7.75    0.47
   6  -6   2    8.12    0.60
  -7   6  -2   25.15    1.01
  -7   6  -2   25.33    0.99
  -7   6  -2   25.12    1.14
  -7   6  -2   25.28    1.15
   7  -6   2   24.47    0.86
   7  -6   2   25.17    0.99
   7  -6   2   25.07    1.19
   7  -6   2   25.82    1.19
  -8   6  -2    5.32    0.60
  -8   6  -2    5.52    0.57
  -8   6  -2    4.97    0.54
  -8   6  -2    3.96    0.40
  -8   6  -2    5.07    0.44
   8  -6   2    4.68    0.56
   8  -6   2    4.96    0.36
   8  -6   2    5.98    0.63
   8  -6   2    5.76    0.43
  -9   6  -2    3.57    0.50
  -9   6  -2    3.47    0.42
  -9   6  -2    3.18    0.40
  -9   6  -2    3.40    0.52
  -9   6  -2    2.87    0.52
   9  -6   2    3.66    0.36
   9  -6   2    3.18    0.43
   9  -6   2    3.65    0.55
   9  -6   2    3.08    0.52
 -10   6  -2    5.52    0.50
 -10   6  -2    5.55    0.66
 -10   6  -2    5.47    0.61
 -10   6  -2    5.86    0.71
  10  -6   2    5.20    0.68
  10  -6   2    6.24    0.68
  10  -6   2    4.78    0.45
  10  -6   2    5.12    0.53
 -11   6  -2   16.52    1.13
 -11   6  -2   18.21    1.14
 -11   6  -2   17.31    0.89
 -11   6  -2   17.08    1.06
  11  -6   2   17.07    0.87
  11  -6   2   16.07    0.91
  11  -6   2   17.04    1.12
  11  -6   2   17.66    1.16
  10   5  -2   25.78    1.20
  10   5  -2   26.51    1.47
  10   5  -2   27.96    1.42
 -10  -5   2   25.37    1.08
 -10  -5   2   25.21    1.42
 -10  -5   2   25.39    1.13
 -10  -5   2   25.15    1.45
   9   5  -2    0.93    0.29
   9   5  -2    0.76    0.39
   9   5  -2    1.37    0.42
  -9  -5   2    0.90    0.36
  -9  -5   2    0.73    0.23
  -9  -5   2    0.72    0.25
  -9  -5   2    0.08    0.31
   8   5  -2   17.50    0.89
   8   5  -2   17.11    0.81
   8   5  -2   19.09    1.04
   8   5  -2   19.01    1.12
  -8  -5   2   17.32    0.78
  -8  -5   2   18.40    1.07
  -8  -5   2   19.09    1.07
  -8  -5   2   16.60    0.81
   7   5  -2    0.83    0.21
   7   5  -2    0.55    0.24
   7   5  -2    0.79    0.32
   7   5  -2    0.76    0.32
   7   5  -2    0.87    0.24
  -7  -5   2    0.88    0.21
  -7  -5   2    0.51    0.29
  -7  -5   2    0.55    0.30
  -7  -5   2    0.37    0.20
   6   5  -2   75.66    2.34
   6   5  -2   80.22    2.67
   6   5  -2   79.16    2.58
   6   5  -2   78.32    2.47
  -6  -5   2   78.35    2.61
  -6  -5   2   79.74    2.37
  -6  -5   2   77.27    2.32
  -6  -5   2   78.70    2.61
  -6  -5   2   74.57    2.42
   5   5  -2   33.19    1.21
   5   5  -2   32.27    1.27
   5   5  -2   31.17    1.07
   5   5  -2   32.75    1.35
  -5  -5   2   30.07    1.15
  -5  -5   2   32.13    1.30
  -5  -5   2   32.11    1.28
  -5  -5   2   31.41    1.09
  -5  -5   2   31.58    1.05
   4   5  -2    5.49    0.45
   4   5  -2    5.26    0.45
   4   5  -2    5.94    0.34
   4   5  -2    6.01    0.44
   4   5  -2    5.02    0.48
  -4  -5   2    5.50    0.47
  -4  -5   2    5.58    0.40
  -4  -5   2    6.25    0.35
  -4  -5   2    4.61    0.42
  -4  -5   2    5.56    0.31
  -4  -5   2    5.69    0.47
   3   5  -2   90.36    2.74
   3   5  -2   85.04    2.67
   3   5  -2   86.27    2.66
   3   5  -2   89.97    2.64
   3   5  -2   87.43    2.50
  -3  -5   2   80.57    2.68
  -3  -5   2   87.91    2.70
  -3  -5   2   88.82    2.61
  -3  -5   2   89.33    2.51
  -3  -5   2   87.69    2.47
  -3  -5   2   89.03    2.65
   2   5  -2    0.45    0.12
   2   5  -2    0.32    0.19
   2   5  -2    0.22    0.15
   2   5  -2    0.24    0.17
   2   5  -2    0.40    0.19
  -2  -5   2    0.33    0.15
  -2  -5   2    0.62    0.12
  -2  -5   2    0.29    0.15
  -2  -5   2    0.48    0.19
  -2  -5   2    0.40    0.17
  -2  -5   2    0.45    0.13
   1   5  -2  172.80    4.69
   1   5  -2  163.33    4.82
   1   5  -2  173.74    4.81
   1   5  -2  168.98    4.79
   1   5  -2  166.13    4.64
   1   5  -2  174.87    4.85
  -1  -5   2  172.13    4.67
  -1  -5   2  170.01    4.80
  -1  -5   2  170.44    4.73
  -1  -5   2  171.43    4.84
  -1  -5   2  170.64    4.64
  -1  -5   2  175.99    4.70
  -1  -5   2  175.10    4.84
   0   5  -2   85.52    2.37
   0   5  -2   84.14    2.38
   0   5  -2   81.11    2.48
   0   5  -2   83.06    2.47
   0   5  -2   83.84    2.47
   0   5  -2   82.42    2.43
   0  -5   2   84.19    2.34
   0  -5   2   84.37    2.47
   0  -5   2   82.69    2.35
   0  -5   2   85.73    2.39
   0  -5   2   83.03    2.46
   0  -5   2   73.25    2.34
  -1   5  -2  251.15    6.90
  -1   5  -2  250.26    6.98
  -1   5  -2  257.92    6.93
  -1   5  -2  246.33    6.99
  -1   5  -2  246.73    6.77
  -1   5  -2  252.97    6.90
  -1   5  -2  259.01    6.92
   1  -5   2  253.84    6.77
   1  -5   2  255.76    6.91
   1  -5   2  254.08    6.92
   1  -5   2  250.49    6.96
   1  -5   2  251.72    7.00
   1  -5   2  254.35    6.88
   1  -5   2  260.56    6.92
  -2   5  -2    0.25    0.14
  -2   5  -2    0.35    0.17
  -2   5  -2    0.33    0.13
  -2   5  -2    0.19    0.13
  -2   5  -2    0.09    0.14
   2  -5   2    0.19    0.15
   2  -5   2    0.35    0.19
   2  -5   2    0.44    0.15
   2  -5   2    0.29    0.13
  -3   5  -2  129.71    3.63
  -3   5  -2  130.43    3.72
  -3   5  -2  132.39    3.65
  -3   5  -2  130.02    3.76
  -3   5  -2  123.52    3.75
  -3   5  -2  132.83    3.77
   3  -5   2  129.39    3.74
   3  -5   2  132.53    3.79
   3  -5   2  126.13    3.63
   3  -5   2  134.06    3.75
   3  -5   2  127.36    3.74
   3  -5   2  125.89    3.74
  -4   5  -2   42.25    1.33
  -4   5  -2   42.61    1.46
  -4   5  -2   42.04    1.32
  -4   5  -2   41.47    1.42
  -4   5  -2   41.91    1.47
  -4   5  -2   39.56    1.44
   4  -5   2   39.98    1.18
   4  -5   2   42.79    1.46
   4  -5   2   41.06    1.31
   4  -5   2   42.65    1.49
   4  -5   2   40.65    1.43
   4  -5   2   42.12    1.46
   4  -5   2   40.98    1.18
  -5   5  -2    5.05    0.46
  -5   5  -2    4.84    0.43
  -5   5  -2    4.46    0.32
  -5   5  -2    4.72    0.34
  -5   5  -2    5.12    0.44
  -5   5  -2    4.51    0.41
   5  -5   2    4.49    0.45
   5  -5   2    4.30    0.43
   5  -5   2    4.65    0.40
   5  -5   2    4.34    0.25
   5  -5   2    5.04    0.33
   5  -5   2    4.30    0.41
   5  -5   2    4.27    0.41
  -6   5  -2   72.68    2.33
  -6   5  -2   63.09    2.27
  -6   5  -2   71.35    2.15
  -6   5  -2   72.09    2.18
  -6   5  -2   71.07    2.37
   6  -5   2   70.83    2.30
   6  -5   2   71.50    2.16
   6  -5   2   72.90    2.38
   6  -5   2   75.11    2.38
   6  -5   2   70.07    2.08
  -7   5  -2   39.89    1.56
  -7   5  -2   40.11    1.51
  -7   5  -2   37.49    1.34
  -7   5  -2   38.29    1.48
  -7   5  -2   38.44    1.32
   7  -5   2   40.06    1.56
   7  -5   2   37.72    1.27
   7  -5   2   38.30    1.53
   7  -5   2   36.88    1.32
  -8   5  -2   33.87    1.46
  -8   5  -2   33.02    1.41
  -8   5  -2   33.87    1.23
  -8   5  -2   34.03    1.27
  -8   5  -2   34.35    1.39
   8  -5   2   29.69    1.20
   8  -5   2   32.83    1.20
   8  -5   2   36.89    1.49
   8  -5   2   33.85    1.48
  -9   5  -2    8.25    0.66
  -9   5  -2    8.28    0.69
  -9   5  -2    8.81    0.56
  -9   5  -2    8.60    0.74
   9  -5   2    9.10    0.56
   9  -5   2    8.99    0.77
   9  -5   2    8.61    0.61
   9  -5   2    8.84    0.74
   9  -5   2    8.18    0.55
 -10   5  -2   25.14    1.21
 -10   5  -2   22.11    1.25
 -10   5  -2   25.13    1.27
 -10   5  -2   24.03    1.05
  10  -5   2   26.21    1.13
  10  -5   2   25.98    1.32
  10  -5   2   22.86    1.31
  10  -5   2   25.18    1.09
 -11   5  -2    6.93    0.58
 -11   5  -2    7.41    0.76
 -11   5  -2    8.14    0.80
  11  -5   2    7.83    0.83
  11  -5   2    8.46    0.64
  11  -5   2    6.55    0.75
  11  -5   2    6.70    0.59
  10   4  -2   28.90    1.27
  10   4  -2   27.71    1.40
  10   4  -2   28.64    1.50
  10   4  -2   27.74    0.98
 -10  -4   2   28.26    1.16
 -10  -4   2   30.61    1.51
 -10  -4   2   27.71    1.45
 -10  -4   2   29.61    1.23
   9   4  -2    0.19    0.21
   9   4  -2    0.35    0.15
   9   4  -2    0.12    0.13
   9   4  -2    0.29    0.28
   9   4  -2    0.26    0.27
  -9  -4   2   -0.11    0.17
  -9  -4   2    0.06    0.23
  -9  -4   2   -0.21    0.16
  -9  -4   2    0.76    0.37
   8   4  -2    0.05    0.12
   8   4  -2    0.02    0.23
   8   4  -2   -0.19    0.22
   8   4  -2   -0.13    0.16
   8   4  -2    0.50    0.22
   8   4  -2    0.25    0.13
  -8  -4   2   -0.06    0.23
  -8  -4   2    0.47    0.21
  -8  -4   2    0.37    0.16
  -8  -4   2    0.08    0.23
   7   4  -2    5.78    0.50
   7   4  -2    6.25    0.33
   7   4  -2    5.76    0.42
   7   4  -2    7.14    0.64
   7   4  -2    6.78    0.59
   7   4  -2    5.87    0.33
   7   4  -2    5.73    0.47
  -7  -4   2    6.30    0.59
  -7  -4   2    6.90    0.42
  -7  -4   2    6.60    0.59
  -7  -4   2    7.13    0.46
   6   4  -2    0.18    0.19
   6   4  -2    0.57    0.12
   6   4  -2    0.46    0.25
   6   4  -2    0.42    0.25
   6   4  -2    0.41    0.15
   6   4  -2    0.49    0.12
  -6  -4   2    0.52    0.25
  -6  -4   2    0.37    0.16
  -6  -4   2    0.39    0.24
  -6  -4   2    0.28    0.14
  -6  -4   2    0.34    0.17
   5   4  -2   70.79    2.18
   5   4  -2   64.05    2.21
   5   4  -2   68.06    2.24
   5   4  -2   70.89    2.06
   5   4  -2   71.80    2.32
  -5  -4   2   70.01    2.07
  -5  -4   2   69.42    2.03
  -5  -4   2   68.92    2.15
  -5  -4   2   67.96    2.28
  -5  -4   2   68.55    2.25
  -5  -4   2   71.27    2.26
   4   4  -2    3.48    0.26
   4   4  -2    4.41    0.43
   4   4  -2    3.53    0.36
   4   4  -2    3.64    0.37
   4   4  -2    3.89    0.38
  -4  -4   2    4.61    0.39
  -4  -4   2    3.89    0.40
  -4  -4   2    3.95    0.40
  -4  -4   2    4.00    0.27
  -4  -4   2    3.96    0.33
  -4  -4   2    3.65    0.24
   3   4  -2  412.65   11.10
   3   4  -2  405.79   11.27
   3   4  -2  407.59   11.27
   3   4  -2  427.19   11.35
   3   4  -2  422.65   11.25
  -3  -4   2  419.12   11.11
  -3  -4   2  416.21   11.27
  -3  -4   2  421.62   11.30
  -3  -4   2  414.00   11.23
  -3  -4   2  409.87   11.31
  -3  -4   2  413.12   11.08
   2   4  -2  110.78    3.14
   2   4  -2  114.44    3.30
   2   4  -2  116.66    3.17
   2   4  -2  113.00    3.32
   2   4  -2  115.19    3.31
   2   4  -2  119.13    3.36
  -2  -4   2  117.00    3.17
  -2  -4   2  115.17    3.34
  -2  -4   2  115.53    3.29
  -2  -4   2  117.48    3.29
  -2  -4   2  115.32    3.33
  -2  -4   2  115.12    3.15
   1   4  -2   77.06    2.11
   1   4  -2   77.98    2.25
   1   4  -2   73.61    2.22
   1   4  -2   73.19    2.10
   1   4  -2   77.36    2.13
   1   4  -2   75.00    2.26
  -1  -4   2   77.04    2.19
  -1  -4   2   77.45    2.11
  -1  -4   2   75.90    2.11
  -1  -4   2   76.04    2.26
  -1  -4   2   78.82    2.13
  -1  -4   2   74.97    2.23
  -1  -4   2   72.19    2.24
   0   4  -2   44.85    1.50
   0   4  -2   49.20    1.50
   0   4  -2   50.18    1.52
   0   4  -2   48.41    1.47
   0   4  -2   52.49    1.44
   0   4  -2   48.05    1.43
   0  -4   2   45.39    1.40
   0  -4   2   48.01    1.51
   0  -4   2   48.74    1.43
   0  -4   2   50.95    1.44
   0  -4   2   48.03    1.40
   0  -4   2   47.14    1.48
  -1   4  -2   63.58    1.88
  -1   4  -2   63.29    1.94
  -1   4  -2   65.49    1.87
  -1   4  -2   62.78    1.95
  -1   4  -2   67.07    1.89
  -1   4  -2   65.33    1.88
  -1   4  -2   67.37    1.91
  -1   4  -2   63.95    1.78
   1  -4   2   65.36    1.96
   1  -4   2   65.68    1.90
   1  -4   2   65.12    1.90
   1  -4   2   64.60    1.94
   1  -4   2   65.12    1.78
   1  -4   2   58.86    1.87
  -2   4  -2  193.32    5.35
  -2   4  -2  188.40    5.13
  -2   4  -2  197.21    5.30
  -2   4  -2  195.88    5.25
  -2   4  -2  184.43    5.35
  -2   4  -2  189.25    5.33
  -2   4  -2  192.42    5.24
   2  -4   2  185.74    5.33
   2  -4   2  191.84    5.24
   2  -4   2  195.06    5.32
   2  -4   2  198.63    5.34
   2  -4   2  199.82    5.33
  -3   4  -2    4.92    0.27
  -3   4  -2    4.90    0.35
  -3   4  -2    4.70    0.37
  -3   4  -2    5.27    0.29
  -3   4  -2    5.14    0.39
  -3   4  -2    4.36    0.36
   3  -4   2    4.94    0.38
   3  -4   2    4.61    0.35
   3  -4   2    4.63    0.21
   3  -4   2    4.86    0.21
   3  -4   2    4.70    0.27
   3  -4   2    4.50    0.39
   3  -4   2    4.74    0.36
  -4   4  -2   86.37    2.42
  -4   4  -2   88.54    2.59
  -4   4  -2   81.25    2.55
  -4   4  -2   84.61    2.53
  -4   4  -2   86.14    2.54
  -4   4  -2   83.05    2.40
   4  -4   2   75.55    2.34
   4  -4   2   83.36    2.55
   4  -4   2   85.42    2.41
   4  -4   2   86.58    2.56
   4  -4   2   83.49    2.52
   4  -4   2   81.86    2.55
   4  -4   2   86.08    2.58
  -5   4  -2   62.19    2.03
  -5   4  -2   63.83    1.99
  -5   4  -2   60.96    1.83
  -5   4  -2   61.48    1.85
  -5   4  -2   61.70    1.98
  -5   4  -2   61.82    2.02
   5  -4   2   60.93    2.01
   5  -4   2   61.78    1.84
   5  -4   2   56.86    1.99
   5  -4   2   61.04    1.96
   5  -4   2   61.70    2.01
   5  -4   2   61.12    1.81
   5  -4   2   63.05    2.04
  -6   4  -2  161.13    4.58
  -6   4  -2  160.28    4.46
  -6   4  -2  159.01    4.43
  -6   4  -2  160.42    4.66
  -6   4  -2  161.81    4.66
  -6   4  -2  159.81    4.61
   6  -4   2  154.97    4.43
   6  -4   2  145.53    4.54
   6  -4   2  158.00    4.64
   6  -4   2  161.07    4.67
   6  -4   2  158.76    4.43
   6  -4   2  156.11    4.63
  -7   4  -2   27.45    1.01
  -7   4  -2   26.15    1.16
  -7   4  -2   27.88    1.15
  -7   4  -2   24.73    0.95
  -7   4  -2   22.69    1.05
   7  -4   2   26.11    1.20
   7  -4   2   24.99    1.07
   7  -4   2   26.05    0.98
   7  -4   2   25.86    0.98
  -8   4  -2   57.34    1.88
  -8   4  -2   59.61    2.12
  -8   4  -2   59.36    2.04
  -8   4  -2   57.94    2.08
   8  -4   2   54.54    1.90
   8  -4   2   60.23    2.14
   8  -4   2   55.47    1.89
   8  -4   2   61.50    1.96
   8  -4   2   60.28    2.18
  -9   4  -2   17.95    0.99
  -9   4  -2   16.38    0.99
  -9   4  -2   17.63    0.93
  -9   4  -2   17.81    0.83
   9  -4   2   16.51    0.83
   9  -4   2   18.74    1.05
   9  -4   2   19.87    1.11
   9  -4   2   19.02    0.89
   9  -4   2   18.13    0.88
 -10   4  -2   21.02    1.07
 -10   4  -2   21.16    0.96
 -10   4  -2   21.84    1.17
 -10   4  -2   20.19    1.13
  10  -4   2   22.60    1.04
  10  -4   2   18.60    1.19
  10  -4   2   20.43    0.99
  10  -4   2   19.95    1.15
 -11   4  -2    5.56    0.69
 -11   4  -2    6.26    0.69
  11  -4   2    7.76    0.64
  11  -4   2    7.66    0.74
  11  -4   2    7.20    0.59
  11  -4   2    8.00    0.82
  11  -4   2    6.37    0.63
  11   3  -2    1.48    0.35
  11   3  -2    0.94    0.40
  11   3  -2    1.13    0.24
  11   3  -2    1.08    0.40
  11   3  -2    1.54    0.35
 -11  -3   2    1.25    0.30
 -11  -3   2    1.42    0.45
 -11  -3   2    0.85    0.40
  10   3  -2    6.06    0.45
  10   3  -2    7.44    0.74
  10   3  -2    6.27    0.59
  10   3  -2    5.87    0.71
  10   3  -2    5.57    0.66
 -10  -3   2    6.01    0.69
 -10  -3   2    6.11    0.50
 -10  -3   2    6.09    0.54
 -10  -3   2    5.11    0.69
   9   3  -2    4.31    0.48
   9   3  -2    3.01    0.47
   9   3  -2    3.91    0.37
   9   3  -2    4.07    0.37
   9   3  -2    3.99    0.57
  -9  -3   2    3.66    0.53
  -9  -3   2    3.57    0.52
  -9  -3   2    3.81    0.42
  -9  -3   2    4.17    0.41
   8   3  -2   10.93    0.61
   8   3  -2   11.26    0.75
   8   3  -2   10.82    0.55
   8   3  -2   11.07    0.80
   8   3  -2   11.49    0.56
   8   3  -2   10.81    0.69
  -8  -3   2   12.12    0.64
  -8  -3   2   11.58    0.60
  -8  -3   2   10.87    0.77
  -8  -3   2   11.99    0.79
   7   3  -2   72.52    2.31
   7   3  -2   71.53    2.14
   7   3  -2   70.14    2.19
   7   3  -2   70.71    2.12
   7   3  -2   70.82    2.45
   7   3  -2   69.40    2.28
   7   3  -2   68.55    2.35
  -7  -3   2   72.57    2.23
  -7  -3   2   72.90    2.42
  -7  -3   2   71.88    2.40
  -7  -3   2   72.29    2.18
   6   3  -2    1.61    0.34
   6   3  -2    1.27    0.19
   6   3  -2    1.18    0.28
   6   3  -2    1.74    0.28
   6   3  -2    1.24    0.24
   6   3  -2    1.50    0.19
   6   3  -2    1.35    0.28
   6   3  -2    1.46    0.22
  -6  -3   2    1.50    0.21
  -6  -3   2    0.73    0.25
  -6  -3   2    1.27    0.22
  -6  -3   2    1.80    0.31
   5   3  -2   74.33    2.37
   5   3  -2   73.44    2.14
   5   3  -2   72.17    2.29
   5   3  -2   71.80    2.33
   5   3  -2   75.22    2.26
   5   3  -2   75.55    2.09
   5   3  -2   67.72    2.08
   5   3  -2   70.93    2.28
  -5  -3   2   73.75    2.12
  -5  -3   2   71.29    2.22
  -5  -3   2   74.21    2.31
  -5  -3   2   74.65    2.15
  -5  -3   2   72.51    2.31
   4   3  -2   37.98    1.36
   4   3  -2   37.77    1.12
   4   3  -2   38.69    1.13
   4   3  -2   38.66    1.28
   4   3  -2   37.22    1.30
   4   3  -2   36.96    1.16
   4   3  -2   37.07    1.30
  -4  -3   2   39.43    1.32
  -4  -3   2   37.48    1.31
  -4  -3   2   37.01    1.26
  -4  -3   2   38.11    1.14
  -4  -3   2   37.22    1.34
  -4  -3   2   37.94    1.16
   3   3  -2   48.93    1.61
   3   3  -2   48.32    1.56
   3   3  -2   48.44    1.40
   3   3  -2   50.18    1.57
   3   3  -2   50.62    1.40
   3   3  -2   50.66    1.42
   3   3  -2   50.33    1.55
  -3  -3   2   48.43    1.42
  -3  -3   2   49.93    1.57
  -3  -3   2   49.67    1.56
  -3  -3   2   49.23    1.54
  -3  -3   2   49.19    1.60
  -3  -3   2   48.15    1.40
   2   3  -2    4.63    0.33
   2   3  -2    4.56    0.35
   2   3  -2    4.23    0.18
   2   3  -2    4.13    0.30
   2   3  -2    4.72    0.21
   2   3  -2    3.95    0.31
   2   3  -2    4.39    0.21
  -2  -3   2    4.31    0.19
  -2  -3   2    4.50    0.33
  -2  -3   2    4.81    0.21
  -2  -3   2    4.28    0.20
  -2  -3   2    4.12    0.31
  -2  -3   2    4.64    0.31
  -2  -3   2    4.71    0.32
   1   3  -2   30.26    0.99
   1   3  -2   31.17    1.03
   1   3  -2   30.94    0.92
   1   3  -2   30.54    0.88
   1   3  -2   31.64    1.02
   1   3  -2   32.56    0.90
   1   3  -2   28.79    1.00
  -1  -3   2   31.39    1.02
  -1  -3   2   31.06    1.02
  -1  -3   2   31.44    0.92
  -1  -3   2   31.03    1.01
  -1  -3   2   32.34    0.98
  -1  -3   2   31.37    0.88
  -1  -3   2   32.23    0.90
   0   3  -2  307.25    8.16
   0   3  -2  310.21    8.10
   0   3  -2  295.70    8.11
   0   3  -2  310.69    8.12
   0   3  -2  315.66    8.20
   0   3  -2  310.39    8.14
   0   3  -2  279.61    8.13
   0   3  -2  299.13    8.19
   0  -3   2  302.17    8.10
   0  -3   2  310.27    8.20
   0  -3   2  272.22    8.17
   0  -3   2  311.55    8.16
   0  -3   2  305.27    8.14
   0  -3   2  314.23    8.12
   0  -3   2  309.32    8.11
  -1   3  -2   15.83    0.58
  -1   3  -2   15.20    0.53
  -1   3  -2   15.19    0.48
  -1   3  -2   15.64    0.52
  -1   3  -2   15.92    0.60
  -1   3  -2   13.72    0.54
   1  -3   2   16.00    0.57
   1  -3   2   15.06    0.51
   1  -3   2   15.92    0.56
   1  -3   2   15.71    0.62
   1  -3   2   16.10    0.49
   1  -3   2   16.01    0.53
   1  -3   2   14.18    0.58
  -2   3  -2   32.85    1.08
  -2   3  -2   33.25    0.98
  -2   3  -2   33.73    0.98
  -2   3  -2   33.87    1.08
  -2   3  -2   31.53    0.95
  -2   3  -2   33.36    1.07
  -2   3  -2   33.27    1.11
  -2   3  -2   34.05    1.11
   2  -3   2   33.23    0.96
   2  -3   2   34.81    1.10
   2  -3   2   32.84    1.07
   2  -3   2   33.41    1.11
   2  -3   2   33.54    0.98
   2  -3   2   32.48    0.97
   2  -3   2   33.48    1.08
  -3   3  -2   15.98    0.64
  -3   3  -2   16.27    0.68
  -3   3  -2   16.09    0.54
  -3   3  -2   16.10    0.64
  -3   3  -2   15.71    0.54
  -3   3  -2   15.48    0.67
   3  -3   2   16.16    0.54
   3  -3   2   15.85    0.64
   3  -3   2   15.27    0.65
   3  -3   2   15.36    0.57
   3  -3   2   16.03    0.54
   3  -3   2   15.70    0.66
   3  -3   2   16.54    0.69
  -4   3  -2  117.54    3.46
  -4   3  -2  120.74    3.44
  -4   3  -2  121.24    3.50
  -4   3  -2  119.17    3.32
  -4   3  -2  121.09    3.34
  -4   3  -2  125.09    3.52
   4  -3   2  116.81    3.43
   4  -3   2  122.12    3.50
   4  -3   2  122.05    3.52
   4  -3   2  119.53    3.35
   4  -3   2  117.62    3.49
   4  -3   2  120.16    3.49
   4  -3   2  119.36    3.33
  -5   3  -2   29.99    0.98
  -5   3  -2   30.17    1.09
  -5   3  -2   31.07    1.16
  -5   3  -2   31.18    1.16
  -5   3  -2   28.22    1.10
  -5   3  -2   30.84    1.01
   5  -3   2   30.24    1.18
   5  -3   2   31.27    1.17
   5  -3   2   26.98    1.11
   5  -3   2   30.35    1.00
   5  -3   2   29.37    1.07
   5  -3   2   29.40    1.01
   5  -3   2   31.16    1.15
  -6   3  -2   66.52    2.22
  -6   3  -2   69.10    2.07
  -6   3  -2   70.65    2.27
  -6   3  -2   70.35    2.18
  -6   3  -2   71.30    2.26
   6  -3   2   69.07    2.27
   6  -3   2   68.99    2.11
   6  -3   2   67.91    2.24
   6  -3   2   69.07    2.12
   6  -3   2   70.39    2.09
   6  -3   2   70.04    2.17
   6  -3   2   66.65    2.24
   6  -3   2   69.00    2.30
  -7   3  -2    5.66    0.51
  -7   3  -2    4.63    0.36
  -7   3  -2    5.23    0.51
  -7   3  -2    4.80    0.44
  -7   3  -2    5.38    0.49
   7  -3   2    4.77    0.53
   7  -3   2    5.43    0.41
   7  -3   2    4.37    0.40
   7  -3   2    4.77    0.37
   7  -3   2    4.90    0.41
  -8   3  -2    8.82    0.54
  -8   3  -2   10.33    0.64
  -8   3  -2   10.74    0.70
  -8   3  -2   10.99    0.74
  -8   3  -2    9.87    0.69
   8  -3   2    9.97    0.76
   8  -3   2   10.60    0.61
   8  -3   2   11.40    0.65
   8  -3   2    9.19    0.61
   8  -3   2    9.08    0.56
  -9   3  -2   11.70    0.66
  -9   3  -2   12.31    0.84
  -9   3  -2   12.25    0.81
  -9   3  -2   14.21    0.85
   9  -3   2   12.69    0.72
   9  -3   2   13.13    0.92
   9  -3   2   12.16    0.75
   9  -3   2   12.13    0.68
 -10   3  -2    2.37    0.43
 -10   3  -2    2.56    0.44
  10  -3   2    2.22    0.49
  10  -3   2    2.28    0.38
  10  -3   2    2.75    0.38
  10  -3   2    2.55    0.42
  10  -3   2    1.84    0.36
 -11   3  -2   11.28    0.89
  11  -3   2   11.23    0.78
  11  -3   2   10.03    0.69
  11  -3   2   11.07    0.75
  11  -3   2   11.48    0.97
  11  -3   2   11.05    0.82
  11  -3   2   11.67    0.87
  11   2  -2    8.46    0.72
  11   2  -2   10.57    0.73
  11   2  -2    8.70    0.78
  11   2  -2    9.02    0.63
  11   2  -2   10.47    0.88
 -11  -2   2    8.68    0.63
 -11  -2   2    9.41    0.85
 -11  -2   2   10.74    0.89
  10   2  -2    1.37    0.43
  10   2  -2    1.91    0.42
  10   2  -2    1.88    0.36
  10   2  -2    2.00    0.32
  10   2  -2    2.09    0.36
 -10  -2   2    1.93    0.44
 -10  -2   2    1.44    0.30
 -10  -2   2    1.71    0.43
   9   2  -2   28.31    1.10
   9   2  -2   29.77    1.30
   9   2  -2   26.75    1.20
   9   2  -2   28.62    1.36
   9   2  -2   26.94    1.10
  -9  -2   2   26.13    1.28
  -9  -2   2   28.21    1.31
  -9  -2   2   27.33    1.11
  -9  -2   2   28.06    1.16
   8   2  -2   14.22    0.70
   8   2  -2   14.99    0.80
   8   2  -2   13.34    0.82
   8   2  -2   14.61    0.70
   8   2  -2   14.81    0.89
   8   2  -2   14.52    0.69
  -8  -2   2   14.27    0.73
  -8  -2   2   15.65    0.72
  -8  -2   2   14.87    0.85
  -8  -2   2   14.98    0.87
   7   2  -2   79.75    2.57
   7   2  -2   80.74    2.48
   7   2  -2   80.00    2.47
   7   2  -2   83.18    2.59
   7   2  -2   82.43    2.64
   7   2  -2   82.38    2.47
   7   2  -2   86.08    2.73
  -7  -2   2   82.89    2.48
  -7  -2   2   82.25    2.51
  -7  -2   2   83.78    2.67
  -7  -2   2   81.42    2.64
   6   2  -2   33.36    1.09
   6   2  -2   31.99    1.21
   6   2  -2   32.67    1.19
   6   2  -2   31.96    1.09
   6   2  -2   30.97    1.08
   6   2  -2   31.55    1.18
   6   2  -2   30.46    1.19
   6   2  -2   28.29    1.24
   6   2  -2   30.79    1.23
  -6  -2   2   32.11    1.22
  -6  -2   2   32.96    1.24
  -6  -2   2   32.35    1.08
  -6  -2   2   32.68    1.11
   5   2  -2  126.10    3.60
   5   2  -2  125.22    3.71
   5   2  -2  130.46    3.61
   5   2  -2  129.84    3.79
   5   2  -2  130.43    3.72
   5   2  -2  129.58    3.71
   5   2  -2  126.62    3.80
   5   2  -2  128.87    3.60
  -5  -2   2  132.04    3.62
  -5  -2   2  125.56    3.75
  -5  -2   2  128.72    3.74
  -5  -2   2  128.76    3.74
  -5  -2   2  129.84    3.59
   4   2  -2   23.52    0.87
   4   2  -2   23.94    0.93
   4   2  -2   22.18    0.89
   4   2  -2   20.83    0.74
   4   2  -2   22.71    0.85
   4   2  -2   22.76    0.76
   4   2  -2   22.90    0.77
  -4  -2   2   24.22    0.77
  -4  -2   2   23.86    0.87
  -4  -2   2   22.48    0.87
  -4  -2   2   22.65    0.85
  -4  -2   2   21.90    0.73
  -4  -2   2   23.04    0.87
   3   2  -2    8.66    0.32
   3   2  -2    9.28    0.48
   3   2  -2    8.96    0.43
   3   2  -2    8.59    0.48
   3   2  -2    9.59    0.37
   3   2  -2    9.38    0.35
   3   2  -2    8.96    0.45
  -3  -2   2    9.03    0.36
  -3  -2   2    9.32    0.45
  -3  -2   2    9.20    0.33
  -3  -2   2    8.64    0.44
  -3  -2   2    9.11    0.44
  -3  -2   2    9.49    0.35
   2   2  -2   81.20    2.31
   2   2  -2   81.57    2.22
   2   2  -2   79.61    2.17
   2   2  -2   80.64    2.33
   2   2  -2   79.87    2.27
  -2  -2   2   80.51    2.33
  -2  -2   2   81.19    2.30
  -2  -2   2   79.69    2.30
  -2  -2   2   80.94    2.28
  -2  -2   2   79.90    2.21
  -2  -2   2   78.93    2.30
   1   2  -2  200.16    5.24
   1   2  -2  193.74    5.29
   1   2  -2  201.69    5.30
   1   2  -2  196.74    5.27
   1   2  -2  194.59    5.26
  -1  -2   2  196.15    5.29
  -1  -2   2  198.95    5.27
  -1  -2   2  171.69    5.25
  -1  -2   2  194.47    5.29
  -1  -2   2  200.74    5.23
   0   2  -2  537.65   14.16
   0   2  -2  531.24   14.17
   0  -2   2  532.67   14.16
  -1   2  -2  371.15   10.20
  -1   2  -2  397.60   10.28
  -1   2  -2  381.60   10.17
  -1   2  -2  394.28   10.17
  -1   2  -2  389.29   10.26
  -1   2  -2  392.74   10.24
  -1   2  -2  373.84   10.27
  -1   2  -2  392.36   10.26
   1  -2   2  376.73   10.17
   1  -2   2  372.83   10.20
   1  -2   2  379.99   10.25
   1  -2   2  385.39   10.28
   1  -2   2  370.36   10.27
   1  -2   2  388.39   10.17
   1  -2   2  390.11   10.26
  -2   2  -2  129.73    3.50
  -2   2  -2  130.68    3.40
  -2   2  -2  125.65    3.40
  -2   2  -2  120.88    3.45
  -2   2  -2  130.33    3.55
  -2   2  -2  129.44    3.54
   2  -2   2  127.08    3.46
   2  -2   2  115.68    3.40
   2  -2   2  126.94    3.54
   2  -2   2  130.91    3.40
   2  -2   2  128.36    3.50
  -3   2  -2    0.81    0.15
  -3   2  -2    1.68    0.21
  -3   2  -2    0.83    0.18
  -3   2  -2    1.03    0.12
  -3   2  -2    0.88    0.18
  -3   2  -2    0.99    0.12
   3  -2   2    0.73    0.11
   3  -2   2    0.70    0.17
   3  -2   2    0.74    0.17
   3  -2   2    0.60    0.14
   3  -2   2    1.03    0.12
   3  -2   2    0.75    0.19
   3  -2   2    0.87    0.14
   3  -2   2    0.71    0.15
  -4   2  -2  161.10    4.51
  -4   2  -2  158.21    4.42
  -4   2  -2  156.01    4.34
  -4   2  -2  158.69    4.48
  -4   2  -2  161.54    4.50
   4  -2   2  156.89    4.52
   4  -2   2  160.37    4.55
   4  -2   2  157.44    4.41
   4  -2   2  157.35    4.41
   4  -2   2  160.66    4.50
   4  -2   2  158.09    4.50
   4  -2   2  162.13    4.37
   4  -2   2  159.98    4.36
  -5   2  -2   19.81    0.72
  -5   2  -2   20.84    0.89
  -5   2  -2   21.62    0.88
  -5   2  -2   21.31    0.80
  -5   2  -2   21.17    0.86
   5  -2   2   21.06    0.87
   5  -2   2   20.82    0.79
   5  -2   2   21.04    0.76
   5  -2   2   20.65    0.77
   5  -2   2   20.61    0.80
   5  -2   2   19.79    0.84
   5  -2   2   20.14    0.88
   5  -2   2   21.37    0.93
  -6   2  -2    8.32    0.56
  -6   2  -2    7.93    0.52
  -6   2  -2    8.53    0.48
  -6   2  -2    8.90    0.44
  -6   2  -2    8.27    0.54
   6  -2   2    8.78    0.55
   6  -2   2    8.04    0.56
   6  -2   2    9.40    0.49
   6  -2   2    7.64    0.52
   6  -2   2    8.22    0.46
   6  -2   2    8.39    0.45
   6  -2   2    8.04    0.49
   6  -2   2    8.33    0.60
  -7   2  -2    9.45    0.61
  -7   2  -2    9.71    0.57
  -7   2  -2   10.43    0.64
  -7   2  -2   10.34    0.53
  -7   2  -2   11.06    0.68
   7  -2   2   10.34    0.54
   7  -2   2    9.84    0.61
   7  -2   2    9.73    0.56
   7  -2   2   10.22    0.61
   7  -2   2   10.06    0.55
   7  -2   2    9.70    0.70
  -8   2  -2    1.10    0.30
  -8   2  -2    1.32    0.32
  -8   2  -2    1.18    0.29
   8  -2   2    1.13    0.24
   8  -2   2    1.35    0.26
   8  -2   2    0.73    0.26
   8  -2   2    0.95    0.34
   8  -2   2    0.99    0.24
   8  -2   2    1.36    0.26
  -9   2  -2   13.12    0.86
  -9   2  -2   12.08    0.80
  -9   2  -2   12.16    0.78
   9  -2   2   11.80    0.72
   9  -2   2   13.23    0.80
   9  -2   2   12.59    0.72
   9  -2   2   13.25    0.69
   9  -2   2   13.63    0.94
 -10   2  -2    4.87    0.59
 -10   2  -2    4.86    0.64
  10  -2   2    4.54    0.47
  10  -2   2    5.58    0.60
  10  -2   2    4.90    0.51
  10  -2   2    4.62    0.51
  10  -2   2    6.09    0.72
 -11   2  -2   30.39    1.45
  11  -2   2   28.13    1.31
  11  -2   2   27.64    1.34
  11  -2   2   29.76    1.25
  11  -2   2   26.37    1.38
  11  -2   2   29.97    1.27
  11  -2   2   29.51    1.57
  11   1  -2   18.62    1.08
  11   1  -2   17.95    1.02
  11   1  -2   19.30    1.16
  11   1  -2   19.17    0.95
  11   1  -2   18.68    0.99
 -11  -1   2   17.96    0.95
 -11  -1   2   15.74    1.06
  10   1  -2    8.75    0.76
  10   1  -2    6.63    0.61
  10   1  -2    6.43    0.54
  10   1  -2    6.98    0.65
  10   1  -2    6.47    0.59
 -10  -1   2    7.03    0.56
 -10  -1   2    7.15    0.67
 -10  -1   2    5.97    0.67
   9   1  -2   26.78    1.14
   9   1  -2   26.40    1.11
   9   1  -2   27.03    1.29
   9   1  -2   25.81    1.21
   9   1  -2   28.20    1.20
  -9  -1   2   26.79    1.24
  -9  -1   2   26.50    1.09
  -9  -1   2   24.60    1.21
   8   1  -2    0.18    0.18
   8   1  -2    0.31    0.18
   8   1  -2    0.04    0.22
   8   1  -2    0.35    0.18
   8   1  -2    0.39    0.20
  -8  -1   2    0.28    0.22
  -8  -1   2   -0.06    0.18
  -8  -1   2    0.15    0.17
  -8  -1   2    0.10    0.21
   7   1  -2   71.68    2.37
   7   1  -2   69.58    2.27
   7   1  -2   72.20    2.29
   7   1  -2   70.57    2.27
   7   1  -2   71.82    2.20
   7   1  -2   68.45    2.17
   7   1  -2   68.93    2.19
  -7  -1   2   71.30    2.17
  -7  -1   2   67.65    2.27
  -7  -1   2   68.23    2.28
  -7  -1   2   71.12    2.31
  -7  -1   2   70.76    2.20
   6   1  -2    3.49    0.29
   6   1  -2    2.95    0.32
   6   1  -2    3.38    0.35
   6   1  -2    2.51    0.36
   6   1  -2    3.15    0.33
   6   1  -2    3.49    0.31
   6   1  -2    2.87    0.30
   6   1  -2    2.76    0.34
  -6  -1   2    2.76    0.33
  -6  -1   2    2.76    0.34
  -6  -1   2    3.04    0.34
  -6  -1   2    3.82    0.29
  -6  -1   2    2.43    0.28
   5   1  -2  143.72    4.16
   5   1  -2  141.82    3.99
   5   1  -2  147.09    4.03
   5   1  -2  140.60    4.06
   5   1  -2  141.74    4.14
   5   1  -2  144.42    4.10
   5   1  -2  144.41    4.10
   5   1  -2  142.95    4.03
  -5  -1   2  144.38    4.01
  -5  -1   2  142.12    4.10
  -5  -1   2  140.72    4.10
  -5  -1   2  144.42    3.98
  -5  -1   2  142.55    4.08
   4   1  -2  202.04    5.54
   4   1  -2  204.24    5.47
   4   1  -2  181.11    5.41
   4   1  -2  201.37    5.53
   4   1  -2  196.73    5.48
   4   1  -2  206.27    5.59
   4   1  -2  201.77    5.47
   4   1  -2  203.64    5.57
  -4  -1   2  194.46    5.52
  -4  -1   2  198.71    5.41
  -4  -1   2  199.09    5.49
  -4  -1   2  202.09    5.43
  -4  -1   2  201.06    5.53
   3   1  -2   25.67    0.78
   3   1  -2   24.55    0.76
   3   1  -2   25.00    0.90
   3   1  -2   25.74    0.88
   3   1  -2   24.55    0.82
   3   1  -2   26.54    0.91
   3   1  -2   26.21    0.83
  -3  -1   2   24.78    0.83
  -3  -1   2   25.43    0.77
  -3  -1   2   25.17    0.87
  -3  -1   2   25.18    0.82
  -3  -1   2   25.03    0.87
   2   1  -2    0.25    0.09
   2   1  -2    0.30    0.07
   2   1  -2    0.50    0.08
   2   1  -2    0.28    0.06
   2   1  -2    0.46    0.11
   2   1  -2    0.22    0.12
  -2  -1   2    0.40    0.12
  -2  -1   2    0.56    0.13
  -2  -1   2    0.38    0.10
  -2  -1   2    0.78    0.15
  -2  -1   2    0.29    0.11
  -2  -1   2    0.27    0.10
   1   1  -2    0.52    0.10
   1   1  -2    0.38    0.10
   1   1  -2    0.49    0.06
   1   1  -2    0.44    0.10
   1   1  -2    0.77    0.08
   1   1  -2    0.90    0.13
   1   1  -2    0.66    0.09
  -1  -1   2    0.65    0.10
  -1  -1   2    0.99    0.12
  -1  -1   2    0.59    0.11
  -1  -1   2    0.68    0.07
  -1  -1   2    0.68    0.08
  -1  -1   2    0.38    0.10
  -1  -1   2    0.57    0.10
  -1  -1   2    0.46    0.11
   0   1  -2  764.33   21.89
  -1   1  -2   31.56    0.95
  -1   1  -2   28.15    0.91
  -1   1  -2   31.28    0.93
  -1   1  -2   31.67    0.90
  -1   1  -2   31.02    0.95
   1  -1   2   31.32    0.92
   1  -1   2   31.63    0.96
   1  -1   2   29.52    0.98
   1  -1   2   31.01    0.95
   1  -1   2   31.61    0.90
   1  -1   2   31.19    0.96
   1  -1   2   31.20    0.95
  -2   1  -2  272.49    7.28
  -2   1  -2  272.11    7.25
  -2   1  -2  267.08    7.24
  -2   1  -2  271.47    7.26
  -2   1  -2  273.02    7.17
   2  -1   2  268.96    7.17
   2  -1   2  264.90    7.22
   2  -1   2  269.04    7.25
   2  -1   2  239.87    7.23
   2  -1   2  274.96    7.14
   2  -1   2  277.28    7.14
   2  -1   2  263.51    7.12
   2  -1   2  270.52    7.27
  -3   1  -2   27.97    0.88
  -3   1  -2   29.05    0.96
  -3   1  -2   27.48    1.00
  -3   1  -2   28.93    0.85
  -3   1  -2   28.54    0.98
  -3   1  -2   27.52    0.95
   3  -1   2   28.19    0.93
   3  -1   2   26.97    0.95
   3  -1   2   29.32    1.01
   3  -1   2   26.88    0.96
   3  -1   2   29.50    0.87
   3  -1   2   27.30    0.87
   3  -1   2   27.41    0.84
   3  -1   2   27.96    0.88
  -4   1  -2  101.80    2.92
  -4   1  -2  101.89    2.88
  -4   1  -2  100.16    2.79
  -4   1  -2  100.11    2.95
  -4   1  -2   97.27    2.87
   4  -1   2  101.53    2.87
   4  -1   2   98.82    2.87
   4  -1   2   99.87    2.80
   4  -1   2   90.47    2.77
   4  -1   2   99.63    2.94
   4  -1   2   98.44    2.90
   4  -1   2   95.10    2.78
  -5   1  -2   78.66    2.39
  -5   1  -2   77.58    2.45
  -5   1  -2   80.46    2.38
  -5   1  -2   78.41    2.28
  -5   1  -2   77.09    2.41
   5  -1   2   78.36    2.37
   5  -1   2   78.26    2.37
   5  -1   2   77.93    2.40
   5  -1   2   71.22    2.41
   5  -1   2   78.14    2.31
   5  -1   2   78.63    2.30
   5  -1   2   77.93    2.28
  -6   1  -2    0.11    0.17
  -6   1  -2    0.03    0.14
  -6   1  -2   -0.10    0.16
  -6   1  -2   -0.12    0.15
   6  -1   2    0.02    0.12
   6  -1   2   -0.01    0.12
   6  -1   2    0.13    0.13
   6  -1   2    0.08    0.14
   6  -1   2    0.20    0.15
   6  -1   2    0.12    0.15
   6  -1   2    0.12    0.14
  -7   1  -2   24.59    1.02
  -7   1  -2   22.20    1.01
  -7   1  -2   23.82    1.13
  -7   1  -2   24.18    1.07
   7  -1   2   23.74    0.95
   7  -1   2   23.20    1.03
   7  -1   2   24.26    0.98
   7  -1   2   24.35    0.93
   7  -1   2   23.46    0.91
   7  -1   2   23.80    0.93
   7  -1   2   23.20    1.00
  -8   1  -2   14.36    0.86
  -8   1  -2   15.96    0.86
  -8   1  -2   14.47    0.92
  -8   1  -2   15.32    0.81
   8  -1   2   16.00    0.74
   8  -1   2   14.01    0.77
   8  -1   2   14.99    0.77
   8  -1   2   15.49    0.86
   8  -1   2   16.86    0.76
   8  -1   2   16.29    0.75
  -9   1  -2   52.71    1.93
  -9   1  -2   55.35    2.06
  -9   1  -2   56.21    2.02
   9  -1   2   50.71    1.82
   9  -1   2   53.55    1.84
   9  -1   2   56.34    1.95
   9  -1   2   57.89    2.06
   9  -1   2   53.39    1.84
 -10   1  -2    0.88    0.31
 -10   1  -2    1.26    0.37
 -10   1  -2    1.45    0.40
  10  -1   2    1.45    0.29
  10  -1   2    0.99    0.32
  10  -1   2    1.28    0.45
  10  -1   2    1.45    0.37
  10  -1   2    0.69    0.27
 -11   1  -2   18.53    1.14
 -11   1  -2   16.86    1.07
  11  -1   2   18.91    1.01
  11  -1   2   17.11    0.94
  11  -1   2   17.94    1.23
  11  -1   2   18.28    0.92
  11  -1   2   19.90    1.16
  11  -1   2   18.25    1.02
  11   0  -2   18.21    1.05
  11   0  -2   18.57    1.06
  11   0  -2   17.48    1.09
  11   0  -2   17.99    1.10
  11   0  -2   17.44    0.96
  11   0  -2   20.07    1.03
 -11   0   2   18.02    0.96
 -11   0   2   17.14    1.06
  10   0  -2    4.48    0.52
  10   0  -2    4.41    0.50
  10   0  -2    4.76    0.60
  10   0  -2    4.75    0.58
  10   0  -2    4.82    0.51
 -10   0   2    6.17    0.60
 -10   0   2    4.04    0.54
 -10   0   2    5.00    0.51
   9   0  -2   12.85    0.75
   9   0  -2   12.35    0.78
   9   0  -2   13.24    0.74
   9   0  -2   11.86    0.82
  -9   0   2   12.43    0.78
  -9   0   2   12.11    0.77
  -9   0   2   11.80    0.69
   8   0  -2    0.19    0.19
   8   0  -2    0.37    0.20
   8   0  -2    0.41    0.20
   8   0  -2    0.37    0.19
   8   0  -2   -0.08    0.17
   8   0  -2    0.16    0.22
  -8   0   2    0.17    0.23
  -8   0   2    0.19    0.18
  -8   0   2    0.49    0.22
  -8   0   2    0.01    0.19
   7   0  -2   15.16    0.77
   7   0  -2   15.83    0.71
   7   0  -2   16.08    0.75
   7   0  -2   16.36    0.76
   7   0  -2   13.90    0.78
   7   0  -2   14.33    0.76
   7   0  -2   16.04    0.74
   7   0  -2   15.49    0.82
   7   0  -2   14.17    0.72
  -7   0   2   15.61    0.76
  -7   0   2   14.60    0.69
  -7   0   2   14.54    0.74
  -7   0   2   15.22    0.76
   6   0  -2   20.70    0.89
   6   0  -2   21.67    0.86
   6   0  -2   21.86    0.87
   6   0  -2   21.21    0.83
   6   0  -2   21.25    0.90
   6   0  -2   22.68    0.86
   6   0  -2   19.73    0.90
   6   0  -2   19.25    0.84
   6   0  -2   21.60    0.95
  -6   0   2   21.31    0.87
  -6   0   2   21.49    0.88
  -6   0   2   21.14    0.81
  -6   0   2   21.22    0.87
   5   0  -2    0.59    0.15
   5   0  -2    0.43    0.15
   5   0  -2    0.29    0.14
   5   0  -2    0.32    0.16
   5   0  -2    0.29    0.13
   5   0  -2    0.14    0.14
   5   0  -2    0.37    0.17
   5   0  -2    0.52    0.16
  -5   0   2    0.27    0.14
  -5   0   2    0.07    0.14
  -5   0   2    0.31    0.15
  -5   0   2    0.17    0.15
  -5   0   2    0.37    0.14
   4   0  -2  274.43    7.51
   4   0  -2  274.66    7.43
   4   0  -2  272.04    7.43
   4   0  -2  281.03    7.48
   4   0  -2  275.71    7.51
   4   0  -2  275.74    7.42
   4   0  -2  274.87    7.52
   4   0  -2  277.32    7.48
  -4   0   2  271.00    7.48
  -4   0   2  274.67    7.52
  -4   0   2  269.77    7.43
  -4   0   2  265.55    7.46
  -4   0   2  277.07    7.41
   3   0  -2   86.54    2.54
   3   0  -2   88.36    2.46
   3   0  -2   88.11    2.54
   3   0  -2   90.18    2.51
   3   0  -2   90.07    2.54
   3   0  -2   88.30    2.44
   3   0  -2   89.32    2.46
  -3   0   2   86.73    2.49
  -3   0   2   87.39    2.44
  -3   0   2   83.32    2.44
  -3   0   2   88.51    2.55
  -3   0   2   88.99    2.50
  -3   0   2   85.65    2.51
   2   0  -2  203.25    5.57
   2   0  -2  201.62    5.51
   2   0  -2  205.21    5.48
   2   0  -2  204.43    5.51
   2   0  -2  207.36    5.59
   2   0  -2  208.68    5.59
   2   0  -2  208.65    5.52
   2   0  -2  209.21    5.59
  -2   0   2  197.66    5.55
  -2   0   2  204.61    5.59
  -2   0   2  205.45    5.48
  -2   0   2  204.71    5.56
  -2   0   2  208.26    5.57
  -2   0   2  206.41    5.52
   1   0  -2   53.46    1.65
   1   0  -2   60.83    1.62
   1   0  -2   61.71    1.63
   1   0  -2   57.02    1.64
   1   0  -2   54.61    1.64
   1   0  -2   53.20    1.65
  -1   0   2   62.08    1.63
  -1   0   2   58.77    1.62
  -1   0   2   60.28    1.64
  -1   0   2   61.63    1.66
   0   0  -2  802.98   23.19
   0   0   2  815.09   23.26
  -1   0  -2  668.91   17.70
  -2   0  -2   59.12    1.65
  -2   0  -2   56.75    1.61
  -2   0  -2   53.07    1.57
  -2   0  -2   57.70    1.67
  -2   0  -2   56.41    1.68
   2   0   2   58.30    1.68
   2   0   2   55.99    1.70
   2   0   2   57.91    1.65
   2   0   2   56.50    1.58
   2   0   2   51.47    1.60
   2   0   2   57.19    1.67
  -3   0  -2   33.02    1.05
  -3   0  -2   32.16    1.13
  -3   0  -2   33.43    0.95
  -3   0  -2   32.45    1.09
  -3   0  -2   31.42    1.01
  -3   0  -2   31.31    1.06
   3   0   2   32.85    0.95
   3   0   2   32.05    1.08
   3   0   2   29.24    0.97
   3   0   2   32.97    1.03
   3   0   2   31.78    1.08
   3   0   2   33.38    1.05
  -4   0  -2    2.77    0.32
  -4   0  -2    2.85    0.30
  -4   0  -2    3.11    0.28
  -4   0  -2    2.68    0.35
   4   0   2    3.28    0.28
   4   0   2    2.92    0.24
   4   0   2    3.75    0.29
   4   0   2    2.86    0.30
   4   0   2    2.87    0.30
   4   0   2    3.27    0.34
   4   0   2    3.33    0.23
   4   0   2    2.92    0.22
  -5   0  -2  106.56    3.23
  -5   0  -2  108.19    3.14
  -5   0  -2  106.82    3.09
  -5   0  -2  108.42    3.18
   5   0   2  106.30    3.08
   5   0   2  107.69    2.99
   5   0   2  105.02    3.08
   5   0   2  103.67    3.14
   5   0   2  102.31    3.02
   5   0   2  105.50    3.15
   5   0   2  109.06    3.10
   5   0   2  106.39    2.99
   5   0   2  101.65    3.20
  -6   0  -2    9.24    0.58
  -6   0  -2   10.14    0.69
  -6   0  -2    9.85    0.62
  -6   0  -2   10.86    0.57
   6   0   2   10.41    0.49
   6   0   2   10.38    0.53
   6   0   2   10.30    0.58
   6   0   2   11.65    0.65
   6   0   2    9.79    0.60
   6   0   2   11.27    0.51
   6   0   2   11.32    0.57
   6   0   2   10.24    0.55
  -7   0  -2   33.80    1.24
  -7   0  -2   33.27    1.30
  -7   0  -2   32.75    1.33
  -7   0  -2   33.60    1.42
   7   0   2   30.46    1.22
   7   0   2   34.31    1.16
   7   0   2   32.60    1.15
   7   0   2   34.02    1.21
   7   0   2   34.80    1.28
   7   0   2   34.75    1.36
   7   0   2   31.43    1.23
  -8   0  -2    5.12    0.64
  -8   0  -2    5.99    0.55
  -8   0  -2    5.36    0.55
  -8   0  -2    5.13    0.47
   8   0   2    5.81    0.44
   8   0   2    6.37    0.53
   8   0   2    4.94    0.56
   8   0   2    5.49    0.47
   8   0   2    6.12    0.60
   8   0   2    6.02    0.44
   8   0   2    6.05    0.49
  -9   0  -2   52.34    1.99
  -9   0  -2   53.73    1.90
  -9   0  -2   56.16    2.19
  -9   0  -2   56.49    2.08
   9   0   2   55.34    1.98
   9   0   2   57.11    2.10
   9   0   2   54.03    1.89
   9   0   2   55.02    1.81
   9   0   2   50.31    1.78
 -10   0  -2   -0.23    0.22
 -10   0  -2    0.53    0.35
 -10   0  -2    0.40    0.28
  10   0   2   -0.40    0.22
  10   0   2    0.05    0.23
  10   0   2   -0.44    0.21
  10   0   2    0.14    0.19
  10   0   2    0.71    0.38
 -11   0  -2    3.93    0.61
 -11   0  -2    4.21    0.58
  11   0   2    5.11    0.62
  11   0   2    4.29    0.45
  11   0   2    5.14    0.54
  11   0   2    3.76    0.50
  11   0   2    4.63    0.67
  11   0   2    4.39    0.71
  12  -1  -2    2.87    0.49
  12  -1  -2    4.15    0.54
  12  -1  -2    2.78    0.47
  12  -1  -2    2.95    0.54
  12  -1  -2    3.39    0.58
  12  -1  -2    3.47    0.55
 -12   1   2    3.45    0.55
 -12   1   2    3.29    0.50
  11  -1  -2   15.39    0.99
  11  -1  -2   14.92    0.91
  11  -1  -2   13.52    0.88
  11  -1  -2   15.07    0.93
  11  -1  -2   14.34    0.96
 -11   1   2   12.99    0.90
 -11   1   2   15.44    0.88
 -11   1   2   12.82    0.89
  10  -1  -2    9.43    0.74
  10  -1  -2    9.23    0.71
  10  -1  -2    9.45    0.69
  10  -1  -2   10.47    0.79
  10  -1  -2    9.82    0.70
 -10   1   2    9.18    0.71
 -10   1   2    9.26    0.66
 -10   1   2    9.77    0.72
   9  -1  -2   28.88    1.26
   9  -1  -2   27.13    1.21
   9  -1  -2   28.79    1.21
   9  -1  -2   28.40    1.30
   9  -1  -2   29.15    1.27
  -9   1   2   27.27    1.16
  -9   1   2   28.03    1.23
  -9   1   2   25.74    1.19
   8  -1  -2    7.61    0.62
   8  -1  -2    7.31    0.59
   8  -1  -2    7.10    0.63
   8  -1  -2    7.48    0.54
   8  -1  -2    8.29    0.58
   8  -1  -2    7.05    0.58
   8  -1  -2    7.45    0.61
  -8   1   2    7.81    0.56
  -8   1   2    7.00    0.51
  -8   1   2    6.79    0.53
   7  -1  -2   43.14    1.59
   7  -1  -2   44.75    1.55
   7  -1  -2   44.50    1.60
   7  -1  -2   43.31    1.57
   7  -1  -2   42.40    1.52
   7  -1  -2   46.81    1.63
   7  -1  -2   45.81    1.58
   7  -1  -2   42.00    1.52
   7  -1  -2   46.39    1.59
  -7   1   2   45.62    1.55
  -7   1   2   45.04    1.62
  -7   1   2   42.84    1.55
  -7   1   2   45.09    1.52
   6  -1  -2   78.14    2.60
   6  -1  -2   84.62    2.63
   6  -1  -2   87.26    2.57
   6  -1  -2   84.13    2.55
   6  -1  -2   88.51    2.61
   6  -1  -2   85.29    2.55
   6  -1  -2   84.75    2.56
   6  -1  -2   85.27    2.60
   6  -1  -2   80.19    2.60
  -6   1   2   83.59    2.54
  -6   1   2   85.07    2.53
  -6   1   2   83.92    2.58
  -6   1   2   88.02    2.64
   5  -1  -2   25.30    0.92
   5  -1  -2   24.72    0.96
   5  -1  -2   24.71    0.91
   5  -1  -2   25.37    0.96
   5  -1  -2   24.51    0.91
   5  -1  -2   24.42    0.89
   5  -1  -2   26.01    0.99
   5  -1  -2   24.66    0.95
  -5   1   2   24.74    0.90
  -5   1   2   25.04    0.91
  -5   1   2   25.35    0.99
  -5   1   2   25.02    0.98
  -5   1   2   26.65    0.96
   4  -1  -2  212.57    5.89
   4  -1  -2  210.56    5.82
   4  -1  -2  206.48    5.78
   4  -1  -2  214.69    5.88
   4  -1  -2  212.34    5.83
   4  -1  -2  216.56    5.87
   4  -1  -2  209.87    5.78
   4  -1  -2  211.17    5.88
  -4   1   2  215.31    5.90
  -4   1   2  210.85    5.84
  -4   1   2  213.27    5.81
  -4   1   2  216.24    5.90
  -4   1   2  207.99    5.80
   3  -1  -2   12.10    0.49
   3  -1  -2   12.18    0.53
   3  -1  -2   12.09    0.53
   3  -1  -2   12.63    0.48
   3  -1  -2   11.65    0.44
   3  -1  -2   10.63    0.44
  -3   1   2   11.42    0.50
  -3   1   2   12.47    0.55
  -3   1   2   12.00    0.47
  -3   1   2   11.84    0.48
  -3   1   2   12.18    0.53
   2  -1  -2    2.52    0.25
   2  -1  -2    2.46    0.20
   2  -1  -2    2.72    0.25
   2  -1  -2    2.68    0.24
   2  -1  -2    3.25    0.23
   2  -1  -2    3.01    0.19
  -2   1   2    2.96    0.26
  -2   1   2    3.68    0.22
  -2   1   2    2.62    0.22
  -2   1   2    2.83    0.23
  -2   1   2    3.23    0.26
  -2   1   2    2.77    0.24
  -2   1   2    3.02    0.18
   1  -1  -2  399.66   10.87
   1  -1  -2  403.08   10.90
   1  -1  -2  400.98   10.89
   1  -1  -2  428.10   10.91
   1  -1  -2  383.76   10.86
  -1   1   2  413.46   10.83
  -1   1   2  403.42   10.90
  -1   1   2  418.13   10.89
  -1   1   2  413.53   10.89
  -1   1   2  414.71   10.87
  -1   1   2  407.14   10.88
   0  -1  -2   54.90    1.48
   0  -1  -2   52.52    1.52
   0  -1  -2   49.19    1.52
   0  -1  -2   49.91    1.50
   0  -1  -2   47.10    1.51
   0  -1  -2   54.29    1.53
   0   1   2   54.73    1.52
   0   1   2   52.66    1.52
   0   1   2   53.44    1.54
   0   1   2   54.97    1.48
   0   1   2   54.52    1.52
   0   1   2   55.66    1.54
   0   1   2   52.92    1.50
  -1  -1  -2   22.30    0.77
  -1  -1  -2   22.94    0.72
  -1  -1  -2   23.14    0.78
  -1  -1  -2   20.47    0.72
  -1  -1  -2   23.48    0.75
   1   1   2   22.62    0.77
   1   1   2   22.74    0.72
   1   1   2   22.67    0.76
   1   1   2   23.06    0.72
   1   1   2   23.28    0.75
  -2  -1  -2   29.19    1.00
  -2  -1  -2   30.98    1.02
  -2  -1  -2   31.75    1.05
  -2  -1  -2   33.99    0.99
   2   1   2   32.17    1.05
   2   1   2   30.16    0.97
   2   1   2   32.28    1.02
   2   1   2   31.63    1.04
   2   1   2   31.15    1.07
   2   1   2   31.52    0.97
  -3  -1  -2  143.95    4.01
  -3  -1  -2  144.53    4.09
  -3  -1  -2  142.40    3.99
  -3  -1  -2  147.75    4.05
  -3  -1  -2  147.02    3.95
   3   1   2  141.77    4.08
   3   1   2  145.61    4.01
   3   1   2  145.97    4.05
   3   1   2  129.99    3.93
   3   1   2  143.35    3.95
   3   1   2  140.11    4.02
  -4  -1  -2   10.95    0.52
  -4  -1  -2   10.93    0.54
  -4  -1  -2   11.22    0.49
  -4  -1  -2   11.06    0.57
  -4  -1  -2   10.62    0.61
   4   1   2   10.87    0.55
   4   1   2   11.32    0.54
   4   1   2   10.64    0.59
   4   1   2   11.51    0.58
   4   1   2   10.90    0.40
   4   1   2   10.88    0.49
   4   1   2    9.07    0.39
   4   1   2   11.29    0.48
  -5  -1  -2  144.75    4.24
  -5  -1  -2  153.22    4.19
  -5  -1  -2  137.50    4.37
  -5  -1  -2  149.80    4.31
  -5  -1  -2  150.60    4.28
   5   1   2  150.47    4.19
   5   1   2  145.09    4.29
   5   1   2  149.88    4.20
   5   1   2  152.14    4.09
   5   1   2  148.11    4.38
   5   1   2  152.00    4.09
   5   1   2  156.19    4.29
   5   1   2  144.04    4.32
  -6  -1  -2   36.48    1.24
  -6  -1  -2   37.23    1.46
  -6  -1  -2   35.18    1.36
  -6  -1  -2   34.64    1.32
   6   1   2   33.90    1.22
   6   1   2   35.41    1.15
   6   1   2   35.85    1.26
   6   1   2   35.87    1.30
   6   1   2   35.67    1.49
   6   1   2   37.44    1.40
   6   1   2   36.02    1.33
   6   1   2   35.84    1.15
  -7  -1  -2   73.89    2.28
  -7  -1  -2   74.74    2.44
  -7  -1  -2   75.47    2.57
  -7  -1  -2   73.98    2.40
   7   1   2   72.67    2.48
   7   1   2   72.25    2.28
   7   1   2   73.82    2.19
   7   1   2   75.76    2.20
   7   1   2   69.78    2.35
   7   1   2   72.29    2.31
   7   1   2   72.44    2.39
  -8  -1  -2    1.16    0.30
  -8  -1  -2    0.68    0.34
  -8  -1  -2    1.26    0.25
  -8  -1  -2    0.66    0.29
   8   1   2    1.86    0.35
   8   1   2    0.64    0.25
   8   1   2    0.70    0.19
   8   1   2    0.76    0.19
   8   1   2    0.70    0.32
   8   1   2    0.94    0.24
  -9  -1  -2    7.27    0.64
  -9  -1  -2    6.83    0.51
  -9  -1  -2    7.31    0.62
  -9  -1  -2    6.55    0.73
   9   1   2    6.85    0.61
   9   1   2    6.20    0.65
   9   1   2    7.06    0.56
   9   1   2    6.54    0.46
   9   1   2    6.92    0.46
 -10  -1  -2    2.85    0.51
 -10  -1  -2    3.18    0.49
 -10  -1  -2    3.89    0.62
  10   1   2    3.10    0.36
  10   1   2    3.81    0.61
  10   1   2    3.14    0.42
  10   1   2    2.61    0.45
  10   1   2    3.60    0.48
  12  -2  -2    4.96    0.65
  12  -2  -2    6.75    0.67
  12  -2  -2    5.50    0.70
  12  -2  -2    5.39    0.63
  12  -2  -2    6.42    0.71
 -12   2   2    5.00    0.62
 -12   2   2    5.34    0.65
 -12   2   2    4.44    0.59
  11  -2  -2    2.33    0.42
  11  -2  -2    2.26    0.42
  11  -2  -2    1.97    0.40
  11  -2  -2    1.64    0.39
  11  -2  -2    2.89    0.47
 -11   2   2    1.86    0.40
 -11   2   2    2.40    0.45
 -11   2   2    1.80    0.40
  10  -2  -2    2.81    0.44
  10  -2  -2    2.85    0.49
  10  -2  -2    2.68    0.44
  10  -2  -2    2.60    0.45
  10  -2  -2    2.61    0.41
 -10   2   2    2.75    0.44
 -10   2   2    2.20    0.40
 -10   2   2    2.96    0.43
   9  -2  -2   14.00    0.85
   9  -2  -2   13.20    0.84
   9  -2  -2   12.10    0.78
   9  -2  -2   13.06    0.77
   9  -2  -2   12.95    0.80
  -9   2   2   12.38    0.77
  -9   2   2   12.39    0.74
  -9   2   2   13.03    0.74
   8  -2  -2   53.78    1.95
   8  -2  -2   52.92    1.87
   8  -2  -2   51.34    1.83
   8  -2  -2   57.01    1.94
   8  -2  -2   53.15    1.88
  -8   2   2   53.18    1.81
  -8   2   2   54.47    1.88
  -8   2   2   52.96    1.84
  -8   2   2   55.03    1.94
   7  -2  -2   18.12    0.83
   7  -2  -2   17.10    0.86
   7  -2  -2   19.69    0.87
   7  -2  -2   19.59    0.88
   7  -2  -2   18.64    0.89
   7  -2  -2   17.91    0.84
   7  -2  -2   18.01    0.89
  -7   2   2   19.31    0.91
  -7   2   2   17.32    0.84
  -7   2   2   19.33    0.93
  -7   2   2   18.63    0.84
  -7   2   2   18.94    0.81
   6  -2  -2   75.43    2.37
   6  -2  -2   76.91    2.41
   6  -2  -2   75.90    2.32
   6  -2  -2   76.08    2.42
   6  -2  -2   77.63    2.34
   6  -2  -2   77.82    2.37
   6  -2  -2   77.58    2.42
   6  -2  -2   69.53    2.36
  -6   2   2   78.12    2.45
  -6   2   2   77.07    2.34
  -6   2   2   74.78    2.29
  -6   2   2   75.52    2.36
  -6   2   2   78.26    2.42
   5  -2  -2   36.47    1.25
   5  -2  -2   35.30    1.29
   5  -2  -2   38.73    1.32
   5  -2  -2   35.76    1.20
   5  -2  -2   35.34    1.21
   5  -2  -2   36.19    1.25
   5  -2  -2   38.49    1.32
   5  -2  -2   35.78    1.28
  -5   2   2   35.64    1.18
  -5   2   2   36.74    1.31
  -5   2   2   37.09    1.26
  -5   2   2   37.02    1.30
   4  -2  -2  146.70    4.28
   4  -2  -2  153.48    4.20
   4  -2  -2  149.60    4.31
   4  -2  -2  155.70    4.32
   4  -2  -2  150.82    4.24
   4  -2  -2  152.39    4.20
   4  -2  -2  151.50    4.31
   4  -2  -2  155.04    4.27
  -4   2   2  151.26    4.30
  -4   2   2  150.63    4.26
  -4   2   2  147.55    4.18
  -4   2   2  151.98    4.32
  -4   2   2  154.53    4.27
   3  -2  -2   19.79    0.75
   3  -2  -2   20.10    0.72
   3  -2  -2   18.96    0.66
   3  -2  -2   19.52    0.70
   3  -2  -2   18.62    0.73
  -3   2   2   19.10    0.74
  -3   2   2   18.46    0.65
  -3   2   2   18.85    0.71
  -3   2   2   19.73    0.72
  -3   2   2   17.36    0.63
   2  -2  -2   51.52    1.58
   2  -2  -2   55.30    1.60
   2  -2  -2   45.71    1.49
   2  -2  -2   53.45    1.55
   2  -2  -2   53.15    1.59
   2  -2  -2   49.64    1.54
   2  -2  -2   53.75    1.57
  -2   2   2   52.17    1.59
  -2   2   2   52.82    1.51
  -2   2   2   52.25    1.50
  -2   2   2   52.24    1.58
  -2   2   2   52.87    1.56
   1  -2  -2  365.33    9.63
   1  -2  -2  366.30    9.66
   1  -2  -2  364.95    9.67
   1  -2  -2  357.15    9.65
   1  -2  -2  370.38    9.68
   1  -2  -2  360.24    9.69
  -1   2   2  359.67    9.66
  -1   2   2  358.56    9.69
  -1   2   2  357.39    9.67
  -1   2   2  357.17    9.62
  -1   2   2  359.77    9.63
  -1   2   2  371.32    9.66
  -1   2   2  330.56    9.65
   0  -2  -2   36.11    1.09
   0  -2  -2   35.97    1.10
   0  -2  -2   35.74    1.11
   0  -2  -2   35.52    1.06
   0  -2  -2   35.65    1.11
   0  -2  -2   35.34    1.04
   0   2   2   35.98    1.12
   0   2   2   34.70    1.07
   0   2   2   30.69    1.07
   0   2   2   31.25    1.03
   0   2   2   34.51    1.08
   0   2   2   35.74    1.06
   0   2   2   34.78    1.10
  -1  -2  -2  127.41    3.44
  -1  -2  -2  127.27    3.57
  -1  -2  -2  129.72    3.58
  -1  -2  -2  127.88    3.49
  -1  -2  -2  126.33    3.59
  -1  -2  -2  127.28    3.55
   1   2   2  123.52    3.48
   1   2   2  125.23    3.53
   1   2   2  126.35    3.58
   1   2   2  126.02    3.56
   1   2   2  128.43    3.57
   1   2   2  129.79    3.57
   1   2   2  129.21    3.44
  -2  -2  -2   31.24    1.05
  -2  -2  -2   30.33    1.05
  -2  -2  -2   30.30    0.95
  -2  -2  -2   31.82    1.04
  -2  -2  -2   31.69    1.10
   2   2   2   31.04    1.05
   2   2   2   30.67    1.05
   2   2   2   29.00    1.07
   2   2   2   30.85    1.00
   2   2   2   29.86    0.94
  -3  -2  -2  330.18    8.82
  -3  -2  -2  323.37    8.95
  -3  -2  -2  327.62    8.93
  -3  -2  -2  336.92    8.98
  -3  -2  -2  334.43    9.04
   3   2   2  326.43    8.95
   3   2   2  330.37    8.99
   3   2   2  324.32    8.89
   3   2   2  318.89    9.01
   3   2   2  336.45    8.97
   3   2   2  323.91    8.81
  -4  -2  -2    9.23    0.42
  -4  -2  -2    9.06    0.58
  -4  -2  -2    9.01    0.51
  -4  -2  -2    9.07    0.50
  -4  -2  -2    9.05    0.53
   4   2   2    9.58    0.49
   4   2   2    9.10    0.56
   4   2   2    9.39    0.35
   4   2   2    9.77    0.53
   4   2   2    9.26    0.36
   4   2   2    9.69    0.54
   4   2   2    8.59    0.40
   4   2   2    9.14    0.55
  -5  -2  -2  103.98    3.16
  -5  -2  -2  107.22    3.30
  -5  -2  -2  106.76    3.02
  -5  -2  -2  104.60    3.15
  -5  -2  -2  108.61    3.20
   5   2   2  105.10    2.94
   5   2   2  108.37    3.20
   5   2   2  105.14    3.01
   5   2   2  103.42    3.17
   5   2   2  103.76    3.11
   5   2   2  108.09    3.25
   5   2   2  105.70    2.94
  -6  -2  -2   12.53    0.71
  -6  -2  -2   12.83    0.68
  -6  -2  -2   12.44    0.68
  -6  -2  -2   12.21    0.56
   6   2   2   11.48    0.70
   6   2   2   12.80    0.76
   6   2   2   12.59    0.66
   6   2   2   12.72    0.51
   6   2   2   11.98    0.56
   6   2   2   12.31    0.51
  -7  -2  -2   66.83    2.20
  -7  -2  -2   64.78    2.37
  -7  -2  -2   64.55    2.01
  -7  -2  -2   65.37    2.24
   7   2   2   66.39    2.32
   7   2   2   63.57    2.14
   7   2   2   64.99    1.95
   7   2   2   64.27    2.02
   7   2   2   66.07    1.95
   7   2   2   67.49    2.25
  -8  -2  -2   19.17    1.00
  -8  -2  -2   18.62    0.95
  -8  -2  -2   18.27    0.78
  -8  -2  -2   17.55    1.08
   8   2   2   17.70    0.72
   8   2   2   18.50    0.98
   8   2   2   19.34    1.07
   8   2   2   18.21    0.72
   8   2   2   17.46    0.78
   8   2   2   17.05    0.89
  -9  -2  -2    1.28    0.40
  -9  -2  -2    1.90    0.38
  -9  -2  -2    1.27    0.34
   9   2   2    1.45    0.26
   9   2   2    1.54    0.23
   9   2   2    1.28    0.22
   9   2   2    2.02    0.36
   9   2   2    1.58    0.41
   9   2   2    1.60    0.37
   9   2   2    1.53    0.27
 -10  -2  -2   22.66    1.35
 -10  -2  -2   22.53    1.16
 -10  -2  -2   24.11    1.25
  10   2   2   23.26    0.97
  10   2   2   22.64    1.11
  10   2   2   22.31    1.32
  10   2   2   21.24    0.86
  10   2   2   23.46    1.22
  12  -3  -2    3.02    0.53
  12  -3  -2    3.50    0.55
  12  -3  -2    3.07    0.52
  12  -3  -2    3.43    0.55
  12  -3  -2    3.54    0.52
  12  -3  -2    4.53    0.62
 -12   3   2    4.11    0.57
 -12   3   2    3.67    0.51
  11  -3  -2    8.21    0.73
  11  -3  -2    6.67    0.70
  11  -3  -2    7.03    0.68
  11  -3  -2    7.43    0.67
  11  -3  -2    5.81    0.68
 -11   3   2    7.48    0.68
 -11   3   2    7.64    0.64
  10  -3  -2   41.95    1.68
  10  -3  -2   42.72    1.75
  10  -3  -2   39.54    1.65
  10  -3  -2   41.92    1.74
  10  -3  -2   43.31    1.74
 -10   3   2   41.06    1.65
 -10   3   2   40.36    1.56
 -10   3   2   40.67    1.65
   9  -3  -2   23.13    1.14
   9  -3  -2   23.63    1.10
   9  -3  -2   22.95    1.15
   9  -3  -2   23.86    1.11
  -9   3   2   23.33    1.09
  -9   3   2   22.94    1.09
  -9   3   2   24.38    1.03
  -9   3   2   23.57    1.14
   8  -3  -2   81.37    2.65
   8  -3  -2   87.45    2.78
   8  -3  -2   83.11    2.70
   8  -3  -2   80.06    2.63
  -8   3   2   83.25    2.67
  -8   3   2   83.20    2.73
  -8   3   2   83.88    2.57
  -8   3   2   85.84    2.79
  -8   3   2   82.29    2.66
   7  -3  -2    0.76    0.22
   7  -3  -2    0.54    0.23
   7  -3  -2    0.54    0.20
   7  -3  -2    0.49    0.20
   7  -3  -2    0.76    0.22
   7  -3  -2    0.68    0.26
  -7   3   2    0.55    0.23
  -7   3   2    0.46    0.18
  -7   3   2    0.61    0.24
  -7   3   2    0.39    0.20
   6  -3  -2   96.20    2.91
   6  -3  -2   95.09    2.87
   6  -3  -2   95.01    2.91
   6  -3  -2   90.23    2.95
   6  -3  -2   96.55    2.96
   6  -3  -2   98.54    2.87
   6  -3  -2   97.62    2.92
   6  -3  -2   96.56    2.96
   6  -3  -2   97.69    2.84
  -6   3   2   86.49    2.94
  -6   3   2   98.68    2.95
  -6   3   2   96.11    2.78
  -6   3   2   96.37    2.90
   5  -3  -2    0.19    0.15
   5  -3  -2    0.42    0.16
   5  -3  -2    0.00    0.12
   5  -3  -2    0.02    0.12
   5  -3  -2    0.14    0.13
   5  -3  -2   -0.01    0.12
   5  -3  -2    0.05    0.15
   5  -3  -2    0.08    0.14
   5  -3  -2    0.08    0.13
  -5   3   2    0.06    0.14
  -5   3   2    0.06    0.13
  -5   3   2   -0.20    0.10
  -5   3   2   -0.05    0.10
   4  -3  -2  135.31    3.80
   4  -3  -2  127.87    3.72
   4  -3  -2  128.93    3.76
   4  -3  -2  131.37    3.79
   4  -3  -2  129.11    3.69
   4  -3  -2  131.62    3.75
   4  -3  -2  133.93    3.80
  -4   3   2  128.56    3.74
  -4   3   2  127.05    3.66
  -4   3   2  128.26    3.73
  -4   3   2  129.23    3.61
  -4   3   2  133.37    3.79
  -4   3   2  134.61    3.81
   3  -3  -2   46.96    1.52
   3  -3  -2   47.34    1.52
   3  -3  -2   46.95    1.44
   3  -3  -2   47.44    1.50
   3  -3  -2   48.16    1.48
   3  -3  -2   48.78    1.53
   3  -3  -2   45.43    1.50
  -3   3   2   47.89    1.52
  -3   3   2   46.70    1.48
  -3   3   2   42.74    1.36
  -3   3   2   45.49    1.43
  -3   3   2   47.37    1.53
   2  -3  -2   80.96    2.40
   2  -3  -2   85.20    2.40
   2  -3  -2   83.03    2.39
   2  -3  -2   81.60    2.39
   2  -3  -2   81.81    2.33
   2  -3  -2   80.73    2.37
  -2   3   2   84.12    2.40
  -2   3   2   80.05    2.37
  -2   3   2   80.99    2.38
  -2   3   2   81.14    2.28
  -2   3   2   73.99    2.32
  -2   3   2   81.31    2.41
   1  -3  -2  205.05    5.55
   1  -3  -2  202.07    5.54
   1  -3  -2  202.92    5.56
   1  -3  -2  204.16    5.58
   1  -3  -2  202.30    5.54
   1  -3  -2  198.92    5.59
  -1   3   2  198.71    5.59
  -1   3   2  200.89    5.54
  -1   3   2  204.71    5.55
  -1   3   2  201.38    5.49
  -1   3   2  206.51    5.55
  -1   3   2  201.43    5.57
  -1   3   2  202.90    5.56
   0  -3  -2   42.12    1.28
   0  -3  -2   45.35    1.30
   0  -3  -2   41.76    1.38
   0  -3  -2   43.57    1.37
   0  -3  -2   43.22    1.34
   0   3   2   43.70    1.29
   0   3   2   42.72    1.34
   0   3   2   39.02    1.28
   0   3   2   42.73    1.31
   0   3   2   41.86    1.35
   0   3   2   43.88    1.39
  -1  -3  -2  236.75    6.56
  -1  -3  -2  242.23    6.51
  -1  -3  -2  238.24    6.42
  -1  -3  -2  235.84    6.55
  -1  -3  -2  241.94    6.40
  -1  -3  -2  237.43    6.54
   1   3   2  240.46    6.56
   1   3   2  230.93    6.54
   1   3   2  235.80    6.51
   1   3   2  233.34    6.50
   1   3   2  239.29    6.41
   1   3   2  240.36    6.40
  -2  -3  -2    0.22    0.18
  -2  -3  -2    0.11    0.14
  -2  -3  -2    0.27    0.16
  -2  -3  -2    0.32    0.11
  -2  -3  -2    0.12    0.08
  -2  -3  -2    0.05    0.12
   2   3   2   -0.01    0.14
   2   3   2    0.17    0.09
   2   3   2    0.22    0.16
   2   3   2    0.20    0.16
   2   3   2    0.17    0.09
   2   3   2    0.15    0.15
   2   3   2    0.26    0.16
  -3  -3  -2  276.36    7.72
  -3  -3  -2  276.22    7.46
  -3  -3  -2  282.09    7.71
  -3  -3  -2  282.85    7.79
  -3  -3  -2  281.65    7.67
  -3  -3  -2  283.54    7.51
   3   3   2  278.19    7.65
   3   3   2  283.74    7.73
   3   3   2  286.59    7.47
   3   3   2  280.18    7.69
   3   3   2  283.33    7.73
   3   3   2  256.55    7.74
   3   3   2  278.26    7.50
  -4  -3  -2    3.14    0.33
  -4  -3  -2    3.16    0.23
  -4  -3  -2    3.11    0.35
  -4  -3  -2    3.34    0.35
  -4  -3  -2    3.10    0.41
   4   3   2    3.43    0.34
   4   3   2    2.72    0.20
   4   3   2    2.97    0.23
   4   3   2    3.53    0.20
   4   3   2    2.76    0.36
   4   3   2    3.54    0.36
   4   3   2    3.68    0.39
   4   3   2    3.38    0.38
  -5  -3  -2   59.86    2.01
  -5  -3  -2   57.19    1.99
  -5  -3  -2   60.78    1.77
  -5  -3  -2   59.89    1.97
  -5  -3  -2   61.76    2.14
   5   3   2   60.09    1.77
   5   3   2   60.98    2.05
   5   3   2   62.29    2.09
   5   3   2   59.56    1.99
   5   3   2   59.78    1.96
   5   3   2   60.63    1.74
   5   3   2   62.53    1.74
  -6  -3  -2   39.87    1.47
  -6  -3  -2   39.92    1.50
  -6  -3  -2   38.96    1.25
   6   3   2   40.85    1.59
   6   3   2   39.67    1.53
   6   3   2   40.22    1.21
   6   3   2   37.94    1.25
   6   3   2   39.69    1.45
  -7  -3  -2    5.08    0.49
  -7  -3  -2    4.50    0.62
  -7  -3  -2    5.16    0.51
  -7  -3  -2    4.85    0.33
   7   3   2    4.66    0.31
   7   3   2    3.77    0.31
   7   3   2    4.38    0.29
   7   3   2    3.93    0.46
   7   3   2    4.30    0.59
   7   3   2    4.21    0.51
  -8  -3  -2   42.04    1.60
  -8  -3  -2   41.41    1.65
  -8  -3  -2   39.39    1.78
   8   3   2   41.93    1.76
   8   3   2   39.64    1.33
   8   3   2   39.86    1.28
   8   3   2   38.61    1.32
   8   3   2   40.75    1.57
   8   3   2   41.87    1.68
   8   3   2   40.51    1.27
  -9  -3  -2    3.20    0.50
  -9  -3  -2    4.25    0.53
  -9  -3  -2    3.28    0.58
   9   3   2    3.87    0.56
   9   3   2    2.89    0.52
   9   3   2    4.64    0.36
   9   3   2    3.26    0.47
 -10  -3  -2   13.49    0.88
 -10  -3  -2   13.25    0.92
 -10  -3  -2   13.97    1.09
  10   3   2   13.23    0.88
  10   3   2   14.59    1.10
  10   3   2   13.24    0.94
  10   3   2   14.28    0.64
  12  -4  -2   12.78    0.93
  12  -4  -2   13.42    0.96
  12  -4  -2   12.31    0.95
  12  -4  -2   12.52    0.97
  12  -4  -2   14.02    0.99
  12  -4  -2   12.21    0.97
 -12   4   2   15.48    0.87
 -12   4   2   13.19    0.92
  11  -4  -2   20.95    1.13
  11  -4  -2   21.25    1.11
  11  -4  -2   19.11    1.15
  11  -4  -2   20.84    1.15
  11  -4  -2   18.24    1.09
  11  -4  -2   18.91    1.15
 -11   4   2   18.77    1.07
 -11   4   2   18.27    0.95
  10  -4  -2    9.38    0.71
  10  -4  -2    7.99    0.74
  10  -4  -2    8.45    0.71
  10  -4  -2   10.03    0.78
  10  -4  -2    8.50    0.71
 -10   4   2    9.14    0.61
 -10   4   2    8.87    0.71
 -10   4   2    8.64    0.74
   9  -4  -2   40.84    1.61
   9  -4  -2   41.37    1.62
   9  -4  -2   42.63    1.67
   9  -4  -2   40.93    1.70
  -9   4   2   42.28    1.74
  -9   4   2   42.10    1.62
  -9   4   2   41.16    1.48
  -9   4   2   43.79    1.70
   8  -4  -2   24.96    1.09
   8  -4  -2   26.51    1.15
   8  -4  -2   27.23    1.19
   8  -4  -2   27.12    1.14
   8  -4  -2   25.97    1.22
  -8   4   2   26.78    1.15
  -8   4   2   25.86    1.22
  -8   4   2   24.82    0.99
  -8   4   2   27.52    1.20
   7  -4  -2    3.44    0.41
   7  -4  -2    3.25    0.41
   7  -4  -2    2.91    0.41
   7  -4  -2    3.64    0.43
   7  -4  -2    2.90    0.36
  -7   4   2    2.99    0.39
  -7   4   2    2.97    0.29
  -7   4   2    3.00    0.42
  -7   4   2    3.24    0.45
   6  -4  -2    4.22    0.42
   6  -4  -2    4.23    0.40
   6  -4  -2    4.91    0.41
   6  -4  -2    4.05    0.40
   6  -4  -2    4.76    0.38
   6  -4  -2    4.55    0.46
   6  -4  -2    4.71    0.41
  -6   4   2    5.42    0.49
  -6   4   2    3.76    0.38
  -6   4   2    4.42    0.30
  -6   4   2    4.73    0.44
   5  -4  -2    9.42    0.57
   5  -4  -2    9.44    0.54
   5  -4  -2    8.78    0.54
   5  -4  -2    9.86    0.58
   5  -4  -2    9.81    0.59
   5  -4  -2    9.57    0.53
   5  -4  -2    9.50    0.56
  -5   4   2    8.64    0.53
  -5   4   2    8.67    0.53
  -5   4   2    9.45    0.60
  -5   4   2    8.82    0.49
  -5   4   2    9.44    0.57
  -5   4   2    9.72    0.41
   4  -4  -2   90.74    2.78
   4  -4  -2   93.16    2.74
   4  -4  -2   88.46    2.75
   4  -4  -2   89.52    2.78
   4  -4  -2   93.67    2.79
   4  -4  -2   94.27    2.78
   4  -4  -2   90.64    2.69
  -4   4   2   91.52    2.74
  -4   4   2   89.70    2.56
  -4   4   2   92.87    2.80
  -4   4   2   93.81    2.79
  -4   4   2   90.06    2.68
  -4   4   2   91.60    2.75
   3  -4  -2  144.27    4.06
   3  -4  -2  148.27    4.13
   3  -4  -2  152.81    4.14
   3  -4  -2  151.53    4.14
   3  -4  -2  144.00    4.13
   3  -4  -2  143.75    4.09
   3  -4  -2  139.18    4.11
  -3   4   2  143.65    4.14
  -3   4   2  142.14    4.10
  -3   4   2  145.64    4.14
  -3   4   2  143.63    4.06
  -3   4   2  128.71    3.92
  -3   4   2  143.23    4.09
   2  -4  -2    1.20    0.19
   2  -4  -2    1.29    0.22
   2  -4  -2    1.20    0.21
   2  -4  -2    1.44    0.22
   2  -4  -2    1.26    0.19
   2  -4  -2    1.25    0.22
  -2   4   2    1.11    0.22
  -2   4   2    1.69    0.23
  -2   4   2    1.30    0.22
  -2   4   2    1.11    0.20
  -2   4   2    1.51    0.18
  -2   4   2    1.33    0.21
   1  -4  -2  270.22    7.27
   1  -4  -2  267.30    7.27
   1  -4  -2  262.28    7.24
   1  -4  -2  270.68    7.31
   1  -4  -2  262.13    7.31
   1  -4  -2  270.02    7.24
  -1   4   2  266.13    7.25
  -1   4   2  263.64    7.32
  -1   4   2  261.29    7.26
  -1   4   2  262.38    7.28
  -1   4   2  262.87    7.27
  -1   4   2  261.84    7.18
  -1   4   2  269.01    7.23
   0  -4  -2   88.09    2.63
   0  -4  -2   86.48    2.57
   0  -4  -2   87.30    2.61
   0  -4  -2   88.66    2.50
   0  -4  -2   87.56    2.60
   0  -4  -2   87.60    2.52
   0   4   2   89.68    2.64
   0   4   2   87.48    2.59
   0   4   2   87.01    2.53
   0   4   2   86.30    2.58
   0   4   2   88.72    2.50
   0   4   2   86.59    2.52
   0   4   2   85.16    2.59
  -1  -4  -2  115.94    3.29
  -1  -4  -2  101.07    3.14
  -1  -4  -2  114.58    3.33
  -1  -4  -2  114.80    3.26
  -1  -4  -2  115.42    3.14
  -1  -4  -2  112.80    3.32
   1   4   2  111.41    3.27
   1   4   2  110.11    3.30
   1   4   2  114.12    3.33
   1   4   2  113.65    3.13
   1   4   2  113.90    3.16
   1   4   2  114.61    3.27
   1   4   2  113.32    3.26
  -2  -4  -2   14.53    0.52
  -2  -4  -2   14.40    0.73
  -2  -4  -2   14.93    0.71
  -2  -4  -2   14.95    0.69
  -2  -4  -2   14.87    0.65
  -2  -4  -2   14.80    0.54
   2   4   2   14.18    0.66
   2   4   2   14.40    0.51
   2   4   2   14.09    0.66
   2   4   2   14.12    0.53
   2   4   2   13.60    0.70
   2   4   2   14.17    0.71
   2   4   2   14.20    0.67
  -3  -4  -2   22.77    0.89
  -3  -4  -2   19.48    0.91
  -3  -4  -2   22.72    0.92
  -3  -4  -2   19.27    0.94
  -3  -4  -2   20.18    0.69
  -3  -4  -2   21.77    0.71
   3   4   2   23.24    0.72
   3   4   2   22.12    0.69
   3   4   2   21.97    0.97
   3   4   2   22.46    0.93
   3   4   2   22.29    0.89
   3   4   2   23.37    0.97
   3   4   2   21.08    0.89
  -4  -4  -2   10.78    0.71
  -4  -4  -2   10.95    0.42
  -4  -4  -2   11.78    0.65
  -4  -4  -2   10.62    0.64
  -4  -4  -2   11.52    0.61
   4   4   2   10.22    0.66
   4   4   2   11.17    0.61
   4   4   2   11.94    0.69
   4   4   2   11.60    0.63
   4   4   2   11.44    0.44
  -5  -4  -2    0.17    0.19
  -5  -4  -2   -0.01    0.21
  -5  -4  -2   -0.06    0.15
   5   4   2   -0.02    0.17
   5   4   2    0.29    0.11
   5   4   2   -0.02    0.19
   5   4   2    0.20    0.21
  -6  -4  -2    4.40    0.57
  -6  -4  -2    4.70    0.46
  -6  -4  -2    4.43    0.47
   6   4   2    4.10    0.54
   6   4   2    4.00    0.51
   6   4   2    4.93    0.49
  -7  -4  -2    6.21    0.55
  -7  -4  -2    5.86    0.69
  -7  -4  -2    5.95    0.58
   7   4   2    6.47    0.67
   7   4   2    6.60    0.57
   7   4   2    6.19    0.62
  -8  -4  -2   63.30    2.21
  -8  -4  -2   61.87    2.26
  -8  -4  -2   63.85    2.47
   8   4   2   60.20    2.19
   8   4   2   61.76    2.31
   8   4   2   60.90    2.39
  -9  -4  -2    3.46    0.50
  -9  -4  -2    3.04    0.50
  -9  -4  -2    3.70    0.64
   9   4   2    3.15    0.51
   9   4   2    2.89    0.53
   9   4   2    3.66    0.68
  12  -5  -2    8.02    0.81
  12  -5  -2    8.93    0.81
  12  -5  -2    6.13    0.71
  12  -5  -2    7.68    0.79
  12  -5  -2    7.46    0.81
  12  -5  -2    8.66    0.80
 -12   5   2    8.43    0.77
  11  -5  -2   12.48    0.89
  11  -5  -2   12.56    0.89
  11  -5  -2    9.97    0.82
  11  -5  -2   12.30    0.93
  11  -5  -2   12.16    0.94
 -11   5   2   12.71    0.72
 -11   5   2    9.93    0.84
 -11   5   2   13.09    0.87
  10  -5  -2    0.48    0.31
  10  -5  -2    0.63    0.31
  10  -5  -2    0.22    0.28
  10  -5  -2    0.68    0.32
 -10   5   2    0.49    0.29
 -10   5   2    0.58    0.23
 -10   5   2    0.88    0.36
 -10   5   2    0.82    0.32
   9  -5  -2   19.37    1.01
   9  -5  -2   20.69    1.05
   9  -5  -2   18.56    1.03
   9  -5  -2   20.63    1.12
  -9   5   2   20.14    1.01
  -9   5   2   17.97    0.81
  -9   5   2   18.66    1.03
  -9   5   2   20.70    1.12
   8  -5  -2   57.03    2.06
   8  -5  -2   56.20    1.99
   8  -5  -2   56.83    2.02
   8  -5  -2   56.82    2.12
  -8   5   2   57.45    2.13
  -8   5   2   54.95    1.78
  -8   5   2   56.11    2.00
  -8   5   2   59.59    2.07
   7  -5  -2    4.70    0.50
   7  -5  -2    4.25    0.46
   7  -5  -2    4.73    0.47
   7  -5  -2    4.33    0.41
   7  -5  -2    5.20    0.53
  -7   5   2    4.67    0.46
  -7   5   2    4.08    0.47
  -7   5   2    4.72    0.32
   6  -5  -2   29.01    1.14
   6  -5  -2   29.73    1.20
   6  -5  -2   28.35    1.17
   6  -5  -2   28.68    1.16
   6  -5  -2   28.87    1.22
  -6   5   2   29.66    1.25
  -6   5   2   28.51    1.19
  -6   5   2   27.87    0.94
  -6   5   2   27.33    1.08
  -6   5   2   28.68    1.15
   5  -5  -2   89.04    2.86
   5  -5  -2   82.08    2.80
   5  -5  -2   93.86    2.87
   5  -5  -2   94.40    2.82
   5  -5  -2   94.99    2.91
   5  -5  -2   96.37    2.93
   5  -5  -2   91.61    2.90
  -5   5   2   91.48    2.86
  -5   5   2   93.94    2.84
  -5   5   2   93.51    2.89
  -5   5   2   94.92    2.80
  -5   5   2   97.32    2.95
  -5   5   2   92.07    2.60
   4  -5  -2   99.15    3.30
   4  -5  -2  112.84    3.29
   4  -5  -2  117.69    3.38
   4  -5  -2  115.77    3.33
   4  -5  -2  112.90    3.37
   4  -5  -2  114.20    3.36
   4  -5  -2  114.83    3.37
  -4   5   2  117.26    3.40
  -4   5   2  114.78    3.33
  -4   5   2  115.41    3.38
  -4   5   2   97.95    3.07
  -4   5   2  112.49    3.28
  -4   5   2  110.17    3.33
   3  -5  -2  127.95    3.70
   3  -5  -2  131.41    3.68
   3  -5  -2  121.25    3.70
   3  -5  -2  128.90    3.71
   3  -5  -2  130.23    3.72
   3  -5  -2  124.02    3.71
   3  -5  -2  127.79    3.72
  -3   5   2  130.62    3.74
  -3   5   2  123.94    3.68
  -3   5   2  124.43    3.50
  -3   5   2  121.22    3.69
  -3   5   2  127.32    3.67
  -3   5   2  128.99    3.75
   2  -5  -2   18.25    0.77
   2  -5  -2   18.66    0.77
   2  -5  -2   18.49    0.75
   2  -5  -2   17.42    0.76
   2  -5  -2   17.75    0.76
   2  -5  -2   18.62    0.80
   2  -5  -2   16.86    0.78
  -2   5   2   16.84    0.75
  -2   5   2   16.60    0.75
  -2   5   2   17.82    0.78
  -2   5   2   17.16    0.76
  -2   5   2   18.73    0.82
  -2   5   2   18.38    0.64
   1  -5  -2  180.90    5.14
   1  -5  -2  180.82    5.16
   1  -5  -2  187.07    5.20
   1  -5  -2  186.78    5.12
   1  -5  -2  188.99    5.12
   1  -5  -2  180.59    5.22
   1  -5  -2  185.75    5.19
  -1   5   2  183.88    5.06
  -1   5   2  189.71    5.25
  -1   5   2  177.22    5.17
  -1   5   2  180.22    5.18
  -1   5   2  185.98    5.15
  -1   5   2  180.67    5.17
   0  -5  -2  136.36    3.89
   0  -5  -2  139.37    3.95
   0  -5  -2  139.99    3.86
   0  -5  -2  138.33    3.85
   0  -5  -2  139.50    4.00
   0  -5  -2  139.88    3.99
   0  -5  -2  137.06    4.02
   0   5   2  137.67    3.96
   0   5   2  132.77    3.88
   0   5   2  140.53    4.03
   0   5   2  135.62    3.96
   0   5   2  130.90    3.97
   0   5   2  140.30    3.90
  -1  -5  -2   45.94    1.44
  -1  -5  -2   41.99    1.56
  -1  -5  -2   46.78    1.60
  -1  -5  -2   47.13    1.53
  -1  -5  -2   46.58    1.56
  -1  -5  -2   46.29    1.39
   1   5   2   45.96    1.51
   1   5   2   45.27    1.53
   1   5   2   41.27    1.55
   1   5   2   47.31    1.61
   1   5   2   46.46    1.44
   1   5   2   45.46    1.38
   1   5   2   45.97    1.54
  -2  -5  -2    7.50    0.50
  -2  -5  -2    7.34    0.47
  -2  -5  -2    5.52    0.51
  -2  -5  -2    7.95    0.40
  -2  -5  -2    7.49    0.34
  -2  -5  -2    5.59    0.49
   2   5   2    7.27    0.38
   2   5   2    7.48    0.55
   2   5   2    7.17    0.49
   2   5   2    6.57    0.48
   2   5   2    6.86    0.47
   2   5   2    7.63    0.33
   2   5   2    7.07    0.52
  -3  -5  -2   38.40    1.48
  -3  -5  -2   37.78    1.34
  -3  -5  -2   36.40    1.43
  -3  -5  -2   37.89    1.17
  -3  -5  -2   36.33    1.37
   3   5   2   38.17    1.41
   3   5   2   32.92    1.34
   3   5   2   37.41    1.36
   3   5   2   39.11    1.46
   3   5   2   38.66    1.18
  -4  -5  -2  129.86    3.96
  -4  -5  -2  131.37    3.78
  -4  -5  -2  111.49    3.50
  -4  -5  -2  131.22    3.83
   4   5   2  128.98    3.81
   4   5   2  130.92    3.91
   4   5   2  126.93    3.87
   4   5   2  127.24    3.53
  -5  -5  -2   43.47    1.63
  -5  -5  -2   45.63    1.79
  -5  -5  -2   45.35    1.60
   5   5   2   42.87    1.62
   5   5   2   44.07    1.71
   5   5   2   43.17    1.70
   5   5   2   43.49    1.32
   5   5   2   43.00    1.32
  -6  -5  -2   32.43    1.34
  -6  -5  -2   32.10    1.49
  -6  -5  -2   31.44    1.29
   6   5   2   31.52    1.33
   6   5   2   31.82    1.42
   6   5   2   30.24    1.42
  -7  -5  -2    6.97    0.75
  -7  -5  -2    5.95    0.59
  -7  -5  -2    6.35    0.58
   7   5   2    7.25    0.67
   7   5   2    7.49    0.72
   7   5   2    6.79    0.62
  -8  -5  -2   29.47    1.56
  -8  -5  -2   28.68    1.36
  -8  -5  -2   29.34    1.31
   8   5   2   31.14    1.38
   8   5   2   28.07    1.50
   8   5   2   29.21    1.43
  -9  -5  -2    6.15    0.66
  -9  -5  -2    6.15    0.83
  -9  -5  -2    4.88    0.58
   9   5   2    5.15    0.67
   9   5   2    5.11    0.64
   9   5   2    5.03    0.76
  11  -6  -2    0.10    0.31
  11  -6  -2    0.28    0.30
  11  -6  -2    0.48    0.31
  11  -6  -2    0.08    0.26
 -11   6   2   -0.07    0.23
 -11   6   2    0.43    0.29
 -11   6   2    0.40    0.34
 -11   6   2    0.55    0.21
  10  -6  -2   10.84    0.88
  10  -6  -2    9.58    0.77
  10  -6  -2    9.77    0.77
  10  -6  -2   10.19    0.81
 -10   6   2   10.15    0.84
 -10   6   2    9.81    0.55
 -10   6   2   10.61    0.83
 -10   6   2   10.55    0.78
   9  -6  -2    6.87    0.64
   9  -6  -2    6.57    0.67
   9  -6  -2    7.12    0.65
   9  -6  -2    6.20    0.63
  -9   6   2    6.43    0.42
  -9   6   2    7.25    0.67
  -9   6   2    6.75    0.72
  -9   6   2    6.38    0.61
   8  -6  -2   47.89    1.83
   8  -6  -2   45.51    1.86
   8  -6  -2   45.96    1.74
   8  -6  -2   46.11    1.78
  -8   6   2   47.08    1.89
  -8   6   2   46.69    1.76
  -8   6   2   45.93    1.80
  -8   6   2   46.31    1.47
   7  -6  -2   86.82    2.81
   7  -6  -2   90.09    2.88
   7  -6  -2   89.27    2.95
   7  -6  -2   86.58    2.90
  -7   6   2   91.78    2.87
  -7   6   2   84.03    2.52
  -7   6   2   89.25    2.97
  -7   6   2   89.38    2.90
   6  -6  -2  136.61    4.05
   6  -6  -2  135.67    4.09
   6  -6  -2  137.02    4.00
   6  -6  -2  134.62    4.11
  -6   6   2  127.78    3.94
  -6   6   2  135.54    4.03
  -6   6   2  135.14    4.08
  -6   6   2  137.96    4.15
  -6   6   2  129.35    3.70
   5  -6  -2  142.35    4.13
   5  -6  -2  138.83    4.07
   5  -6  -2  137.88    4.35
   5  -6  -2  139.19    4.11
   5  -6  -2  138.82    4.02
  -5   6   2  139.80    4.12
  -5   6   2  133.73    4.00
  -5   6   2  137.30    4.14
  -5   6   2  141.23    4.06
  -5   6   2  118.27    3.72
   4  -6  -2   66.35    2.10
   4  -6  -2   66.11    2.15
   4  -6  -2   71.08    2.19
   4  -6  -2   69.03    2.14
   4  -6  -2   64.16    2.14
   4  -6  -2   60.01    2.12
   4  -6  -2   65.89    2.16
  -4   6   2   65.50    2.10
  -4   6   2   66.72    2.13
  -4   6   2   66.25    2.19
  -4   6   2   57.39    1.84
  -4   6   2   66.44    2.18
  -4   6   2   61.11    2.30
   3  -6  -2   94.12    2.80
   3  -6  -2   91.32    2.78
   3  -6  -2   91.68    2.82
   3  -6  -2   87.78    2.78
   3  -6  -2   94.67    2.81
   3  -6  -2   91.33    2.83
   3  -6  -2   83.71    2.80
  -3   6   2   89.64    2.80
  -3   6   2   92.07    2.57
  -3   6   2   91.60    2.81
  -3   6   2   90.90    2.79
  -3   6   2   93.95    2.85
  -3   6   2   91.18    2.86
   2  -6  -2    0.00    0.12
   2  -6  -2    0.18    0.17
   2  -6  -2    0.74    0.22
   2  -6  -2    0.11    0.17
   2  -6  -2    0.43    0.17
   2  -6  -2    0.48    0.20
   2  -6  -2    0.18    0.15
  -2   6   2    0.41    0.18
  -2   6   2    0.12    0.14
  -2   6   2    0.13    0.14
  -2   6   2    0.14    0.17
  -2   6   2    0.26    0.12
  -2   6   2    0.18    0.15
   1  -6  -2  198.48    5.46
   1  -6  -2  200.07    5.46
   1  -6  -2  190.84    5.49
   1  -6  -2  193.32    5.59
   1  -6  -2  198.52    5.53
   1  -6  -2  199.43    5.57
   1  -6  -2  199.66    5.58
  -1   6   2  192.64    5.40
  -1   6   2  193.77    5.61
  -1   6   2  193.28    5.55
  -1   6   2  200.91    5.52
  -1   6   2  192.69    5.54
  -1   6   2  187.17    5.54
   0  -6  -2   38.39    1.33
   0  -6  -2   41.30    1.41
   0  -6  -2   40.45    1.29
   0  -6  -2   39.89    1.29
   0  -6  -2   39.77    1.47
   0  -6  -2   40.80    1.44
   0  -6  -2   41.88    1.47
   0   6   2   37.91    1.41
   0   6   2   39.83    1.34
   0   6   2   38.23    1.43
   0   6   2   41.72    1.36
   0   6   2   35.27    1.44
   0   6   2   39.99    1.41
  -1  -6  -2  124.28    4.02
  -1  -6  -2  136.43    3.92
  -1  -6  -2  135.64    3.96
  -1  -6  -2  137.86    3.75
  -1  -6  -2  134.54    3.83
  -1  -6  -2  134.19    3.74
  -1  -6  -2  135.10    4.02
   1   6   2  137.50    3.83
   1   6   2  129.58    3.92
   1   6   2  137.23    4.04
   1   6   2  134.98    3.96
   1   6   2  134.35    3.90
   1   6   2  129.67    3.99
  -2  -6  -2   68.36    2.19
  -2  -6  -2   59.37    2.10
  -2  -6  -2   67.52    1.90
  -2  -6  -2   66.95    1.91
  -2  -6  -2   68.16    2.28
  -2  -6  -2   66.59    2.02
   2   6   2   69.10    2.20
   2   6   2   66.96    2.01
   2   6   2   63.80    2.16
   2   6   2   66.13    2.16
   2   6   2   66.80    2.26
  -3  -6  -2   54.03    2.00
  -3  -6  -2   53.19    1.66
  -3  -6  -2   55.41    1.85
  -3  -6  -2   56.44    1.91
   3   6   2   52.77    1.91
   3   6   2   52.71    1.67
   3   6   2   54.84    1.91
   3   6   2   57.15    2.01
  -4  -6  -2   72.79    2.21
  -4  -6  -2   76.30    2.66
  -4  -6  -2   77.92    2.47
  -4  -6  -2   78.79    2.53
   4   6   2   76.44    2.52
   4   6   2   74.47    2.56
   4   6   2   77.00    2.23
   4   6   2   76.73    2.62
  -5  -6  -2   67.64    2.47
  -5  -6  -2   66.10    2.29
  -5  -6  -2   65.04    2.23
   5   6   2   66.74    2.30
   5   6   2   69.13    2.42
   5   6   2   64.67    2.37
   5   6   2   67.27    1.95
  -6  -6  -2   37.20    1.53
  -6  -6  -2   32.99    1.64
  -6  -6  -2   38.90    1.50
   6   6   2   37.78    1.55
   6   6   2   39.68    1.68
   6   6   2   36.94    1.64
  -7  -6  -2    3.23    0.59
  -7  -6  -2    3.27    0.49
  -7  -6  -2    3.44    0.47
   7   6   2    3.49    0.60
   7   6   2    2.89    0.48
   7   6   2    2.94    0.52
  -8  -6  -2   10.75    0.98
  -8  -6  -2   10.39    0.82
  -8  -6  -2   10.79    0.78
   8   6   2   12.56    0.94
   8   6   2   11.98    1.01
   8   6   2   11.31    0.84
  11  -7  -2    4.56    0.66
  11  -7  -2    4.10    0.66
  11  -7  -2    3.91    0.58
  11  -7  -2    4.04    0.62
 -11   7   2    4.61    0.61
 -11   7   2    4.02    0.64
 -11   7   2    3.60    0.57
  10  -7  -2   55.34    2.19
  10  -7  -2   48.41    2.09
  10  -7  -2   56.83    2.11
  10  -7  -2   55.41    2.26
 -10   7   2   52.60    2.23
 -10   7   2   55.02    2.10
 -10   7   2   55.68    2.15
   9  -7  -2    8.44    0.72
   9  -7  -2    7.91    0.77
   9  -7  -2    7.60    0.67
   9  -7  -2    7.60    0.71
  -9   7   2    6.21    0.73
  -9   7   2    6.42    0.37
  -9   7   2    6.59    0.64
  -9   7   2    7.99    0.71
   8  -7  -2   49.91    2.00
   8  -7  -2   52.63    1.90
   8  -7  -2   50.73    1.93
   8  -7  -2   50.04    1.96
  -8   7   2   48.92    1.93
  -8   7   2   46.47    1.48
  -8   7   2   53.23    1.92
  -8   7   2   49.07    2.02
   7  -7  -2   55.01    2.05
   7  -7  -2   53.04    1.99
   7  -7  -2   55.06    2.07
   7  -7  -2   54.68    1.96
  -7   7   2   54.09    1.98
  -7   7   2   54.29    2.03
  -7   7   2   55.93    2.11
   6  -7  -2   37.54    1.45
   6  -7  -2   36.53    1.48
   6  -7  -2   36.67    1.51
  -6   7   2   36.04    1.41
  -6   7   2   38.36    1.57
  -6   7   2   37.67    1.47
  -6   7   2   37.30    1.51
   5  -7  -2   15.86    0.86
   5  -7  -2   15.61    0.87
   5  -7  -2   15.98    0.84
   5  -7  -2   13.72    0.58
   5  -7  -2   15.89    0.83
  -5   7   2   14.47    0.78
  -5   7   2   16.22    0.89
  -5   7   2   15.98    0.87
  -5   7   2   16.63    0.85
   4  -7  -2    8.91    0.63
   4  -7  -2   10.11    0.64
   4  -7  -2    9.96    0.63
   4  -7  -2    8.73    0.61
  -4   7   2    9.31    0.65
  -4   7   2    9.82    0.63
  -4   7   2    7.90    0.36
  -4   7   2    9.15    0.65
  -4   7   2    9.65    0.61
   3  -7  -2    7.92    0.54
   3  -7  -2    8.69    0.56
   3  -7  -2    8.22    0.57
   3  -7  -2    7.76    0.58
   3  -7  -2    7.92    0.52
   3  -7  -2    7.06    0.53
  -3   7   2    7.57    0.55
  -3   7   2    7.24    0.37
  -3   7   2    7.73    0.57
  -3   7   2    8.41    0.60
  -3   7   2    7.58    0.54
   2  -7  -2   10.01    0.60
   2  -7  -2    9.61    0.55
   2  -7  -2    9.09    0.60
   2  -7  -2    8.71    0.60
   2  -7  -2    8.41    0.55
   2  -7  -2   10.11    0.56
  -2   7   2    9.60    0.60
  -2   7   2    8.56    0.58
  -2   7   2    8.85    0.45
  -2   7   2    8.19    0.57
  -2   7   2    8.74    0.63
   1  -7  -2  102.76    3.02
   1  -7  -2  104.62    3.17
   1  -7  -2  104.41    3.18
   1  -7  -2  103.29    3.02
   1  -7  -2   91.13    3.04
   1  -7  -2  105.76    3.13
  -1   7   2  106.67    3.11
  -1   7   2  103.50    3.22
  -1   7   2  102.89    3.15
  -1   7   2   99.62    2.97
  -1   7   2   97.17    3.14
   0  -7  -2   94.07    2.89
   0  -7  -2   99.71    3.02
   0  -7  -2   93.40    2.81
   0  -7  -2   96.72    2.82
   0  -7  -2   99.75    2.98
   0  -7  -2   95.19    3.04
   0   7   2   96.69    3.08
   0   7   2   97.09    2.92
   0   7   2   94.05    2.87
   0   7   2   96.74    3.01
  -1  -7  -2   87.55    2.51
  -1  -7  -2   90.55    2.78
  -1  -7  -2   85.39    2.63
  -1  -7  -2   87.46    2.73
  -1  -7  -2   88.00    2.52
  -1  -7  -2   86.59    2.83
   1   7   2   78.61    2.66
   1   7   2   89.08    2.64
   1   7   2   87.09    2.86
   1   7   2   87.47    2.78
  -2  -7  -2  151.54    4.42
  -2  -7  -2  149.65    4.52
  -2  -7  -2  146.57    4.22
  -2  -7  -2  144.05    4.05
  -2  -7  -2  147.53    4.06
  -2  -7  -2  148.00    4.36
   2   7   2  146.57    4.42
   2   7   2  149.20    4.22
   2   7   2  147.51    4.38
   2   7   2  148.75    4.52
  -3  -7  -2   20.54    1.00
  -3  -7  -2   19.25    0.78
  -3  -7  -2   19.77    0.94
  -3  -7  -2   19.68    1.09
   3   7   2   19.60    0.79
   3   7   2   19.07    1.05
   3   7   2   19.96    1.01
   3   7   2   21.99    1.03
  -4  -7  -2   53.18    2.07
  -4  -7  -2   53.79    1.92
  -4  -7  -2   49.64    1.60
  -4  -7  -2   52.66    1.87
   4   7   2   48.43    1.91
   4   7   2   53.14    2.03
   4   7   2   52.37    1.63
   4   7   2   54.28    1.99
  -5  -7  -2    2.28    0.41
  -5  -7  -2    1.28    0.41
  -5  -7  -2    2.47    0.42
   5   7   2    1.72    0.40
   5   7   2    2.01    0.23
   5   7   2    2.37    0.48
   5   7   2    3.03    0.48
  -6  -7  -2   29.53    1.34
  -6  -7  -2   30.98    1.30
  -6  -7  -2   30.52    1.54
   6   7   2   25.85    1.39
   6   7   2   29.18    1.36
   6   7   2   25.83    1.41
  -7  -7  -2    1.01    0.36
  -7  -7  -2    0.90    0.42
  -7  -7  -2    0.59    0.29
   7   7   2    1.33    0.42
   7   7   2    0.13    0.33
   7   7   2    0.53    0.32
  11  -8  -2    0.78    0.38
  11  -8  -2    0.36    0.33
  11  -8  -2    0.67    0.36
  11  -8  -2    0.14    0.36
 -11   8   2    1.40    0.47
 -11   8   2    0.49    0.34
 -11   8   2    0.47    0.33
  10  -8  -2   20.77    1.24
  10  -8  -2   21.31    1.23
  10  -8  -2   22.18    1.19
  10  -8  -2   21.91    1.32
 -10   8   2   20.82    1.18
 -10   8   2   19.93    1.18
 -10   8   2   21.50    1.32
   9  -8  -2    0.34    0.29
   9  -8  -2    0.74    0.36
   9  -8  -2    0.18    0.29
   9  -8  -2    0.31    0.30
  -9   8   2    0.05    0.26
  -9   8   2    1.09    0.37
  -9   8   2    0.63    0.37
   8  -8  -2   34.60    1.62
   8  -8  -2   38.45    1.60
   8  -8  -2   36.25    1.61
   8  -8  -2   34.77    1.50
  -8   8   2   34.37    1.63
  -8   8   2   34.70    1.56
  -8   8   2   36.47    1.55
   7  -8  -2    8.05    0.71
   7  -8  -2    8.78    0.75
   7  -8  -2    9.07    0.71
   7  -8  -2    9.17    0.70
  -7   8   2    9.02    0.73
  -7   8   2    8.34    0.67
  -7   8   2    8.54    0.78
   6  -8  -2   -0.07    0.21
   6  -8  -2    0.01    0.23
   6  -8  -2   -0.03    0.23
   6  -8  -2    0.07    0.24
  -6   8   2   -0.03    0.19
  -6   8   2    0.36    0.25
  -6   8   2    0.25    0.25
   5  -8  -2   40.13    1.62
   5  -8  -2   43.27    1.68
   5  -8  -2   42.30    1.61
   5  -8  -2   41.62    1.64
  -5   8   2   40.82    1.66
  -5   8   2   41.21    1.68
  -5   8   2   42.95    1.63
   4  -8  -2    0.06    0.22
   4  -8  -2    0.00    0.18
   4  -8  -2    0.09    0.21
   4  -8  -2    0.37    0.23
  -4   8   2    0.12    0.19
  -4   8   2   -0.20    0.18
  -4   8   2   -0.26    0.17
  -4   8   2   -0.06    0.09
   3  -8  -2   45.65    1.70
   3  -8  -2   48.07    1.70
   3  -8  -2   49.24    1.79
   3  -8  -2   47.14    1.73
  -3   8   2   45.63    1.72
  -3   8   2   47.30    1.75
  -3   8   2   45.97    1.44
   2  -8  -2   32.12    1.31
   2  -8  -2   30.19    1.25
   2  -8  -2   31.36    1.19
   2  -8  -2   28.82    1.15
   2  -8  -2   30.92    1.28
  -2   8   2   28.69    1.04
  -2   8   2   28.47    1.30
  -2   8   2   29.85    1.25
   1  -8  -2  110.31    3.43
   1  -8  -2  112.10    3.46
   1  -8  -2  112.21    3.27
   1  -8  -2  110.29    3.38
   1  -8  -2  106.48    3.24
   1  -8  -2  103.32    3.32
  -1   8   2  110.93    3.37
  -1   8   2  113.11    3.52
  -1   8   2  112.08    3.43
  -1   8   2  107.52    3.21
   0  -8  -2   30.83    1.28
   0  -8  -2   30.59    1.33
   0  -8  -2   30.62    1.09
   0  -8  -2   29.50    1.17
   0  -8  -2   29.91    1.24
   0  -8  -2   28.67    1.06
   0   8   2   30.10    1.19
   0   8   2   29.83    1.27
   0   8   2   30.00    1.15
   0   8   2   31.01    1.35
  -1  -8  -2   10.99    0.50
  -1  -8  -2   11.35    0.52
  -1  -8  -2   11.96    0.79
  -1  -8  -2   11.99    0.74
  -1  -8  -2   11.07    0.70
  -1  -8  -2    9.88    0.61
   1   8   2   11.22    0.74
   1   8   2   10.04    0.76
   1   8   2    9.98    0.64
   1   8   2   11.37    0.63
  -2  -8  -2   54.69    1.85
  -2  -8  -2   59.05    2.06
  -2  -8  -2   56.58    1.98
  -2  -8  -2   56.08    2.14
   2   8   2   56.04    2.06
   2   8   2   57.70    1.86
   2   8   2   57.42    2.15
   2   8   2   57.06    2.00
  -3  -8  -2    9.28    0.51
  -3  -8  -2    6.81    0.59
  -3  -8  -2    8.04    0.65
  -3  -8  -2    8.87    0.76
   3   8   2    6.71    0.69
   3   8   2    8.36    0.66
   3   8   2    7.42    0.48
   3   8   2    6.47    0.63
  -4  -8  -2    8.70    0.48
  -4  -8  -2   10.10    0.70
  -4  -8  -2    9.09    0.83
  -4  -8  -2    9.08    0.71
   4   8   2   10.13    0.77
   4   8   2   10.00    0.76
   4   8   2   11.05    0.83
   4   8   2   10.25    0.53
  -5  -8  -2    0.36    0.15
  -5  -8  -2    0.74    0.31
  -5  -8  -2    0.59    0.38
  -5  -8  -2    0.65    0.28
   5   8   2    0.44    0.32
   5   8   2    0.87    0.18
   5   8   2    1.06    0.36
   5   8   2    0.28    0.30
  -6  -8  -2    7.35    0.64
  -6  -8  -2    6.92    0.81
  -6  -8  -2    7.83    0.70
   6   8   2    7.81    0.80
   6   8   2    8.25    0.75
   6   8   2    8.63    0.82
  -7  -8  -2   12.29    1.09
  -7  -8  -2   10.90    0.86
  -7  -8  -2   12.08    0.83
   7   8   2   13.34    1.05
   7   8   2   13.35    0.98
   7   8   2   11.24    0.97
  10  -9  -2   18.98    1.26
  10  -9  -2   20.25    1.24
  10  -9  -2   18.99    1.14
  10  -9  -2   20.19    1.23
 -10   9   2   18.27    1.17
 -10   9   2   20.40    1.17
 -10   9   2   19.74    1.29
   9  -9  -2    9.62    0.82
   9  -9  -2    9.29    0.83
   9  -9  -2    8.81    0.78
   9  -9  -2    8.90    0.85
  -9   9   2    7.70    0.74
  -9   9   2    9.52    0.91
  -9   9   2    7.96    0.77
   8  -9  -2   18.63    1.15
   8  -9  -2   20.36    1.17
   8  -9  -2   18.17    1.08
   8  -9  -2   17.72    1.04
  -8   9   2   18.73    1.12
  -8   9   2   18.28    1.17
  -8   9   2   20.10    1.10
   7  -9  -2   29.09    1.36
   7  -9  -2   31.32    1.44
   7  -9  -2   30.18    1.46
   7  -9  -2   31.76    1.49
  -7   9   2   31.32    1.41
  -7   9   2   31.34    1.47
  -7   9   2   31.90    1.53
   6  -9  -2    2.50    0.46
   6  -9  -2    2.40    0.45
   6  -9  -2    2.20    0.43
   6  -9  -2    1.67    0.38
  -6   9   2    2.67    0.46
  -6   9   2    2.13    0.42
  -6   9   2    2.45    0.44
   5  -9  -2   80.37    2.68
   5  -9  -2   77.99    2.69
   5  -9  -2   80.03    2.75
   5  -9  -2   75.88    2.69
  -5   9   2   81.72    2.72
  -5   9   2   80.21    2.78
  -5   9   2   79.99    2.77
   4  -9  -2    1.06    0.33
   4  -9  -2    0.91    0.31
   4  -9  -2    1.33    0.31
   4  -9  -2    0.88    0.32
  -4   9   2    0.94    0.34
  -4   9   2    0.94    0.32
  -4   9   2    1.30    0.34
   3  -9  -2  137.56    4.12
   3  -9  -2  136.05    4.19
   3  -9  -2  134.09    4.17
   3  -9  -2  135.79    4.22
  -3   9   2  131.46    3.82
  -3   9   2  135.31    4.20
  -3   9   2  141.68    4.30
  -3   9   2  140.10    4.22
   2  -9  -2   33.89    1.42
   2  -9  -2   35.06    1.48
   2  -9  -2   34.21    1.33
   2  -9  -2   36.60    1.49
   2  -9  -2   32.41    1.31
  -2   9   2   35.55    1.54
  -2   9   2   35.90    1.48
  -2   9   2   36.67    1.45
  -2   9   2   34.29    1.21
   1  -9  -2  126.99    3.88
   1  -9  -2  136.98    4.13
   1  -9  -2  136.10    4.15
   1  -9  -2  132.58    3.89
   1  -9  -2  135.23    4.05
  -1   9   2  131.23    4.10
  -1   9   2  132.98    4.19
  -1   9   2  134.16    4.04
  -1   9   2  128.37    3.85
   0  -9  -2    4.90    0.52
   0  -9  -2    4.26    0.35
   0  -9  -2    4.13    0.56
   0  -9  -2    3.26    0.45
   0  -9  -2    4.48    0.38
   0   9   2    3.50    0.50
   0   9   2    4.29    0.57
   0   9   2    3.62    0.42
   0   9   2    3.85    0.46
  -1  -9  -2   18.05    1.05
  -1  -9  -2   17.98    0.98
  -1  -9  -2   18.22    0.95
  -1  -9  -2   16.98    0.69
  -1  -9  -2   18.53    0.72
  -1  -9  -2   17.55    0.86
   1   9   2   17.73    0.99
   1   9   2   17.67    1.05
   1   9   2   18.42    0.88
   1   9   2   19.14    0.91
  -2  -9  -2   26.30    1.09
  -2  -9  -2   26.42    1.21
  -2  -9  -2   26.95    1.36
  -2  -9  -2   27.51    1.26
   2   9   2   27.21    1.29
   2   9   2   27.71    1.11
   2   9   2   26.62    1.35
   2   9   2   26.19    1.21
  -3  -9  -2    2.17    0.39
  -3  -9  -2    1.12    0.39
  -3  -9  -2    1.65    0.27
  -3  -9  -2    1.43    0.38
   3   9   2    1.74    0.28
   3   9   2    1.91    0.47
   3   9   2    2.13    0.42
   3   9   2    1.76    0.39
  -4  -9  -2   21.13    1.12
  -4  -9  -2   21.89    1.09
  -4  -9  -2   20.39    1.27
  -4  -9  -2   19.87    0.83
   4   9   2   21.06    0.86
   4   9   2   20.35    1.15
   4   9   2   21.28    1.25
   4   9   2   22.14    1.18
  -5  -9  -2    5.65    0.74
  -5  -9  -2    5.47    0.59
  -5  -9  -2    5.04    0.62
   5   9   2    5.07    0.72
   5   9   2    5.45    0.67
   5   9   2    4.62    0.37
   5   9   2    4.52    0.63
  -6  -9  -2   27.52    1.59
  -6  -9  -2   28.03    1.40
  -6  -9  -2   29.21    1.35
   6   9   2   29.50    1.54
   6   9   2   28.84    1.48
   6   9   2   28.31    1.56
  10 -10  -2   10.92    0.96
  10 -10  -2   10.50    0.97
  10 -10  -2   10.23    0.88
  10 -10  -2   12.33    0.99
 -10  10   2   11.55    1.03
 -10  10   2   10.68    0.91
 -10  10   2   11.82    0.97
   9 -10  -2   12.79    0.94
   9 -10  -2   12.41    1.00
   9 -10  -2   12.73    1.01
   9 -10  -2   12.99    0.99
  -9  10   2   14.06    1.09
  -9  10   2   13.31    0.97
  -9  10   2   13.41    0.98
   8 -10  -2    2.90    0.52
   8 -10  -2    3.05    0.53
   8 -10  -2    4.31    0.61
   8 -10  -2    3.82    0.59
  -8  10   2    3.43    0.62
  -8  10   2    3.18    0.55
  -8  10   2    3.86    0.59
   7 -10  -2   81.59    2.88
   7 -10  -2   79.32    2.75
   7 -10  -2   72.46    2.77
   7 -10  -2   78.67    2.85
  -7  10   2   80.08    2.92
  -7  10   2   78.71    2.78
  -7  10   2   76.73    2.83
   6 -10  -2    3.09    0.52
   6 -10  -2    3.57    0.54
   6 -10  -2    3.81    0.54
   6 -10  -2    3.09    0.50
  -6  10   2    3.28    0.55
  -6  10   2    3.13    0.51
  -6  10   2    3.11    0.50
   5 -10  -2   72.37    2.57
   5 -10  -2   73.38    2.57
   5 -10  -2   69.62    2.52
   5 -10  -2   71.91    2.61
  -5  10   2   71.23    2.62
  -5  10   2   75.25    2.66
  -5  10   2   70.86    2.56
   4 -10  -2   14.09    0.87
   4 -10  -2   15.23    0.93
   4 -10  -2   15.14    0.94
   4 -10  -2   13.73    0.93
  -4  10   2   15.52    0.97
  -4  10   2   15.24    0.99
  -4  10   2   14.18    0.92
   3 -10  -2   99.72    3.27
   3 -10  -2   97.70    3.23
   3 -10  -2   97.30    3.15
   3 -10  -2  102.18    3.31
  -3  10   2   94.54    2.84
  -3  10   2  102.00    3.28
  -3  10   2  100.22    3.36
  -3  10   2   95.89    3.25
   2 -10  -2   62.47    2.26
   2 -10  -2   60.61    2.19
   2 -10  -2   61.82    2.27
   2 -10  -2   59.68    2.07
  -2  10   2   60.68    2.20
  -2  10   2   57.74    1.91
  -2  10   2   61.72    2.33
  -2  10   2   61.87    2.25
   1 -10  -2   14.49    0.94
   1 -10  -2   13.72    0.72
   1 -10  -2   15.20    0.88
   1 -10  -2   14.40    0.90
   1 -10  -2   13.24    0.70
  -1  10   2   14.10    0.96
  -1  10   2   12.42    0.69
  -1  10   2   15.44    0.92
  -1  10   2   14.34    0.84
   0 -10  -2   12.20    0.63
   0 -10  -2   13.64    0.88
   0 -10  -2   13.54    0.65
   0 -10  -2   13.25    0.84
   0 -10  -2   13.29    0.94
   0  10   2   14.62    0.97
   0  10   2   13.68    0.80
   0  10   2   13.07    0.89
   0  10   2   12.52    0.73
  -1 -10  -2    1.20    0.34
  -1 -10  -2    1.35    0.40
  -1 -10  -2    0.98    0.18
  -1 -10  -2    1.07    0.20
  -1 -10  -2    1.04    0.36
   1  10   2    0.92    0.28
   1  10   2    1.25    0.29
   1  10   2    0.62    0.30
   1  10   2    0.64    0.30
  -2 -10  -2   35.12    1.53
  -2 -10  -2   32.05    1.61
  -2 -10  -2   33.71    1.46
   2  10   2   33.78    1.33
   2  10   2   33.45    1.62
   2  10   2   32.66    1.44
   2  10   2   35.54    1.58
  -3 -10  -2    6.89    0.54
  -3 -10  -2    7.14    0.67
  -3 -10  -2    6.85    0.79
  -3 -10  -2    7.12    0.70
   3  10   2    6.60    0.77
   3  10   2    7.18    0.71
   3  10   2    6.19    0.72
   3  10   2    7.09    0.53
  -4 -10  -2   32.64    1.52
  -4 -10  -2   32.40    1.46
  -4 -10  -2   31.97    1.68
   4  10   2   33.35    1.61
   4  10   2   33.24    1.22
   4  10   2   33.97    1.59
   4  10   2   31.32    1.64
  -5 -10  -2    0.77    0.34
  -5 -10  -2    1.21    0.40
  -5 -10  -2    0.75    0.45
   5  10   2    0.88    0.39
   5  10   2    0.66    0.42
   5  10   2    0.99    0.41
   9 -11  -2   18.52    1.21
   9 -11  -2   15.32    1.18
   9 -11  -2   15.89    1.11
   9 -11  -2   16.25    1.15
  -9  11   2   18.24    1.27
  -9  11   2   16.59    1.11
  -9  11   2   16.43    1.15
   8 -11  -2    0.38    0.36
   8 -11  -2    0.52    0.35
   8 -11  -2    0.74    0.38
   8 -11  -2    0.43    0.36
  -8  11   2    0.36    0.36
  -8  11   2    1.25    0.41
  -8  11   2    0.68    0.36
   7 -11  -2   55.80    2.32
   7 -11  -2   59.55    2.38
   7 -11  -2   58.36    2.32
   7 -11  -2   55.91    2.24
  -7  11   2   61.89    2.35
  -7  11   2   60.54    2.40
  -7  11   2   58.72    2.41
   6 -11  -2    0.64    0.34
   6 -11  -2    1.07    0.35
   6 -11  -2    0.78    0.37
   6 -11  -2    0.60    0.37
  -6  11   2    1.03    0.37
  -6  11   2    1.54    0.41
  -6  11   2    0.68    0.34
   5 -11  -2   27.44    1.42
   5 -11  -2   28.41    1.39
   5 -11  -2   28.51    1.37
   5 -11  -2   27.27    1.35
  -5  11   2   27.85    1.39
  -5  11   2   27.14    1.43
  -5  11   2   30.28    1.47
   4 -11  -2    0.68    0.29
   4 -11  -2    0.30    0.31
   4 -11  -2    0.56    0.32
   4 -11  -2    0.33    0.30
  -4  11   2    0.33    0.29
  -4  11   2    0.26    0.30
  -4  11   2    0.91    0.35
   3 -11  -2    3.55    0.48
   3 -11  -2    3.98    0.57
   3 -11  -2    3.07    0.51
   3 -11  -2    3.23    0.50
  -3  11   2    3.51    0.53
  -3  11   2    3.88    0.55
  -3  11   2    3.34    0.57
  -3  11   2    3.42    0.31
   2 -11  -2   23.91    1.23
   2 -11  -2   25.10    1.11
   2 -11  -2   24.59    1.28
   2 -11  -2   25.26    1.31
  -2  11   2   25.95    1.37
  -2  11   2   24.56    1.24
  -2  11   2   27.35    1.33
  -2  11   2   23.49    0.97
   1 -11  -2    0.54    0.33
   1 -11  -2    0.84    0.32
   1 -11  -2    0.43    0.23
   1 -11  -2    1.11    0.39
  -1  11   2   -0.07    0.25
  -1  11   2    0.64    0.33
  -1  11   2    0.67    0.28
  -1  11   2    0.60    0.23
   0 -11  -2   43.34    1.84
   0 -11  -2   37.06    1.37
   0 -11  -2   40.09    1.41
   0 -11  -2   42.25    1.70
   0 -11  -2   41.49    1.74
   0  11   2   40.63    1.62
   0  11   2   42.06    1.55
   0  11   2   41.98    1.85
   0  11   2   33.96    1.68
  -1 -11  -2    3.60    0.33
  -1 -11  -2    5.44    0.74
  -1 -11  -2    5.00    0.62
  -1 -11  -2    4.31    0.62
   1  11   2    5.45    0.73
   1  11   2    4.49    0.52
   1  11   2    5.66    0.59
   1  11   2    5.08    0.68
  -2 -11  -2   65.48    2.43
  -2 -11  -2   63.16    2.35
  -2 -11  -2   64.93    2.58
   2  11   2   62.20    2.18
   2  11   2   63.15    2.47
   2  11   2   65.12    2.33
   2  11   2   61.86    2.55
  -3 -11  -2    5.89    0.79
  -3 -11  -2    5.48    0.64
  -3 -11  -2    6.34    0.70
   3  11   2    4.48    0.68
   3  11   2    4.71    0.66
   3  11   2    6.31    0.69
   3  11   2    6.56    0.54
   8 -12  -2    2.20    0.51
   8 -12  -2    0.91    0.44
   8 -12  -2    1.23    0.43
   8 -12  -2    1.83    0.49
  -8  12   2    1.41    0.46
  -8  12   2    1.47    0.45
  -8  12   2    1.48    0.47
   7 -12  -2   12.96    0.98
   7 -12  -2   12.41    1.01
   7 -12  -2   13.90    0.98
   7 -12  -2   11.82    0.98
  -7  12   2   12.40    1.01
  -7  12   2   11.41    1.03
  -7  12   2   13.28    1.00
   6 -12  -2    3.93    0.61
   6 -12  -2    3.35    0.55
   6 -12  -2    3.36    0.55
   6 -12  -2    3.87    0.66
  -6  12   2    3.42    0.60
  -6  12   2    3.26    0.58
  -6  12   2    2.91    0.55
   5 -12  -2   18.32    1.05
   5 -12  -2   13.22    0.98
   5 -12  -2   13.30    1.00
   5 -12  -2   15.34    1.05
  -5  12   2   14.09    1.05
  -5  12   2   14.79    1.04
  -5  12   2   14.70    1.06
   4 -12  -2   11.74    0.82
   4 -12  -2   12.25    0.93
   4 -12  -2   11.10    0.92
   4 -12  -2   11.64    0.89
  -4  12   2   12.54    0.96
  -4  12   2   10.78    0.89
  -4  12   2   12.98    1.00
   3 -12  -2    0.69    0.33
   3 -12  -2    0.77    0.29
   3 -12  -2    1.23    0.41
   3 -12  -2    1.09    0.36
  -3  12   2    0.69    0.40
  -3  12   2    0.93    0.36
  -3  12   2    0.78    0.19
  -3  12   2    0.93    0.39
   2 -12  -2   55.32    2.15
   2 -12  -2   51.39    2.12
   2 -12  -2   48.55    2.03
   2 -12  -2   50.21    1.85
  -2  12   2   44.10    1.66
  -2  12   2   55.03    2.08
  -2  12   2   51.78    2.12
  -2  12   2   53.08    2.21
   1 -12  -2    0.43    0.35
   1 -12  -2    0.84    0.40
   1 -12  -2    0.89    0.37
   1 -12  -2    1.08    0.28
  -1  12   2    1.11    0.29
  -1  12   2    1.19    0.43
  -1  12   2    1.32    0.44
  -1  12   2    0.99    0.33
   0 -12  -2   32.13    1.56
   0 -12  -2   37.76    1.69
   0 -12  -2   33.84    1.26
   0 -12  -2   34.61    1.70
   0  12   2   35.13    1.68
   0  12   2   35.39    1.42
   0  12   2   35.27    1.52
   0  12   2   36.36    1.78
  -1 -12  -2    0.82    0.40
  -1 -12  -2    0.95    0.38
  -1 -12  -2    1.28    0.43
   1  12   2    1.00    0.33
   1  12   2    0.95    0.32
   1  12   2    1.10    0.44
   1  12   2    0.89    0.41
  -2 -12  -2   29.70    1.63
  -2 -12  -2   30.54    1.45
  -2 -12  -2   29.27    1.49
   2  12   2   29.91    1.58
   2  12   2   29.46    1.61
   2  12   2   28.29    1.39
   2  12   2   28.76    1.28
   6 -13  -2    6.65    0.83
   6 -13  -2    5.94    0.75
   6 -13  -2    6.62    0.78
   6 -13  -2    6.90    0.81
  -6  13   2    6.78    0.84
  -6  13   2    6.73    0.78
  -6  13   2    6.93    0.81
   5 -13  -2   14.38    1.05
   5 -13  -2   15.11    1.09
   5 -13  -2   13.29    0.95
   5 -13  -2   14.49    1.09
  -5  13   2   15.42    1.11
  -5  13   2   14.02    1.09
  -5  13   2   13.35    1.05
   4 -13  -2   20.31    1.24
   4 -13  -2   20.90    1.28
   4 -13  -2   21.97    1.29
   4 -13  -2   16.82    1.06
  -4  13   2   20.82    1.31
  -4  13   2   21.92    1.30
   3 -13  -2    7.00    0.82
   3 -13  -2    7.01    0.65
   3 -13  -2    8.31    0.82
   3 -13  -2    6.56    0.77
  -3  13   2    7.41    0.81
  -3  13   2    7.05    0.80
  -3  13   2    5.92    0.79
   2 -13  -2   58.04    2.28
   2 -13  -2   54.86    2.02
   2 -13  -2   56.34    2.32
   2 -13  -2   58.56    2.37
  -2  13   2   52.79    1.84
  -2  13   2   57.38    2.36
  -2  13   2   56.64    2.27
  -2  13   2   56.24    2.42
   1 -13  -2    0.24    0.23
   1 -13  -2   -0.02    0.33
   1 -13  -2    0.02    0.31
   1 -13  -2    0.67    0.40
  -1  13   2   -0.06    0.22
  -1  13   2    0.47    0.34
  -1  13   2    0.62    0.43
  -1  13   2    0.30    0.35
   0 -13  -2   30.12    1.63
   0 -13  -2   29.91    1.55
   0 -13  -2   28.76    1.49
   0  13   2   30.10    1.59
   0  13   2   30.99    1.66
   0  13   2   26.80    1.36
   0  13   2   28.58    1.28
  -1  15  -3   24.31    1.41
  -1  15  -3   23.91    1.38
  -1  15  -3   24.15    1.39
   1 -15   3   19.91    1.13
   1 -15   3   23.42    1.46
   1 -15   3   22.43    1.02
   1 -15   3   23.41    1.26
  -2  15  -3    3.48    0.60
  -2  15  -3    2.96    0.57
  -2  15  -3    3.67    0.58
   2 -15   3    3.84    0.50
   2 -15   3    2.96    0.65
   2 -15   3    3.72    0.59
  -3  15  -3   33.40    1.66
  -3  15  -3   34.14    1.74
  -3  15  -3   35.45    1.74
   3 -15   3   34.12    1.60
   3 -15   3   33.61    1.49
   3 -15   3   33.90    1.78
   3 -15   3   34.58    1.63
  -4  15  -3    5.41    0.71
  -4  15  -3    2.92    0.59
  -4  15  -3    3.61    0.59
   4 -15   3    3.47    0.68
   4 -15   3    4.36    0.66
   4 -15   3    4.31    0.64
   4 -15   3    4.05    0.58
   2  14  -3    4.67    0.70
   2  14  -3    3.97    0.52
   2  14  -3    4.12    0.64
   2  14  -3    3.65    0.56
  -2 -14   3    3.52    0.48
  -2 -14   3    4.62    0.76
  -2 -14   3    3.91    0.53
   1  14  -3   29.23    1.52
   1  14  -3   28.64    1.56
   1  14  -3   27.59    1.44
   1  14  -3   27.81    1.21
  -1 -14   3   28.60    1.60
  -1 -14   3   28.36    1.28
  -1 -14   3   28.26    1.33
   0  14  -3    2.16    0.33
   0  14  -3    2.01    0.48
   0  14  -3    2.39    0.51
   0  14  -3    1.51    0.44
   0 -14   3    2.24    0.40
   0 -14   3    1.55    0.39
   0 -14   3    1.71    0.28
   0 -14   3    2.49    0.60
  -1  14  -3   35.51    1.66
  -1  14  -3   36.20    1.69
  -1  14  -3   34.77    1.68
  -1  14  -3   31.90    1.17
   1 -14   3   33.53    1.32
   1 -14   3   33.63    1.74
   1 -14   3   35.50    1.55
   1 -14   3   34.36    1.48
  -2  14  -3    1.32    0.41
  -2  14  -3    1.34    0.39
  -2  14  -3    1.09    0.40
   2 -14   3    1.30    0.47
   2 -14   3    1.29    0.31
   2 -14   3    1.41    0.39
   2 -14   3    1.05    0.37
  -3  14  -3   21.51    1.29
  -3  14  -3   21.63    1.25
  -3  14  -3   21.92    1.23
   3 -14   3   20.62    1.09
   3 -14   3   21.12    1.20
   3 -14   3   21.34    1.34
   3 -14   3   20.66    1.14
  -4  14  -3    0.45    0.32
  -4  14  -3   -0.06    0.25
  -4  14  -3    0.18    0.30
   4 -14   3    0.83    0.40
   4 -14   3    1.05    0.34
   4 -14   3   -0.02    0.28
   4 -14   3    0.51    0.29
  -5  14  -3    2.53    0.51
  -5  14  -3    1.85    0.43
  -5  14  -3    2.50    0.51
   5 -14   3    2.20    0.45
   5 -14   3    2.89    0.54
   5 -14   3    3.09    0.63
   5 -14   3    2.43    0.49
  -6  14  -3    7.43    0.86
  -6  14  -3    7.30    0.74
  -6  14  -3    6.61    0.71
   6 -14   3    6.37    0.82
   6 -14   3    6.66    0.75
   6 -14   3    8.10    0.78
   6 -14   3    7.07    0.76
  -7  14  -3   -0.29    0.27
  -7  14  -3    0.01    0.30
  -7  14  -3   -0.07    0.36
   7 -14   3   -0.14    0.34
   7 -14   3   -0.09    0.28
   7 -14   3   -0.14    0.28
   7 -14   3   -0.27    0.23
   4  13  -3    1.15    0.38
   4  13  -3    1.39    0.50
   4  13  -3    0.94    0.37
   4  13  -3    0.74    0.43
  -4 -13   3    0.90    0.27
  -4 -13   3    1.58    0.36
  -4 -13   3    1.60    0.52
   3  13  -3   22.37    1.35
   3  13  -3   22.72    1.33
   3  13  -3   20.61    1.19
   3  13  -3   21.70    1.14
  -3 -13   3   24.02    1.10
  -3 -13   3   20.63    0.99
  -3 -13   3   20.89    1.36
   2  13  -3   26.95    1.44
   2  13  -3   25.67    1.19
   2  13  -3   25.16    1.44
   2  13  -3   25.42    1.33
  -2 -13   3   26.73    1.16
  -2 -13   3   27.12    1.23
  -2 -13   3   24.80    1.48
   1  13  -3   47.36    1.99
   1  13  -3   45.27    1.67
   1  13  -3   45.74    2.01
   1  13  -3   46.04    1.92
  -1 -13   3   44.84    1.43
  -1 -13   3   46.77    1.73
  -1 -13   3   47.40    2.08
  -1 -13   3   44.60    1.76
   0  13  -3    7.45    0.52
   0  13  -3    7.37    0.76
   0  13  -3    7.36    0.75
   0  13  -3    7.05    0.74
   0 -13   3    8.18    0.85
   0 -13   3    8.38    0.68
   0 -13   3    6.41    0.48
   0 -13   3    7.39    0.48
   0 -13   3    7.87    0.62
  -1  13  -3   29.35    1.49
  -1  13  -3   30.37    1.10
  -1  13  -3   32.01    1.49
  -1  13  -3   28.14    1.47
   1 -13   3   33.16    1.62
   1 -13   3   31.12    1.24
   1 -13   3   31.79    1.40
   1 -13   3   33.92    1.37
  -2  13  -3    4.15    0.58
  -2  13  -3    4.07    0.60
  -2  13  -3    4.44    0.62
   2 -13   3    4.51    0.54
   2 -13   3    4.12    0.64
   2 -13   3    3.83    0.46
   2 -13   3    4.54    0.59
  -3  13  -3   10.88    0.90
  -3  13  -3   10.15    0.81
  -3  13  -3   11.39    0.85
   3 -13   3   10.83    0.75
   3 -13   3   11.45    0.79
   3 -13   3   11.06    0.84
   3 -13   3   11.83    0.95
  -4  13  -3   25.51    1.29
  -4  13  -3   27.85    1.46
  -4  13  -3   26.07    1.34
   4 -13   3   27.46    1.47
   4 -13   3   27.59    1.32
   4 -13   3   25.12    1.31
  -5  13  -3   15.14    1.02
  -5  13  -3   15.64    1.13
  -5  13  -3   16.31    1.02
  -5  13  -3   15.74    1.00
   5 -13   3   16.71    1.16
   5 -13   3   16.65    1.02
   5 -13   3   17.07    1.06
  -6  13  -3   42.06    1.95
  -6  13  -3   40.75    1.84
  -6  13  -3   39.55    1.72
  -6  13  -3   41.74    1.77
   6 -13   3   39.95    1.82
   6 -13   3   42.22    1.81
   6 -13   3   42.72    1.94
  -7  13  -3    7.61    0.73
  -7  13  -3    8.53    0.91
  -7  13  -3    8.61    0.76
  -7  13  -3    7.44    0.82
   7 -13   3    8.93    0.85
   7 -13   3    8.07    0.89
   7 -13   3    8.65    0.85
  -8  13  -3   39.10    1.93
  -8  13  -3   36.44    1.63
  -8  13  -3   34.24    1.60
   8 -13   3   38.33    1.80
   8 -13   3   37.75    1.83
   8 -13   3   36.16    1.84
   5  12  -3   12.11    1.02
   5  12  -3   12.15    0.95
   5  12  -3   12.93    1.09
   5  12  -3   12.16    0.87
  -5 -12   3   12.30    0.66
  -5 -12   3   11.99    0.73
  -5 -12   3   12.44    1.07
   4  12  -3   16.34    1.11
   4  12  -3   15.57    1.13
   4  12  -3   14.34    0.95
  -4 -12   3   16.90    1.18
  -4 -12   3   14.62    0.76
  -4 -12   3   15.06    0.83
   3  12  -3    7.65    0.71
   3  12  -3    8.17    0.81
   3  12  -3    9.63    0.88
  -3 -12   3   10.11    0.62
  -3 -12   3    7.75    0.60
  -3 -12   3    7.20    0.82
   2  12  -3    6.19    0.64
   2  12  -3    6.51    0.73
   2  12  -3    5.73    0.69
  -2 -12   3    6.08    0.55
  -2 -12   3    6.40    0.53
  -2 -12   3    6.53    0.75
   1  12  -3   32.09    1.28
   1  12  -3   34.07    1.51
   1  12  -3   30.15    1.53
   1  12  -3   36.26    1.57
  -1 -12   3   33.57    1.37
  -1 -12   3   33.55    1.32
  -1 -12   3   33.02    1.11
  -1 -12   3   33.36    1.62
  -1 -12   3   33.35    1.11
   0  12  -3    3.01    0.49
   0  12  -3    3.37    0.54
   0  12  -3    2.86    0.36
   0  12  -3    2.56    0.47
   0 -12   3    3.02    0.42
   0 -12   3    2.70    0.33
   0 -12   3    3.60    0.47
   0 -12   3    3.67    0.35
   0 -12   3    2.80    0.55
  -1  12  -3   22.60    1.20
  -1  12  -3   20.89    0.83
  -1  12  -3   21.94    1.18
  -1  12  -3   23.00    1.16
   1 -12   3   23.23    1.26
   1 -12   3   21.28    1.07
   1 -12   3   22.93    1.06
   1 -12   3   19.92    0.93
   1 -12   3   22.71    0.97
  -2  12  -3   61.76    2.33
  -2  12  -3   65.07    2.40
  -2  12  -3   65.80    2.20
  -2  12  -3   57.66    1.82
  -2  12  -3   64.95    2.31
   2 -12   3   64.82    2.22
   2 -12   3   65.30    2.46
   2 -12   3   63.78    2.27
  -3  12  -3   21.62    1.11
  -3  12  -3   22.33    1.17
  -3  12  -3   22.54    1.24
  -3  12  -3   23.54    1.11
   3 -12   3   21.95    1.09
   3 -12   3   22.99    1.15
   3 -12   3   22.03    1.27
  -4  12  -3   51.66    2.13
  -4  12  -3   53.38    2.03
  -4  12  -3   53.49    2.04
  -4  12  -3   53.30    2.00
   4 -12   3   51.40    1.99
   4 -12   3   55.12    2.08
   4 -12   3   53.17    2.17
  -5  12  -3    7.31    0.71
  -5  12  -3    6.47    0.64
  -5  12  -3    7.09    0.66
  -5  12  -3    6.18    0.74
   5 -12   3    6.82    0.77
   5 -12   3    6.46    0.65
   5 -12   3    6.94    0.69
  -6  12  -3   40.44    1.65
  -6  12  -3   38.86    1.76
  -6  12  -3   42.82    1.88
  -6  12  -3   39.28    1.66
   6 -12   3   38.90    1.71
   6 -12   3   39.75    1.84
   6 -12   3   40.78    1.78
  -7  12  -3    6.96    0.66
  -7  12  -3    7.76    0.79
  -7  12  -3    7.85    0.70
  -7  12  -3    6.81    0.81
   7 -12   3    8.70    0.88
   7 -12   3    8.83    0.80
   7 -12   3    8.41    0.79
  -8  12  -3   17.85    1.00
  -8  12  -3   17.40    0.99
  -8  12  -3   15.46    1.14
  -8  12  -3   17.56    1.22
   8 -12   3   16.82    1.12
   8 -12   3   16.20    1.17
   8 -12   3   14.73    1.10
  -9  12  -3    0.19    0.31
  -9  12  -3   -0.28    0.30
  -9  12  -3    0.69    0.37
  -9  12  -3    0.13    0.25
   9 -12   3   -0.01    0.31
   9 -12   3    0.20    0.39
   9 -12   3   -0.03    0.31
   6  11  -3   21.14    1.33
   6  11  -3   18.10    1.21
   6  11  -3   18.94    1.06
  -6 -11   3   17.59    0.80
  -6 -11   3   19.61    1.28
  -6 -11   3   18.64    0.89
  -6 -11   3   18.83    1.17
   5  11  -3   27.14    1.27
   5  11  -3   27.14    1.50
   5  11  -3   27.07    1.43
  -5 -11   3   26.24    1.03
  -5 -11   3   26.08    1.10
  -5 -11   3   23.40    1.29
  -5 -11   3   27.69    1.49
   4  11  -3   20.91    1.21
   4  11  -3   20.36    1.25
   4  11  -3   20.49    1.09
  -4 -11   3   20.92    1.10
  -4 -11   3   20.31    0.94
  -4 -11   3   21.43    1.28
  -4 -11   3   19.85    0.88
   3  11  -3   27.82    1.43
   3  11  -3   28.15    1.38
   3  11  -3   28.23    1.31
  -3 -11   3   27.33    1.14
  -3 -11   3   27.63    1.09
  -3 -11   3   26.34    1.42
  -3 -11   3   27.54    1.24
   2  11  -3    0.57    0.28
   2  11  -3    0.67    0.35
   2  11  -3    0.53    0.30
  -2 -11   3    0.74    0.24
  -2 -11   3    1.25    0.29
  -2 -11   3    0.53    0.23
   1  11  -3   46.98    1.85
   1  11  -3   46.75    1.84
   1  11  -3   47.69    1.91
  -1 -11   3   47.95    1.95
  -1 -11   3   47.68    1.64
  -1 -11   3   46.93    1.64
  -1 -11   3   45.72    1.46
  -1 -11   3   46.89    1.69
  -1 -11   3   44.59    1.46
   0  11  -3   18.30    1.03
   0  11  -3   17.89    1.02
   0  11  -3   16.92    0.97
   0 -11   3   19.56    0.89
   0 -11   3   16.82    0.75
   0 -11   3   19.29    0.79
   0 -11   3   17.53    1.07
   0 -11   3   18.42    0.91
  -1  11  -3    2.88    0.45
  -1  11  -3    2.89    0.45
  -1  11  -3    2.61    0.45
  -1  11  -3    3.22    0.39
  -1  11  -3    2.62    0.28
   1 -11   3    2.71    0.41
   1 -11   3    2.50    0.34
   1 -11   3    2.86    0.39
   1 -11   3    2.67    0.48
  -2  11  -3   22.52    0.77
  -2  11  -3   24.59    1.16
  -2  11  -3   23.87    1.21
  -2  11  -3   23.36    1.05
  -2  11  -3   22.45    1.10
   2 -11   3   24.21    1.26
   2 -11   3   24.81    1.08
   2 -11   3   23.99    1.11
  -3  11  -3   16.87    0.93
  -3  11  -3   16.18    0.90
  -3  11  -3   16.78    1.02
  -3  11  -3   16.02    0.89
   3 -11   3   17.53    0.90
   3 -11   3   15.98    0.91
   3 -11   3   17.25    1.05
  -4  11  -3   42.89    1.78
  -4  11  -3   41.29    1.67
  -4  11  -3   38.99    1.59
  -4  11  -3   41.62    1.64
   4 -11   3   41.13    1.68
   4 -11   3   41.89    1.78
   4 -11   3   42.31    1.64
  -5  11  -3    4.77    0.64
  -5  11  -3    5.31    0.55
  -5  11  -3    5.02    0.59
  -5  11  -3    4.93    0.55
   5 -11   3    5.32    0.69
   5 -11   3    3.61    0.49
   5 -11   3    4.84    0.58
  -6  11  -3   41.13    1.60
  -6  11  -3   39.84    1.79
  -6  11  -3   39.67    1.75
  -6  11  -3   41.60    1.62
   6 -11   3   39.33    1.80
   6 -11   3   41.37    1.71
   6 -11   3   41.50    1.75
  -7  11  -3    4.74    0.53
  -7  11  -3    5.14    0.53
  -7  11  -3    4.87    0.65
  -7  11  -3    5.16    0.69
   7 -11   3    4.38    0.63
   7 -11   3    4.43    0.68
   7 -11   3    5.80    0.64
  -8  11  -3    8.01    0.66
  -8  11  -3    8.35    0.83
  -8  11  -3    8.96    0.87
  -8  11  -3    8.43    0.66
   8 -11   3    8.70    0.82
   8 -11   3    7.91    0.86
   8 -11   3    9.21    0.81
  -9  11  -3   29.91    1.59
  -9  11  -3   25.89    1.25
  -9  11  -3   28.16    1.53
  -9  11  -3   25.58    1.24
   9 -11   3   28.19    1.49
   9 -11   3   29.59    1.58
   9 -11   3   27.17    1.50
   7  10  -3    4.62    0.56
   7  10  -3    5.46    0.73
   7  10  -3    4.86    0.70
  -7 -10   3    4.37    0.71
  -7 -10   3    4.83    0.38
  -7 -10   3    4.96    0.46
  -7 -10   3    5.93    0.76
   6  10  -3    3.32    0.58
   6  10  -3    3.53    0.48
   6  10  -3    3.98    0.65
  -6 -10   3    3.29    0.53
  -6 -10   3    3.93    0.39
  -6 -10   3    3.39    0.59
  -6 -10   3    3.58    0.34
   5  10  -3   11.09    0.85
   5  10  -3   10.03    0.61
   5  10  -3   10.62    0.90
   5  10  -3   11.20    0.77
  -5 -10   3   10.94    0.90
  -5 -10   3    8.86    0.57
  -5 -10   3   10.50    0.55
  -5 -10   3   11.78    0.82
   4  10  -3    6.29    0.46
   4  10  -3    5.30    0.55
   4  10  -3    5.50    0.66
   4  10  -3    4.94    0.62
  -4 -10   3    5.40    0.44
  -4 -10   3    5.02    0.57
  -4 -10   3    5.79    0.70
  -4 -10   3    4.55    0.39
   3  10  -3   29.22    1.37
   3  10  -3   30.71    1.45
   3  10  -3   30.72    1.33
   3  10  -3   28.62    1.14
  -3 -10   3   30.35    1.28
  -3 -10   3   30.88    1.47
  -3 -10   3   30.48    1.12
  -3 -10   3   31.04    1.18
   2  10  -3    7.95    0.67
   2  10  -3    8.30    0.72
   2  10  -3    7.24    0.63
   2  10  -3    7.32    0.51
  -2 -10   3    7.69    0.50
  -2 -10   3    8.89    0.56
  -2 -10   3    8.23    0.74
  -2 -10   3    7.43    0.56
   1  10  -3   51.03    1.74
   1  10  -3   53.21    1.91
   1  10  -3   50.79    1.90
   1  10  -3   49.74    1.94
  -1 -10   3   49.63    1.58
  -1 -10   3   50.33    1.72
  -1 -10   3   50.29    1.75
  -1 -10   3   50.72    1.58
  -1 -10   3   51.75    1.71
  -1 -10   3   54.54    2.02
   0  10  -3   49.19    1.72
   0  10  -3   50.45    1.64
   0  10  -3   52.92    1.90
   0  10  -3   49.84    1.83
   0  10  -3   49.49    1.88
   0 -10   3   47.45    1.68
   0 -10   3   50.39    1.74
   0 -10   3   47.95    1.61
   0 -10   3   51.63    1.95
   0 -10   3   48.76    1.61
  -1  10  -3   49.24    1.82
  -1  10  -3   49.79    1.85
  -1  10  -3   48.88    1.66
  -1  10  -3   50.18    1.79
   1 -10   3   48.28    1.67
   1 -10   3   50.39    1.91
   1 -10   3   41.71    1.59
   1 -10   3   47.38    1.71
  -2  10  -3   31.66    1.23
  -2  10  -3   30.59    1.30
  -2  10  -3   30.02    1.25
  -2  10  -3   30.94    1.37
   2 -10   3   29.87    1.38
   2 -10   3   31.87    1.27
   2 -10   3   28.19    1.17
   2 -10   3   30.72    1.22
  -3  10  -3    7.97    0.60
  -3  10  -3    7.52    0.57
  -3  10  -3    8.11    0.60
  -3  10  -3    7.27    0.66
   3 -10   3    7.32    0.59
   3 -10   3    7.41    0.69
   3 -10   3    8.36    0.59
  -4  10  -3   34.23    1.49
  -4  10  -3   33.56    1.41
  -4  10  -3   33.19    1.36
  -4  10  -3   33.11    1.33
   4 -10   3   33.17    1.40
   4 -10   3   32.90    1.36
   4 -10   3   32.73    1.49
  -5  10  -3    6.46    0.66
  -5  10  -3    6.10    0.56
  -5  10  -3    5.88    0.62
  -5  10  -3    6.99    0.55
   5 -10   3    6.67    0.59
   5 -10   3    7.00    0.71
   5 -10   3    6.46    0.62
  -6  10  -3   21.15    1.14
  -6  10  -3   20.56    0.98
  -6  10  -3   21.27    1.17
  -6  10  -3   19.38    0.96
   6 -10   3   20.21    1.10
   6 -10   3   20.59    1.08
   6 -10   3   20.90    1.17
  -7  10  -3    9.48    0.81
  -7  10  -3    8.46    0.62
  -7  10  -3    9.63    0.64
  -7  10  -3   11.03    0.83
   7 -10   3    9.43    0.78
   7 -10   3    8.23    0.73
   7 -10   3    8.84    0.82
  -8  10  -3    5.54    0.71
  -8  10  -3    5.09    0.51
  -8  10  -3    5.61    0.71
  -8  10  -3    4.46    0.49
   8 -10   3    5.10    0.66
   8 -10   3    4.51    0.65
   8 -10   3    3.98    0.56
  -9  10  -3   30.83    1.57
  -9  10  -3   28.84    1.29
  -9  10  -3   31.62    1.61
  -9  10  -3   31.13    1.31
   9 -10   3   30.70    1.57
   9 -10   3   31.73    1.62
   9 -10   3   30.29    1.53
 -10  10  -3    6.11    0.57
 -10  10  -3    6.17    0.60
 -10  10  -3    5.42    0.76
 -10  10  -3    6.44    0.79
  10 -10   3    7.16    0.86
  10 -10   3    6.86    0.80
  10 -10   3    6.06    0.76
   8   9  -3    6.18    0.61
   8   9  -3    6.82    0.78
   8   9  -3    6.20    0.80
  -8  -9   3    5.95    0.48
  -8  -9   3    7.15    0.80
  -8  -9   3    6.09    0.77
  -8  -9   3    6.20    0.42
   7   9  -3   13.14    0.96
   7   9  -3   12.25    1.00
   7   9  -3   11.42    0.78
  -7  -9   3   12.02    0.94
  -7  -9   3   11.30    0.57
  -7  -9   3   12.89    0.94
  -7  -9   3   10.77    0.62
   6   9  -3    0.48    0.21
   6   9  -3    0.73    0.35
   6   9  -3    0.34    0.26
   6   9  -3    0.07    0.28
  -6  -9   3    0.07    0.15
  -6  -9   3    0.48    0.17
  -6  -9   3    0.04    0.24
  -6  -9   3    0.03    0.28
   5   9  -3   30.86    1.50
   5   9  -3   29.07    1.11
   5   9  -3   30.97    1.31
   5   9  -3   29.72    1.40
  -5  -9   3   29.71    1.07
  -5  -9   3   30.08    1.37
  -5  -9   3   31.65    1.48
  -5  -9   3   30.10    1.12
   4   9  -3   22.98    1.22
   4   9  -3   21.00    0.89
   4   9  -3   23.39    1.09
   4   9  -3   22.56    1.14
  -4  -9   3   22.84    0.92
  -4  -9   3   22.82    1.21
  -4  -9   3   23.74    1.10
  -4  -9   3   21.13    0.85
   3   9  -3  107.66    3.39
   3   9  -3  109.86    3.55
   3   9  -3  109.14    3.46
   3   9  -3  104.46    3.19
  -3  -9   3  108.63    3.21
  -3  -9   3  110.35    3.37
  -3  -9   3  110.79    3.17
   2   9  -3   77.35    2.40
   2   9  -3   75.88    2.59
   2   9  -3   79.28    2.59
  -2  -9   3   78.05    2.49
  -2  -9   3   78.63    2.38
  -2  -9   3   82.34    2.44
   1   9  -3   89.91    2.90
   1   9  -3   87.13    2.94
   1   9  -3   91.48    2.92
   1   9  -3   88.69    2.74
   1   9  -3   92.47    2.63
  -1  -9   3   89.27    2.74
  -1  -9   3   91.35    2.72
  -1  -9   3   94.32    2.77
  -1  -9   3   88.72    2.62
  -1  -9   3   95.41    3.02
   0   9  -3   78.74    2.62
   0   9  -3   84.25    2.69
   0   9  -3   82.51    2.47
   0   9  -3   83.69    2.69
   0   9  -3   78.07    2.51
   0  -9   3   80.99    2.44
   0  -9   3   85.72    2.56
   0  -9   3   81.64    2.45
   0  -9   3   79.25    2.49
   0  -9   3   85.59    2.76
  -1   9  -3  177.17    4.95
  -1   9  -3  172.54    5.12
  -1   9  -3  169.08    4.96
  -1   9  -3  171.41    5.03
  -1   9  -3  176.51    5.08
   1  -9   3  168.64    4.92
   1  -9   3  176.08    4.95
   1  -9   3  173.95    5.16
   1  -9   3  177.91    5.00
   1  -9   3  170.49    4.78
  -2   9  -3   57.87    1.90
  -2   9  -3   58.51    2.02
  -2   9  -3   52.81    1.87
  -2   9  -3   55.64    1.93
  -2   9  -3   58.74    1.91
  -2   9  -3   52.88    1.66
   2  -9   3   50.50    1.83
   2  -9   3   55.87    1.87
   2  -9   3   57.67    1.91
   2  -9   3   55.85    1.91
   2  -9   3   58.89    2.05
  -3   9  -3    8.61    0.56
  -3   9  -3    8.10    0.56
  -3   9  -3    8.90    0.60
  -3   9  -3    8.62    0.66
   3  -9   3    8.99    0.61
   3  -9   3    7.29    0.53
   3  -9   3    8.94    0.70
   3  -9   3    8.75    0.57
  -4   9  -3   81.85    2.70
  -4   9  -3   83.36    2.61
  -4   9  -3   81.15    2.57
  -4   9  -3   82.01    2.75
   4  -9   3   85.59    2.79
   4  -9   3   81.48    2.63
   4  -9   3   77.49    2.55
   4  -9   3   81.46    2.68
  -5   9  -3   51.82    1.78
  -5   9  -3   54.50    1.82
  -5   9  -3   51.42    1.94
   5  -9   3   52.67    2.01
   5  -9   3   52.43    1.89
   5  -9   3   48.20    1.75
  -6   9  -3   68.63    2.43
  -6   9  -3   67.39    2.20
  -6   9  -3   71.23    2.45
  -6   9  -3   62.47    2.19
   6  -9   3   68.08    2.35
   6  -9   3   66.23    2.44
   6  -9   3   70.73    2.42
   6  -9   3   63.70    2.17
  -7   9  -3   17.69    0.88
  -7   9  -3   19.88    1.08
  -7   9  -3   21.10    1.14
  -7   9  -3   20.60    0.93
  -7   9  -3   20.16    1.13
   7  -9   3   17.84    0.87
   7  -9   3   19.58    1.10
   7  -9   3   19.85    1.14
  -8   9  -3   22.57    1.21
  -8   9  -3   22.35    1.01
  -8   9  -3   23.12    1.24
  -8   9  -3   19.60    1.20
  -8   9  -3   21.69    1.00
   8  -9   3   21.63    1.21
   8  -9   3   23.30    1.28
  -9   9  -3   32.67    1.34
  -9   9  -3   32.53    1.58
  -9   9  -3   35.68    1.63
  -9   9  -3   31.96    1.33
  -9   9  -3   35.96    1.70
   9  -9   3   34.72    1.67
   9  -9   3   32.74    1.61
 -10   9  -3    3.69    0.48
 -10   9  -3    5.46    0.72
 -10   9  -3    5.11    0.71
 -10   9  -3    4.43    0.63
 -10   9  -3    6.14    0.53
  10  -9   3    4.62    0.72
  10  -9   3    4.49    0.69
   8   8  -3    0.09    0.26
   8   8  -3   -0.01    0.29
   8   8  -3    0.38    0.31
  -8  -8   3    0.41    0.34
  -8  -8   3    0.22    0.18
  -8  -8   3   -0.12    0.27
  -8  -8   3    0.20    0.16
   7   8  -3   11.52    0.94
   7   8  -3   10.08    0.57
   7   8  -3   10.44    0.74
   7   8  -3   11.43    0.87
  -7  -8   3    9.85    0.82
  -7  -8   3   10.78    0.52
  -7  -8   3   11.07    0.88
  -7  -8   3   10.89    0.58
   6   8  -3    0.27    0.30
   6   8  -3    0.10    0.23
   6   8  -3    0.23    0.29
   6   8  -3    0.15    0.18
  -6  -8   3    0.63    0.19
  -6  -8   3    0.44    0.16
  -6  -8   3    0.43    0.33
  -6  -8   3    0.33    0.29
   5   8  -3   64.28    2.34
   5   8  -3   62.54    2.24
   5   8  -3   58.02    1.90
   5   8  -3   62.28    2.13
  -5  -8   3   62.22    2.20
  -5  -8   3   60.44    1.91
  -5  -8   3   59.25    1.86
  -5  -8   3   62.24    2.27
   4   8  -3   18.38    0.97
   4   8  -3   17.24    0.90
   4   8  -3   17.83    0.74
   4   8  -3   19.35    1.05
  -4  -8   3   17.48    1.00
  -4  -8   3   18.03    0.75
  -4  -8   3   17.38    0.70
  -4  -8   3   17.49    0.91
   3   8  -3  113.99    3.38
   3   8  -3  118.42    3.59
   3   8  -3  116.80    3.70
   3   8  -3  121.03    3.64
  -3  -8   3  119.31    3.40
  -3  -8   3  113.30    3.56
  -3  -8   3  122.96    3.72
  -3  -8   3  117.68    3.56
  -3  -8   3  115.95    3.34
   2   8  -3   35.41    1.22
   2   8  -3   36.55    1.08
   2   8  -3   33.91    1.37
   2   8  -3   35.11    1.38
   2   8  -3   36.89    1.46
  -2  -8   3   34.36    1.35
  -2  -8   3   36.80    1.24
  -2  -8   3   35.69    1.31
  -2  -8   3   37.03    1.20
  -2  -8   3   38.14    1.47
   1   8  -3   30.51    1.23
   1   8  -3   30.00    0.98
   1   8  -3   30.42    1.18
   1   8  -3   28.44    1.04
   1   8  -3   26.00    1.16
  -1  -8   3   28.03    1.17
  -1  -8   3   28.06    0.96
  -1  -8   3   29.51    1.02
  -1  -8   3   29.40    1.06
  -1  -8   3   30.28    1.26
  -1  -8   3   30.46    1.07
   0   8  -3  146.50    4.15
   0   8  -3  149.43    4.11
   0   8  -3  128.59    4.19
   0   8  -3  148.99    4.30
   0   8  -3  126.90    4.24
   0   8  -3  139.52    4.32
   0  -8   3  147.29    4.10
   0  -8   3  149.39    4.08
   0  -8   3  152.73    4.37
   0  -8   3  148.62    4.12
   0  -8   3  146.08    4.29
   0  -8   3  154.48    4.18
   0  -8   3  145.42    4.27
  -1   8  -3    5.26    0.48
  -1   8  -3    4.66    0.47
  -1   8  -3    5.18    0.43
  -1   8  -3    4.99    0.39
  -1   8  -3    5.82    0.41
  -1   8  -3    5.47    0.45
   1  -8   3    5.09    0.43
   1  -8   3    5.01    0.38
   1  -8   3    5.33    0.47
   1  -8   3    5.26    0.42
   1  -8   3    5.42    0.39
   1  -8   3    4.96    0.29
   1  -8   3    5.38    0.52
  -2   8  -3  126.24    3.63
  -2   8  -3  118.21    3.31
  -2   8  -3  125.57    3.72
  -2   8  -3  117.20    3.70
  -2   8  -3  125.12    3.62
  -2   8  -3  122.47    3.58
  -2   8  -3  118.54    3.58
   2  -8   3  119.60    3.59
   2  -8   3  119.71    3.68
   2  -8   3  118.13    3.31
   2  -8   3  123.25    3.62
   2  -8   3  124.28    3.58
   2  -8   3  126.44    3.75
   2  -8   3  120.88    3.59
  -3   8  -3   -0.16    0.13
  -3   8  -3   -0.05    0.17
  -3   8  -3    0.09    0.15
  -3   8  -3    0.15    0.15
   3  -8   3    0.27    0.16
   3  -8   3    0.13    0.15
   3  -8   3   -0.01    0.15
   3  -8   3    0.22    0.24
   3  -8   3    0.17    0.17
   3  -8   3   -0.01    0.16
  -4   8  -3   87.59    2.62
  -4   8  -3   83.52    2.59
  -4   8  -3   86.24    2.78
  -4   8  -3   85.25    2.73
   4  -8   3   86.74    2.73
   4  -8   3   79.89    2.57
   4  -8   3   83.46    2.79
  -5   8  -3  129.25    3.94
  -5   8  -3  129.09    3.88
  -5   8  -3  124.27    3.71
  -5   8  -3  131.08    3.75
  -5   8  -3  128.63    3.94
   5  -8   3  127.30    3.91
   5  -8   3  119.49    3.70
   5  -8   3  129.40    3.98
  -6   8  -3   41.62    1.49
  -6   8  -3   43.26    1.72
  -6   8  -3   42.13    1.69
  -6   8  -3   42.65    1.49
  -6   8  -3   44.23    1.67
   6  -8   3   44.35    1.71
   6  -8   3   41.48    1.47
   6  -8   3   43.67    1.75
  -7   8  -3    5.04    0.60
  -7   8  -3    5.38    0.57
  -7   8  -3    6.44    0.48
  -7   8  -3    4.60    0.43
  -7   8  -3    6.06    0.60
   7  -8   3    5.63    0.59
   7  -8   3    6.00    0.45
   7  -8   3    6.38    0.66
  -8   8  -3    5.26    0.45
  -8   8  -3    6.62    0.66
  -8   8  -3    5.33    0.63
  -8   8  -3    5.72    0.47
  -8   8  -3    5.94    0.67
   8  -8   3    5.65    0.64
   8  -8   3    5.72    0.67
   8  -8   3    5.39    0.44
  -9   8  -3   15.45    1.01
  -9   8  -3   15.11    0.79
  -9   8  -3   16.15    0.81
  -9   8  -3   15.41    1.02
  -9   8  -3   17.63    1.11
   9  -8   3   16.43    0.63
   9  -8   3   18.25    1.10
   9  -8   3   14.74    1.06
 -10   8  -3    0.35    0.22
 -10   8  -3    0.58    0.26
 -10   8  -3    0.44    0.34
 -10   8  -3    0.38    0.30
 -10   8  -3    0.44    0.33
  10  -8   3    0.93    0.37
  10  -8   3    1.05    0.41
  10  -8   3    0.64    0.19
 -11   8  -3    6.53    0.80
 -11   8  -3    6.56    0.80
 -11   8  -3    6.78    0.55
 -11   8  -3    6.64    0.74
  11  -8   3    7.29    0.84
  11  -8   3    6.68    0.58
  11  -8   3    5.57    0.44
  11  -8   3    7.84    0.83
   9   7  -3   17.32    1.13
   9   7  -3   17.74    1.21
   9   7  -3   15.49    0.94
  -9  -7   3   16.61    0.79
  -9  -7   3   15.53    0.72
  -9  -7   3   18.60    1.20
  -9  -7   3   18.65    1.19
   8   7  -3    3.86    0.61
   8   7  -3    3.46    0.47
   8   7  -3    2.91    0.38
   8   7  -3    4.36    0.62
  -8  -7   3    3.68    0.33
  -8  -7   3    4.24    0.62
  -8  -7   3    5.62    0.68
  -8  -7   3    3.35    0.36
   7   7  -3   49.83    1.95
   7   7  -3   45.22    1.58
   7   7  -3   51.73    2.07
   7   7  -3   49.60    1.82
  -7  -7   3   49.28    1.98
  -7  -7   3   50.15    1.98
  -7  -7   3   48.90    1.61
  -7  -7   3   47.74    1.55
   6   7  -3   -0.13    0.22
   6   7  -3    0.58    0.19
   6   7  -3    0.39    0.30
   6   7  -3    0.42    0.30
  -6  -7   3    0.28    0.27
  -6  -7   3    0.43    0.16
  -6  -7   3   -0.01    0.15
  -6  -7   3    0.40    0.26
   5   7  -3   89.57    2.96
   5   7  -3   85.48    2.55
   5   7  -3   89.16    2.87
   5   7  -3   85.22    2.76
  -5  -7   3   88.82    2.90
  -5  -7   3   82.91    2.49
  -5  -7   3   85.02    2.76
  -5  -7   3   89.20    2.85
  -5  -7   3   85.49    2.55
   4   7  -3   35.22    1.44
   4   7  -3   32.79    1.11
   4   7  -3   31.44    1.30
   4   7  -3   32.90    1.35
  -4  -7   3   36.06    1.35
  -4  -7   3   33.33    1.12
  -4  -7   3   33.18    1.08
  -4  -7   3   32.25    1.27
  -4  -7   3   35.62    1.42
   3   7  -3   24.70    1.07
   3   7  -3   25.97    1.06
   3   7  -3   25.76    0.88
   3   7  -3   25.45    1.13
  -3  -7   3   25.38    1.03
  -3  -7   3   24.58    0.85
  -3  -7   3   25.21    0.89
  -3  -7   3   26.05    1.12
  -3  -7   3   21.80    0.99
   2   7  -3   16.82    0.84
[truncated: 5,708,973 more chars]
