# Supplementary material for: Crystal structures of phosphine-supported (η5-cyclo­penta­dien­yl)molybdenum(II) propionyl complexes
Source: Acta Crystallogr E Crystallogr Commun. 2021 Aug 10;77(Pt 9):912–8. doi: 10.1107/S2056989021008008 (PMC8423009; doi:10.1107/S2056989021008008)
Supplement: Supplementary file 2 [file e-77-00912-1sup2.hkl]

data_1                                                                          
_shelx_title ' CC2107_0m_a.res in P-1'                                          
_shelx_refln_list_code          4                                               
_shelx_F_calc_maximum      133.50                                               
_exptl_crystal_F_000       548.00                                               
_reflns_d_resolution_high  0.7501                                               
                                                                                
loop_                                                                           
 _space_group_symop_operation_xyz                                               
 'x, y, z'                                                                      
 '-x, -y, -z'                                                                   
                                                                                
_cell_length_a     9.1719                                                       
_cell_length_b    11.7493                                                       
_cell_length_c    12.6049                                                       
_cell_angle_alpha 113.083                                                       
_cell_angle_beta   99.148                                                       
_cell_angle_gamma  99.380                                                       
                                                                                
_shelx_F_squared_multiplier     1.000                                           
                                                                                
loop_                                                                           
 _refln_index_h                                                                 
 _refln_index_k                                                                 
 _refln_index_l                                                                 
 _refln_F_squared_calc                                                          
 _refln_F_squared_meas                                                          
 _refln_F_squared_sigma                                                         
 _refln_observed_status                                                         
   1   0   0         10.82          5.19         0.48 o                         
   2   0   0      13780.63      13885.07       367.84 o                         
   3   0   0        151.81        109.10         1.64 o                         
   4   0   0       6565.19       7046.44        52.63 o                         
   5   0   0        516.48        486.87         4.83 o                         
   6   0   0        420.76        438.02         4.70 o                         
   7   0   0       1168.65       1134.89        10.57 o                         
   8   0   0         28.62         37.70         1.85 o                         
   9   0   0       1539.40       1560.95        17.82 o                         
  10   0   0         14.58         17.25         2.03 o                         
  11   0   0        500.84        494.52         8.16 o                         
 -11   1   0        359.90        353.17         6.68 o                         
 -10   1   0        323.06        303.01         5.89 o                         
  -9   1   0        863.48        860.90        11.15 o                         
  -8   1   0         21.82         21.21         1.75 o                         
  -7   1   0        151.15        161.57         2.97 o                         
  -6   1   0       1096.62       1160.39        10.51 o                         
  -5   1   0        549.10        575.52         5.50 o                         
  -4   1   0      12466.55      13044.55        96.51 o                         
  -3   1   0       1689.23       1745.79        13.59 o                         
  -2   1   0        870.15        775.87         6.00 o                         
  -1   1   0        348.06        299.68        11.42 o                         
   1   1   0        105.06        120.68         1.45 o                         
   2   1   0        316.75        371.06         3.28 o                         
   3   1   0        299.55        251.78         2.65 o                         
   4   1   0        559.52        650.00         5.83 o                         
   5   1   0       3286.47       3246.31        25.14 o                         
   6   1   0          0.13         -0.66         0.66 o                         
   7   1   0       1730.12       1719.54        21.15 o                         
   8   1   0        241.15        245.99         5.25 o                         
   9   1   0       1006.25       1022.17        11.34 o                         
  10   1   0          6.75          5.24         1.58 o                         
  11   1   0         94.03         96.07         3.71 o                         
 -11   2   0        132.48        134.84         4.51 o                         
 -10   2   0         10.50         13.99         1.79 o                         
  -9   2   0        466.92        464.29         7.27 o                         
  -8   2   0        317.58        364.31         5.55 o                         
  -7   2   0        147.29        157.99         2.83 o                         
  -6   2   0       1628.00       1560.82        13.08 o                         
  -5   2   0       1145.45       1158.29        10.25 o                         
  -4   2   0       4252.71       4128.36        31.36 o                         
  -3   2   0       1415.69       1385.76        11.45 o                         
  -2   2   0       3636.74       3436.04        26.80 o                         
  -1   2   0       1046.91       1049.96        10.38 o                         
   0   2   0        330.38        374.55         3.09 o                         
   1   2   0      10106.08      10181.33       207.00 o                         
   2   2   0        290.70        263.68         4.54 o                         
   3   2   0       6932.54       7006.44        52.18 o                         
   4   2   0        133.57        177.49         2.38 o                         
   5   2   0       7581.94       7575.21        56.87 o                         
   6   2   0        209.57        206.20         3.22 o                         
   7   2   0       2084.11       2114.19        18.90 o                         
   8   2   0         25.44         29.21         1.63 o                         
   9   2   0        472.58        475.57         6.45 o                         
  10   2   0         52.44         55.31         2.93 o                         
  11   2   0         49.43         55.08         2.93 o                         
 -12   3   0         68.75         71.52         3.75 o                         
 -11   3   0        336.83        325.58         6.41 o                         
 -10   3   0        547.36        524.69         8.84 o                         
  -9   3   0       1056.64       1066.55        14.04 o                         
  -8   3   0       1368.11       1372.14        15.65 o                         
  -7   3   0       1235.07       1210.45        11.74 o                         
  -6   3   0       2176.81       2053.18        16.76 o                         
  -5   3   0       3133.41       3300.64        25.64 o                         
  -4   3   0       2945.52       2865.53        22.20 o                         
  -3   3   0        754.37        752.15         6.70 o                         
  -2   3   0       3136.35       3028.71        27.35 o                         
  -1   3   0          4.45          8.19         0.50 o                         
   0   3   0       6673.99       6832.05        48.78 o                         
   1   3   0       1270.50       1219.37        10.34 o                         
   2   3   0       1598.29       1747.11        15.70 o                         
   3   3   0       5638.72       5474.18        44.83 o                         
   4   3   0       2447.85       2518.22        21.58 o                         
   5   3   0       2352.57       2294.44        18.28 o                         
   6   3   0        189.84        198.14         3.06 o                         
   7   3   0        875.65        852.54         9.45 o                         
   8   3   0         25.02         25.94         1.64 o                         
   9   3   0         20.55         20.02         1.49 o                         
  10   3   0        195.65        191.34         4.58 o                         
 -12   4   0         41.30         48.93         2.95 o                         
 -11   4   0        215.05        226.25         5.31 o                         
 -10   4   0        420.41        425.90         7.86 o                         
  -9   4   0        512.68        522.02         7.88 o                         
  -8   4   0       1239.73       1181.66        13.10 o                         
  -7   4   0         27.19         28.91         1.52 o                         
  -6   4   0       1841.25       1767.86        18.96 o                         
  -5   4   0        344.63        398.21         4.33 o                         
  -4   4   0       3728.54       3811.08        28.14 o                         
  -3   4   0       2089.24       2238.60        18.38 o                         
  -2   4   0       3099.16       3178.83        26.53 o                         
  -1   4   0       9867.96       9772.39        69.78 o                         
   0   4   0      10700.92      11045.23        85.13 o                         
   1   4   0       6753.89       6656.84        49.68 o                         
   2   4   0        226.80        206.45         2.84 o                         
   3   4   0       3947.94       4033.13        33.62 o                         
   4   4   0          0.16         -0.20         0.66 o                         
   5   4   0          8.42         13.08         1.12 o                         
   6   4   0        762.11        761.89         8.98 o                         
   7   4   0         15.21         12.87         1.54 o                         
   8   4   0       1206.69       1160.72        14.00 o                         
   9   4   0         61.75         55.20         2.94 o                         
  10   4   0        918.50        874.11        13.34 o                         
 -12   5   0        347.65        356.29         7.10 o                         
 -11   5   0        219.19        206.35         5.46 o                         
 -10   5   0        258.36        270.96         5.61 o                         
  -9   5   0        944.26        950.98        13.21 o                         
  -8   5   0        285.27        293.47         5.29 o                         
  -7   5   0          3.78          3.61         1.02 o                         
  -6   5   0       1522.66       1579.59        15.48 o                         
  -5   5   0         82.60         73.57         1.60 o                         
  -4   5   0       2396.34       2494.04        20.72 o                         
  -3   5   0       2148.60       2093.37        17.50 o                         
  -2   5   0       1744.72       1741.59        14.69 o                         
  -1   5   0       2722.51       2504.97        20.37 o                         
   0   5   0       3554.33       3693.02        28.22 o                         
   1   5   0        237.18        171.31         2.28 o                         
   2   5   0          1.08          0.19         0.64 o                         
   3   5   0        447.36        413.36         5.08 o                         
   4   5   0        242.15        259.64         4.05 o                         
   5   5   0        562.40        580.21         7.26 o                         
   6   5   0       1024.90        995.05        11.28 o                         
   7   5   0         21.89         22.68         1.82 o                         
   8   5   0        523.59        541.10         8.55 o                         
   9   5   0        458.78        457.64         8.28 o                         
 -11   6   0        363.02        340.48         7.66 o                         
 -10   6   0        124.82        121.16         3.86 o                         
  -9   6   0        317.50        315.05         5.90 o                         
  -8   6   0         27.43         31.58         2.31 o                         
  -7   6   0        261.74        254.50         5.89 o                         
  -6   6   0        669.47        669.82        10.32 o                         
  -5   6   0        585.63        579.89         6.53 o                         
  -4   6   0       3148.32       3088.86        25.49 o                         
  -3   6   0       1556.36       1517.14        13.32 o                         
  -2   6   0        624.39        573.80         5.32 o                         
  -1   6   0       3313.39       3275.89        25.44 o                         
   0   6   0        271.69        212.83         2.79 o                         
   1   6   0        860.41        911.02         8.40 o                         
   2   6   0        571.42        596.55         7.55 o                         
   3   6   0        479.86        461.37         6.00 o                         
   4   6   0        241.95        256.18         4.22 o                         
   5   6   0       1750.83       1714.99        20.98 o                         
   6   6   0        267.62        260.63         4.89 o                         
   7   6   0        112.29        106.94         3.50 o                         
   8   6   0        212.57        224.92         5.02 o                         
   9   6   0          3.60          0.62         1.67 o                         
 -11   7   0          3.49          1.66         1.56 o                         
 -10   7   0        583.56        561.19         8.77 o                         
  -9   7   0         11.52         12.57         2.06 o                         
  -8   7   0       1517.46       1541.71        17.69 o                         
  -7   7   0        964.50        980.36        13.29 o                         
  -6   7   0       1519.99       1534.87        17.39 o                         
  -5   7   0        472.79        440.39         6.28 o                         
  -4   7   0       1843.80       1766.53        17.11 o                         
  -3   7   0        478.56        459.39         7.76 o                         
  -2   7   0        142.54        164.33         2.57 o                         
  -1   7   0       3892.50       3933.17        30.49 o                         
   0   7   0          2.58          0.91         0.71 o                         
   1   7   0       2100.84       2241.35        19.58 o                         
   2   7   0        276.05        249.09         4.14 o                         
   3   7   0       1661.83       1685.39        18.30 o                         
   4   7   0        805.36        780.45         9.88 o                         
   5   7   0        845.92        849.20        11.46 o                         
   6   7   0        726.74        728.81         9.83 o                         
   7   7   0        180.95        179.01         4.27 o                         
   8   7   0        146.75        139.33         4.41 o                         
 -11   8   0         84.51         87.64         4.39 o                         
 -10   8   0        663.49        664.64        11.13 o                         
  -9   8   0         32.16         29.72         2.61 o                         
  -8   8   0        799.04        785.83        11.83 o                         
  -7   8   0        195.83        199.70         5.10 o                         
  -6   8   0       1190.90       1178.13        16.50 o                         
  -5   8   0        254.43        286.40         5.71 o                         
  -4   8   0        242.90        226.79         4.91 o                         
  -3   8   0        240.88        238.46         4.36 o                         
  -2   8   0         50.33         45.99         1.74 o                         
  -1   8   0        890.96        889.25        10.68 o                         
   0   8   0       1572.15       1539.43        14.26 o                         
   1   8   0        395.00        401.30         4.94 o                         
   2   8   0        895.89        849.26        12.16 o                         
   3   8   0        339.51        355.94         5.93 o                         
   4   8   0        436.02        417.90         6.67 o                         
   5   8   0          8.73          5.72         1.44 o                         
   6   8   0        390.50        363.82         6.35 o                         
   7   8   0        195.02        199.52         5.18 o                         
   8   8   0         15.76         19.62         2.29 o                         
 -11   9   0         21.76         32.25         3.03 o                         
 -10   9   0        547.36        540.61         9.98 o                         
  -9   9   0         42.19         42.26         3.64 o                         
  -8   9   0        210.30        207.76         5.56 o                         
  -7   9   0          0.44          1.32         1.46 o                         
  -6   9   0        243.77        246.89         6.18 o                         
  -5   9   0        130.98        158.82         4.43 o                         
  -4   9   0          2.60          0.61         1.39 o                         
  -3   9   0        800.15        820.73        11.42 o                         
  -2   9   0        503.19        485.70         6.59 o                         
  -1   9   0        431.47        431.27         6.34 o                         
   0   9   0        332.25        317.56         4.93 o                         
   1   9   0        402.26        393.24         5.31 o                         
   2   9   0        624.26        636.18         8.90 o                         
   3   9   0         97.89        101.45         3.34 o                         
   4   9   0        205.52        213.57         4.71 o                         
   5   9   0         28.48         28.81         2.16 o                         
   6   9   0        330.45        326.12         6.81 o                         
   7   9   0        332.16        345.22         7.19 o                         
 -10  10   0        278.28        283.46         7.16 o                         
  -9  10   0         23.62         26.45         2.71 o                         
  -8  10   0         38.45         48.38         3.16 o                         
  -7  10   0        408.94        390.43         7.82 o                         
  -6  10   0          0.38         -0.23         1.60 o                         
  -5  10   0       1518.58       1488.74        18.95 o                         
  -4  10   0         50.53         50.87         2.91 o                         
  -3  10   0       4115.04       4076.19        44.60 o                         
  -2  10   0        278.70        272.90         4.75 o                         
  -1  10   0       1569.16       1540.57        16.39 o                         
   0  10   0         50.90         54.24         2.22 o                         
   1  10   0        266.23        255.14         4.38 o                         
   2  10   0         48.69         62.30         3.14 o                         
   3  10   0          8.67          7.07         1.78 o                         
   4  10   0         74.42         79.61         3.97 o                         
   5  10   0          0.25          0.43         1.67 o                         
   6  10   0        147.98        155.09         4.89 o                         
  -9  11   0        103.48        106.51         4.77 o                         
  -8  11   0         27.83         27.58         2.74 o                         
  -7  11   0       1468.52       1488.03        19.81 o                         
  -6  11   0          6.03          4.84         1.98 o                         
  -5  11   0        858.94        880.35        13.08 o                         
  -4  11   0         28.45         37.77         2.72 o                         
  -3  11   0        287.13        280.15         6.23 o                         
  -2  11   0         51.03         55.25         2.64 o                         
  -1  11   0         68.45         76.91         2.76 o                         
   0  11   0        128.46        126.24         3.26 o                         
   1  11   0          0.00          0.29         1.01 o                         
   2  11   0        675.00        670.18        10.66 o                         
   3  11   0        382.61        376.95         7.55 o                         
   4  11   0        409.45        402.49         7.97 o                         
   5  11   0        172.50        178.07         5.34 o                         
  -8  12   0         42.79         46.27         3.47 o                         
  -7  12   0        471.25        513.33        14.28 o                         
  -6  12   0          2.85          2.51         1.78 o                         
  -5  12   0        248.14        267.48         6.54 o                         
  -4  12   0        255.19        259.86         9.58 o                         
  -3  12   0         24.27         22.53         2.38 o                         
  -2  12   0        854.46        830.58        11.26 o                         
  -1  12   0         98.74         96.97         3.26 o                         
   0  12   0        829.63        812.44        10.29 o                         
   1  12   0         15.17         17.64         2.30 o                         
   2  12   0        850.04        862.49        13.08 o                         
   3  12   0         86.15         87.77         4.42 o                         
  -7  13   0         41.27         37.57         3.45 o                         
  -6  13   0         10.51          9.93         2.22 o                         
  -5  13   0         93.72         86.64         4.23 o                         
  -4  13   0          0.64          0.33         1.70 o                         
  -3  13   0         11.92          5.95         2.21 o                         
  -2  13   0        403.97        403.38         7.18 o                         
  -1  13   0          6.08          6.04         1.68 o                         
   0  13   0        397.45        396.11         7.14 o                         
   1  13   0         16.45         17.62         2.37 o                         
   2  13   0        203.95        222.25         6.14 o                         
  -5  14   0         18.77         22.00         2.79 o                         
  -4  14   0        526.74        552.53        10.39 o                         
  -3  14   0         11.99         12.37         2.36 o                         
  -2  14   0        556.41        581.31        11.50 o                         
  -1  14   0          9.09          7.66         1.83 o                         
  -1 -14   1        229.11        231.07         6.22 o                         
   0 -14   1          0.86         -1.44         1.44 o                         
   1 -14   1        769.15        750.82        10.94 o                         
   2 -14   1         33.97         32.11         2.81 o                         
   3 -14   1        526.43        522.28         9.81 o                         
   4 -14   1         26.09         22.98         2.65 o                         
   5 -14   1        127.78        132.27         5.16 o                         
   6 -14   1         59.81         65.66         6.62 o                         
  -3 -13   1        300.47        312.07         7.23 o                         
  -2 -13   1        135.73        126.84         4.73 o                         
  -1 -13   1        510.49        504.81         9.23 o                         
   0 -13   1         61.09         56.06         2.63 o                         
   1 -13   1        860.02        847.11        11.63 o                         
   2 -13   1         44.34         38.48         2.44 o                         
   3 -13   1        236.43        233.48         6.03 o                         
   4 -13   1          7.07          7.52         2.00 o                         
   5 -13   1         21.91         18.59         2.36 o                         
   6 -13   1        305.02        327.00         7.62 o                         
   7 -13   1         11.36          8.25         2.22 o                         
   8 -13   1        684.13        699.39        13.33 o                         
  -4 -12   1         72.78         77.68         3.96 o                         
  -3 -12   1        401.64        407.39         8.09 o                         
  -2 -12   1        450.65        449.22         8.45 o                         
  -1 -12   1        367.10        371.69         7.51 o                         
   0 -12   1         10.20         10.62         1.43 o                         
   1 -12   1        372.37        366.87         5.98 o                         
   2 -12   1          8.83          7.24         1.41 o                         
   3 -12   1        308.85        325.28         6.92 o                         
   4 -12   1        611.06        617.48        10.88 o                         
   5 -12   1         69.74         74.87         3.79 o                         
   6 -12   1        478.35        473.63         9.07 o                         
   7 -12   1         26.49         29.22         2.76 o                         
   8 -12   1        223.18        237.90         6.57 o                         
   9 -12   1          0.01         -2.02         2.02 o                         
  -5 -11   1        116.97        130.86         4.60 o                         
  -4 -11   1        268.63        269.79         6.28 o                         
  -3 -11   1        367.31        352.54         7.59 o                         
  -2 -11   1        160.57        153.84         4.60 o                         
  -1 -11   1        550.13        525.36         7.13 o                         
   0 -11   1        140.63        137.60         3.33 o                         
   1 -11   1         24.75         24.90         1.86 o                         
   2 -11   1        169.76        163.57         3.90 o                         
   3 -11   1         59.21         66.14         3.28 o                         
   4 -11   1       1103.39       1118.72        15.27 o                         
   5 -11   1        132.02        127.20         4.50 o                         
   6 -11   1       1438.71       1410.23        23.58 o                         
   7 -11   1        122.65        123.50         4.67 o                         
   8 -11   1        142.30        145.19         5.54 o                         
   9 -11   1         48.22         54.54         3.68 o                         
  -6 -10   1        156.63        144.71         4.90 o                         
  -5 -10   1        522.26        514.57         8.95 o                         
  -4 -10   1        344.92        360.44         7.06 o                         
  -3 -10   1        151.85        162.95         4.55 o                         
  -2 -10   1         74.19         75.16         3.31 o                         
  -1 -10   1        126.24        143.03         3.11 o                         
   0 -10   1        558.19        561.52         7.45 o                         
   1 -10   1        488.89        461.19         6.47 o                         
   2 -10   1       1413.11       1425.56        20.58 o                         
   3 -10   1        373.62        344.56         6.60 o                         
   4 -10   1        907.48        935.68        12.99 o                         
   5 -10   1         51.66         46.67         3.06 o                         
   6 -10   1        303.26        319.44         7.21 o                         
   7 -10   1         17.15         19.02         2.32 o                         
   8 -10   1          4.30          4.44         1.82 o                         
   9 -10   1        421.79        422.35         8.53 o                         
  10 -10   1         26.61         30.76         2.87 o                         
  -7  -9   1        109.86        113.07         4.28 o                         
  -6  -9   1         44.01         43.99         2.79 o                         
  -5  -9   1        585.17        591.13        10.14 o                         
  -4  -9   1          4.26          4.69         1.72 o                         
  -3  -9   1        687.17        671.45        10.03 o                         
  -2  -9   1        412.90        387.43         6.43 o                         
  -1  -9   1        113.22        107.53         2.51 o                         
   0  -9   1        561.01        550.89         7.03 o                         
   1  -9   1       2058.93       2041.89        20.41 o                         
   2  -9   1         76.39         78.64         2.36 o                         
   3  -9   1        363.52        361.17         6.09 o                         
   4  -9   1        730.95        744.92        10.68 o                         
   5  -9   1        131.81        126.01         4.33 o                         
   6  -9   1         35.58         48.32         2.85 o                         
   7  -9   1        377.86        376.36         7.30 o                         
   8  -9   1        204.79        204.54         6.26 o                         
   9  -9   1        848.90        864.14        13.14 o                         
  10  -9   1        120.18        122.64         4.74 o                         
  11  -9   1        274.66        261.49         6.77 o                         
  -8  -8   1        108.30        104.33         4.23 o                         
  -7  -8   1          4.58          6.71         1.77 o                         
  -6  -8   1         39.27         37.79         2.45 o                         
  -5  -8   1        127.45        128.37         4.10 o                         
  -4  -8   1        896.04        908.03        12.70 o                         
  -3  -8   1       1145.93       1116.75        12.41 o                         
  -2  -8   1        438.73        457.40         6.29 o                         
  -1  -8   1        530.71        485.59         5.57 o                         
   0  -8   1       1938.18       2017.98        18.00 o                         
   1  -8   1       1446.40       1459.40        13.82 o                         
   2  -8   1        257.42        255.78         3.72 o                         
   3  -8   1         91.14         85.03         2.96 o                         
   4  -8   1       1600.81       1609.26        21.98 o                         
   5  -8   1        898.82        906.66        11.37 o                         
   6  -8   1        371.47        382.88         7.96 o                         
   7  -8   1        390.45        391.94         7.25 o                         
   8  -8   1        134.23        127.92         4.28 o                         
   9  -8   1        319.07        330.81         7.03 o                         
  10  -8   1         58.26         62.03         3.01 o                         
  11  -8   1         59.21         66.16         3.25 o                         
  -9  -7   1         36.01         41.73         3.13 o                         
  -8  -7   1          0.24         -1.51         1.51 o                         
  -7  -7   1        244.37        241.05         5.44 o                         
  -6  -7   1         11.59         14.25         1.59 o                         
  -5  -7   1        748.66        733.11         8.98 o                         
  -4  -7   1        602.18        591.84         7.89 o                         
  -3  -7   1       1209.78       1249.51        13.27 o                         
  -2  -7   1        168.66        162.92         3.18 o                         
  -1  -7   1        229.79        222.05         2.92 o                         
   0  -7   1       1529.86       1594.45        13.25 o                         
   1  -7   1          1.89          1.27         0.64 o                         
   2  -7   1        481.01        437.84         4.68 o                         
   3  -7   1        624.40        589.57         6.31 o                         
   4  -7   1        241.69        221.39         3.41 o                         
   5  -7   1       2851.32       2853.94        31.58 o                         
   6  -7   1        665.47        661.18        10.59 o                         
   7  -7   1        585.60        615.51         9.30 o                         
   8  -7   1         95.84         95.66         3.00 o                         
   9  -7   1       1050.68       1036.91        13.14 o                         
  10  -7   1         14.18         13.94         1.90 o                         
  11  -7   1         18.42         21.40         2.94 o                         
  -9  -6   1        133.09        142.87         4.48 o                         
  -8  -6   1         30.47         27.50         2.10 o                         
  -7  -6   1        853.59        860.57        11.12 o                         
  -6  -6   1        268.64        266.81         4.59 o                         
  -5  -6   1        672.67        661.69         8.12 o                         
  -4  -6   1         86.05         90.52         2.44 o                         
  -3  -6   1        162.03        169.41         2.93 o                         
  -2  -6   1         45.28         30.57         1.34 o                         
  -1  -6   1         96.47         85.85         1.64 o                         
   0  -6   1       1461.33       1461.22        12.04 o                         
   1  -6   1       3940.27       4235.55        33.78 o                         
   2  -6   1       1197.76       1111.96        10.04 o                         
   3  -6   1       1737.13       1752.60        15.06 o                         
   4  -6   1       1229.85       1204.08        11.01 o                         
   5  -6   1       1751.82       1833.58        16.04 o                         
   6  -6   1         71.57         65.14         1.99 o                         
   7  -6   1          1.37          0.83         1.18 o                         
   8  -6   1          1.91          0.05         1.04 o                         
   9  -6   1        340.41        340.97         6.15 o                         
  10  -6   1        234.58        238.07         5.83 o                         
  11  -6   1        115.07        115.88         3.97 o                         
 -10  -5   1         68.48         67.87         3.83 o                         
  -9  -5   1        977.11        973.93        13.71 o                         
  -8  -5   1          1.94          0.50         1.30 o                         
  -7  -5   1       2068.33       2040.01        20.79 o                         
  -6  -5   1        355.61        343.81         5.19 o                         
  -5  -5   1       1396.35       1411.90        14.63 o                         
  -4  -5   1        351.86        349.13         4.67 o                         
  -3  -5   1          5.32          3.40         0.73 o                         
  -2  -5   1        359.98        284.63         3.75 o                         
  -1  -5   1        464.53        422.34         4.38 o                         
   0  -5   1       3344.39       3136.42        24.08 o                         
   1  -5   1        184.02        185.01         2.30 o                         
   2  -5   1       1012.46        939.49         8.87 o                         
   3  -5   1        259.37        214.22         3.57 o                         
   4  -5   1       3509.65       3665.51        29.61 o                         
   5  -5   1        124.78        119.68         2.08 o                         
   6  -5   1        100.72        108.48         2.35 o                         
   7  -5   1        224.02        224.10         4.00 o                         
   8  -5   1        860.09        816.28         9.83 o                         
   9  -5   1        203.01        202.34         4.54 o                         
  10  -5   1        424.60        401.36         7.00 o                         
  11  -5   1        314.69        319.98         6.78 o                         
 -10  -4   1          3.50          7.64         1.94 o                         
  -9  -4   1        323.64        350.78         6.85 o                         
  -8  -4   1         96.04         88.67         3.07 o                         
  -7  -4   1         43.54         41.12         1.99 o                         
  -6  -4   1         53.71         52.95         2.07 o                         
  -5  -4   1        272.29        285.60         3.96 o                         
  -4  -4   1        635.39        622.99         6.51 o                         
  -3  -4   1        928.61       1049.92         9.74 o                         
  -2  -4   1       3772.32       3763.55        31.18 o                         
  -1  -4   1       2331.42       2474.64        18.99 o                         
   0  -4   1       8426.49       8485.67        62.97 o                         
   1  -4   1        380.10        435.61         4.17 o                         
   2  -4   1         67.60        109.71         2.01 o                         
   3  -4   1       3469.43       3424.27        27.35 o                         
   4  -4   1         77.45         97.28         2.99 o                         
   5  -4   1       1783.95       1688.75        14.55 o                         
   6  -4   1        566.96        613.58         6.51 o                         
   7  -4   1       1203.60       1167.26        12.73 o                         
   8  -4   1        672.65        660.36         8.35 o                         
   9  -4   1        419.09        449.02         7.15 o                         
  10  -4   1        250.32        250.96         5.67 o                         
  11  -4   1         64.83         76.28         3.41 o                         
 -11  -3   1         73.64         79.35         5.62 o                         
 -10  -3   1         49.38         43.83         2.51 o                         
  -9  -3   1          0.29          1.89         1.13 o                         
  -8  -3   1        358.21        352.29         5.35 o                         
  -7  -3   1        134.78        124.74         2.55 o                         
  -6  -3   1       5308.45       5364.09        44.50 o                         
  -5  -3   1        165.81        157.96         2.32 o                         
  -4  -3   1       7837.41       7964.97        59.47 o                         
  -3  -3   1          0.68          1.04         0.59 o                         
  -2  -3   1       2529.14       2433.48        19.45 o                         
  -1  -3   1        955.71        936.07         7.82 o                         
   0  -3   1       8863.06       8796.90        95.89 o                         
   1  -3   1       1446.08       1420.55        21.98 o                         
   2  -3   1        502.87        482.67         4.80 o                         
   3  -3   1       6083.89       6033.98        43.47 o                         
   4  -3   1       2471.76       2571.01        20.04 o                         
   5  -3   1       6084.37       6127.38        46.33 o                         
   6  -3   1       1187.57       1238.44        10.76 o                         
   7  -3   1       1392.01       1406.87        15.55 o                         
   8  -3   1        330.75        339.02         5.67 o                         
   9  -3   1        787.45        811.14        11.45 o                         
  10  -3   1        133.87        128.23         4.10 o                         
  11  -3   1          3.47          2.67         1.69 o                         
 -11  -2   1         48.56         48.45         2.92 o                         
 -10  -2   1        185.62        187.64         4.29 o                         
  -9  -2   1         69.59         67.47         2.97 o                         
  -8  -2   1        281.56        292.28         4.55 o                         
  -7  -2   1        193.11        217.95         3.46 o                         
  -6  -2   1       1848.58       1853.76        15.42 o                         
  -5  -2   1        189.32        208.18         2.70 o                         
  -4  -2   1       3535.56       3536.04        26.99 o                         
  -3  -2   1          9.15          9.19         0.65 o                         
  -2  -2   1       5669.07       6243.56        44.59 o                         
  -1  -2   1       1054.32        923.67         7.65 o                         
   0  -2   1       1267.25       1228.35        12.67 o                         
   1  -2   1      11713.49      11412.08       302.82 o                         
   2  -2   1       3933.91       4232.31        33.57 o                         
   3  -2   1       2988.41       2881.26        21.98 o                         
   4  -2   1       1164.33       1241.13        10.22 o                         
   5  -2   1        675.85        602.65         5.74 o                         
   6  -2   1        262.45        285.53         3.55 o                         
   7  -2   1         49.14         61.89         1.94 o                         
   8  -2   1        128.03        119.81         3.25 o                         
   9  -2   1          7.38         12.94         1.58 o                         
  10  -2   1        199.69        210.82         5.56 o                         
  11  -2   1        191.69        189.77         4.87 o                         
 -11  -1   1         14.76         12.35         1.86 o                         
 -10  -1   1        571.95        567.76         9.21 o                         
  -9  -1   1        313.32        306.03         5.25 o                         
  -8  -1   1       1004.34       1017.35        10.89 o                         
  -7  -1   1         27.98         33.51         1.53 o                         
  -6  -1   1        772.20        719.40         6.81 o                         
  -5  -1   1       1003.81       1029.12         8.85 o                         
  -4  -1   1        688.83        620.21         5.59 o                         
  -3  -1   1      10839.72      11584.73        89.04 o                         
  -2  -1   1       3221.14       3426.41        24.66 o                         
   1  -1   1      17822.82      16758.07       460.01 o                         
   2  -1   1       1093.72       1145.62         8.89 o                         
   3  -1   1      10079.49      10217.88        72.77 o                         
   4  -1   1        446.06        409.64         4.05 o                         
   5  -1   1        887.77        922.13         8.09 o                         
   6  -1   1        685.75        706.17         6.73 o                         
   7  -1   1          0.62          0.51         0.77 o                         
   8  -1   1       1444.77       1387.14        14.84 o                         
   9  -1   1        216.84        214.93         4.68 o                         
  10  -1   1       1360.39       1335.13        16.11 o                         
  11  -1   1        117.41        102.35         4.01 o                         
 -11   0   1         49.27         47.44         2.76 o                         
 -10   0   1        768.34        759.45        11.17 o                         
  -9   0   1        249.69        251.99         5.81 o                         
  -8   0   1        919.33        864.58         9.61 o                         
  -7   0   1         79.14         80.33         1.97 o                         
  -6   0   1        281.57        265.84         3.35 o                         
  -5   0   1        350.36        337.67         3.69 o                         
  -4   0   1        480.45        581.36         5.48 o                         
  -3   0   1       4532.41       4627.41        34.63 o                         
  -2   0   1       3021.48       3273.71        24.32 o                         
  -1   0   1      17364.51      13315.42       918.84 o                         
   1   0   1       7806.70       7629.15        90.44 o                         
   2   0   1        117.06        112.25         1.69 o                         
   3   0   1        246.76        237.72         2.78 o                         
   4   0   1        413.49        323.61         3.69 o                         
   5   0   1          0.17          1.30         0.63 o                         
   6   0   1       1604.17       1548.17        12.98 o                         
   7   0   1          1.49          4.06         0.89 o                         
   8   0   1       1703.96       1690.90        17.56 o                         
   9   0   1         75.62         77.43         3.07 o                         
  10   0   1        708.56        704.68        10.02 o                         
  11   0   1         86.95         86.90         3.60 o                         
 -12   1   1        272.59        281.71         6.90 o                         
 -11   1   1         88.81         96.37         3.62 o                         
 -10   1   1        478.53        475.89         7.66 o                         
  -9   1   1         30.19         26.14         2.01 o                         
  -8   1   1        591.30        565.99         7.89 o                         
  -7   1   1       1598.05       1688.92        14.85 o                         
  -6   1   1       1168.83       1273.38        11.86 o                         
  -5   1   1       3412.06       3481.35        27.92 o                         
  -4   1   1        289.02        318.13         3.51 o                         
  -3   1   1       1740.50       1685.65        13.69 o                         
  -2   1   1        373.68        394.40         3.49 o                         
  -1   1   1       5090.51       5077.61        67.46 o                         
   0   1   1         18.75         19.49         0.56 o                         
   1   1   1        144.35        125.39         1.93 o                         
   2   1   1      14906.44      14913.75       281.57 o                         
   3   1   1         64.26         54.55         1.17 o                         
   4   1   1       8106.75       8547.83        63.69 o                         
   5   1   1        125.86        140.38         2.20 o                         
   6   1   1       4477.83       4549.01        36.40 o                         
   7   1   1         18.86         16.44         1.20 o                         
   8   1   1       1157.13       1174.48        12.84 o                         
   9   1   1         85.48         71.36         2.55 o                         
  10   1   1         88.29         76.72         3.23 o                         
  11   1   1        155.98        148.21         4.36 o                         
 -12   2   1        245.43        256.40         6.88 o                         
 -11   2   1          1.98          2.87         1.47 o                         
 -10   2   1        137.91        156.95         4.20 o                         
  -9   2   1        162.89        171.08         4.13 o                         
  -8   2   1        289.23        323.70         5.52 o                         
  -7   2   1       2162.36       2101.11        17.34 o                         
  -6   2   1       1370.46       1417.77        12.51 o                         
  -5   2   1       2549.17       2429.79        19.21 o                         
  -4   2   1       2960.25       2970.64        22.92 o                         
  -3   2   1       3957.12       3852.51        30.25 o                         
  -2   2   1        933.46       1055.63         9.42 o                         
  -1   2   1       9068.95       9269.14       234.78 o                         
   0   2   1       5658.79       5915.92        47.89 o                         
   1   2   1        851.29        877.74         8.73 o                         
   2   2   1       5004.81       4843.53        37.70 o                         
   3   2   1       2008.45       2052.81        16.44 o                         
   4   2   1       2022.45       1983.81        15.74 o                         
   5   2   1        220.29        248.77         3.07 o                         
   6   2   1        765.56        782.73         7.96 o                         
   7   2   1          7.19          6.22         1.04 o                         
   8   2   1         77.84         83.07         2.76 o                         
   9   2   1         20.38         17.31         1.67 o                         
  10   2   1         47.50         51.75         2.76 o                         
 -12   3   1         13.61          8.17         2.03 o                         
 -11   3   1        223.97        236.50         5.38 o                         
 -10   3   1        373.04        369.96         6.62 o                         
  -9   3   1        328.14        354.18         7.03 o                         
  -8   3   1         56.71         73.13         2.78 o                         
  -7   3   1       3248.58       3205.23        27.80 o                         
  -6   3   1         27.88         14.85         1.03 o                         
  -5   3   1       2607.64       2520.81        19.97 o                         
  -4   3   1        868.40        986.85        11.50 o                         
  -3   3   1       6400.26       6411.08        47.95 o                         
  -2   3   1       2408.45       2417.50        20.27 o                         
  -1   3   1       3565.96       3462.55        25.19 o                         
   0   3   1       7060.73       7139.00        53.05 o                         
   1   3   1        404.50        422.92         4.07 o                         
   2   3   1       5436.14       5328.74        41.59 o                         
   3   3   1          0.53          5.18         0.79 o                         
   4   3   1       3154.82       3020.74        25.83 o                         
   5   3   1          9.94         10.08         0.82 o                         
   6   3   1       1821.57       1833.83        18.17 o                         
   7   3   1        549.24        537.38         6.74 o                         
   8   3   1         25.33         25.14         1.52 o                         
   9   3   1        440.66        417.44         5.81 o                         
  10   3   1        109.00        115.80         3.67 o                         
 -12   4   1         69.96         68.56         3.68 o                         
 -11   4   1        364.50        358.66         6.79 o                         
 -10   4   1        829.57        808.78        12.75 o                         
  -9   4   1        481.81        494.56         7.62 o                         
  -8   4   1        236.93        237.45         4.66 o                         
  -7   4   1       1659.86       1649.10        16.10 o                         
  -6   4   1         14.91         18.65         1.08 o                         
  -5   4   1       1648.90       1670.83        14.38 o                         
  -4   4   1        929.11        884.29         7.76 o                         
  -3   4   1       2435.55       2428.55        18.29 o                         
  -2   4   1       5341.80       5199.63        39.13 o                         
  -1   4   1       4046.29       4076.96        32.16 o                         
   0   4   1       5775.79       5543.60        41.63 o                         
   1   4   1       2287.74       2367.28        19.24 o                         
   2   4   1       5616.38       5455.00        44.82 o                         
   3   4   1         10.48         17.34         1.07 o                         
   4   4   1        540.83        579.17         6.55 o                         
   5   4   1         96.98        110.40         3.86 o                         
   6   4   1       1127.23       1134.92        14.86 o                         
   7   4   1        535.87        538.14         7.65 o                         
   8   4   1        151.05        144.92         4.33 o                         
   9   4   1        823.78        856.72        12.42 o                         
  10   4   1         65.88         56.55         3.74 o                         
 -12   5   1        520.03        534.87         9.03 o                         
 -11   5   1        271.38        266.11         7.54 o                         
 -10   5   1        617.95        605.69         9.73 o                         
  -9   5   1        404.46        397.02         7.15 o                         
  -8   5   1        363.35        368.97         6.53 o                         
  -7   5   1        360.94        370.43         5.27 o                         
  -6   5   1        196.82        174.37         3.15 o                         
  -5   5   1        920.63        891.75         9.15 o                         
  -4   5   1        917.44        808.86         7.81 o                         
  -3   5   1          4.43          2.22         0.53 o                         
  -2   5   1       2454.68       2382.50        18.81 o                         
  -1   5   1       1421.47       1357.70        11.25 o                         
   0   5   1       2057.94       2035.07        16.20 o                         
   1   5   1          1.05          0.73         0.56 o                         
   2   5   1       2219.19       2193.58        19.17 o                         
   3   5   1        778.93        797.27        11.91 o                         
   4   5   1        186.21        181.11         3.48 o                         
   5   5   1       2818.24       2762.94        32.16 o                         
   6   5   1        174.17        180.40         3.85 o                         
   7   5   1       1358.62       1341.11        15.56 o                         
   8   5   1         31.98         36.66         2.19 o                         
   9   5   1        335.32        329.80         7.85 o                         
 -11   6   1         51.38         55.11         2.99 o                         
 -10   6   1          2.01          0.48         1.57 o                         
  -9   6   1        240.25        230.04         4.95 o                         
  -8   6   1        255.80        246.79         4.89 o                         
  -7   6   1        498.92        514.26         7.85 o                         
  -6   6   1        720.34        701.50         8.03 o                         
  -5   6   1       2979.22       3014.96        41.51 o                         
  -4   6   1       3615.01       3602.73        39.03 o                         
  -3   6   1       2548.89       2527.63        22.44 o                         
  -2   6   1       1891.75       1916.19        16.89 o                         
  -1   6   1        496.05        487.26         5.02 o                         
   0   6   1       5417.96       5654.23        42.92 o                         
   1   6   1        628.78        691.92         6.77 o                         
   2   6   1       1747.63       1812.85        17.28 o                         
   3   6   1        603.92        587.42         7.28 o                         
   4   6   1       1180.64       1152.59        13.28 o                         
   5   6   1        218.27        208.62         4.19 o                         
   6   6   1        360.40        367.68         6.01 o                         
   7   6   1        571.10        558.54         8.12 o                         
   8   6   1          0.80          0.10         1.76 o                         
   9   6   1        119.96        116.88         5.02 o                         
 -11   7   1        235.76        214.86         6.90 o                         
 -10   7   1         13.64          8.18         1.79 o                         
  -9   7   1       1902.86       1882.25        23.23 o                         
  -8   7   1       1026.89        998.65        13.89 o                         
  -7   7   1       2705.62       2715.66        30.94 o                         
  -6   7   1        114.66        121.25         3.59 o                         
  -5   7   1       1335.75       1366.65        15.94 o                         
  -4   7   1       1021.92       1072.58        11.35 o                         
  -3   7   1       1598.68       1587.11        12.99 o                         
  -2   7   1        735.81        707.17         6.89 o                         
  -1   7   1         42.93         31.02         1.31 o                         
   0   7   1       1846.13       1885.25        16.21 o                         
   1   7   1        528.01        493.81         5.64 o                         
   2   7   1        568.07        554.18         7.15 o                         
   3   7   1       1470.22       1460.45        16.36 o                         
   4   7   1        390.39        395.43         6.24 o                         
   5   7   1        228.05        217.22         4.46 o                         
   6   7   1        204.75        209.16         5.04 o                         
   7   7   1        216.11        220.31         5.24 o                         
   8   7   1         47.83         48.11         3.53 o                         
 -11   8   1        345.48        351.81         7.93 o                         
 -10   8   1         36.71         35.77         3.03 o                         
  -9   8   1        771.36        773.18        12.11 o                         
  -8   8   1        175.61        181.60         5.17 o                         
  -7   8   1       1087.46       1099.25        14.91 o                         
  -6   8   1        171.96        195.84         5.31 o                         
  -5   8   1         55.34         57.05         2.81 o                         
  -4   8   1        628.84        684.22         9.94 o                         
  -3   8   1         48.53         48.66         2.93 o                         
  -2   8   1       2125.25       2168.66        20.57 o                         
  -1   8   1       1274.80       1246.62        15.51 o                         
   0   8   1       1075.41       1095.27        11.34 o                         
   1   8   1        794.78        783.00         9.92 o                         
   2   8   1        939.33        959.34        11.82 o                         
   3   8   1        791.88        789.23        10.30 o                         
   4   8   1        134.21        141.59         3.70 o                         
   5   8   1        703.73        685.53         9.53 o                         
   6   8   1         54.41         47.21         2.84 o                         
   7   8   1        157.09        155.78         5.55 o                         
 -10   9   1         56.53         51.44         3.40 o                         
  -9   9   1        187.81        193.36         5.70 o                         
  -8   9   1        419.46        420.44         8.20 o                         
  -7   9   1          3.15          4.90         1.71 o                         
  -6   9   1        881.97        883.86        12.74 o                         
  -5   9   1         14.46         20.03         2.06 o                         
  -4   9   1       1285.77       1309.95        18.05 o                         
  -3   9   1        293.58        305.28         5.30 o                         
  -2   9   1       2407.29       2364.47        24.96 o                         
  -1   9   1        492.58        477.54         6.64 o                         
   0   9   1       1299.66       1286.78        13.95 o                         
   1   9   1        152.41        160.89         3.19 o                         
   2   9   1        744.56        708.98         9.71 o                         
   3   9   1        215.43        217.85         4.75 o                         
   4   9   1         46.97         46.61         2.55 o                         
   5   9   1        520.55        518.35         8.21 o                         
   6   9   1        158.50        162.14         4.79 o                         
 -10  10   1          7.39          9.89         2.26 o                         
  -9  10   1        119.22        109.72         4.72 o                         
  -8  10   1        145.20        148.98         5.06 o                         
  -7  10   1         66.14         74.28         3.84 o                         
  -6  10   1        862.12        838.43        12.59 o                         
  -5  10   1          2.38          3.73         1.69 o                         
  -4  10   1       2491.82       2571.62        29.87 o                         
  -3  10   1         14.11         20.45         1.74 o                         
  -2  10   1       1464.78       1454.74        16.86 o                         
  -1  10   1        279.16        274.49         4.88 o                         
   0  10   1        240.43        243.10         4.92 o                         
   1  10   1         78.98         84.33         3.06 o                         
   2  10   1          2.74          4.14         1.82 o                         
   3  10   1        407.30        433.16         8.00 o                         
   4  10   1         72.46         76.40         3.28 o                         
   5  10   1        355.52        342.69         9.01 o                         
  -9  11   1         90.71         99.42         4.74 o                         
  -8  11   1        446.69        472.29         9.31 o                         
  -7  11   1          3.30          2.09         1.85 o                         
  -6  11   1        648.65        683.91        16.80 o                         
  -5  11   1          8.74          7.27         1.89 o                         
  -4  11   1        476.85        495.50         8.90 o                         
  -3  11   1         14.02         15.16         1.65 o                         
  -2  11   1         20.71         20.13         1.91 o                         
  -1  11   1        599.00        568.95        11.11 o                         
   0  11   1          1.00          2.66         1.24 o                         
   1  11   1        834.35        827.51        10.21 o                         
   2  11   1        279.58        267.27         6.34 o                         
   3  11   1        793.63        795.66        12.34 o                         
   4  11   1         58.28         64.35         3.54 o                         
  -8  12   1        481.41        467.74         9.57 o                         
  -7  12   1        106.19        117.79         5.63 o                         
  -6  12   1        409.05        403.75         8.46 o                         
  -5  12   1         72.01         64.54         3.66 o                         
  -4  12   1        172.33        152.39         5.04 o                         
  -3  12   1        495.90        472.79         7.72 o                         
  -2  12   1          4.56          7.88         1.66 o                         
  -1  12   1        677.89        676.10         9.91 o                         
   0  12   1         42.21         35.97         2.16 o                         
   1  12   1        522.58        541.70         9.65 o                         
   2  12   1          1.97          1.90         1.88 o                         
   3  12   1        234.49        224.97         6.13 o                         
  -7  13   1         81.58         83.93         6.42 o                         
  -6  13   1        153.34        148.12         5.47 o                         
  -5  13   1        117.95        132.47         5.13 o                         
  -4  13   1        135.58        141.12         5.15 o                         
  -3  13   1        245.38        254.89         6.59 o                         
  -2  13   1          3.59          3.52         1.57 o                         
  -1  13   1        538.63        551.44         8.93 o                         
   0  13   1         12.59         11.65         1.85 o                         
   1  13   1        204.06        222.53         6.15 o                         
  -3  14   1        386.53        379.71         8.97 o                         
   2 -15   2        370.14        383.28         8.25 o                         
   3 -15   2          0.01         -1.75         1.75 o                         
  -1 -14   2         83.99         73.66         3.95 o                         
   0 -14   2        804.47        786.44        11.17 o                         
   1 -14   2         92.58         84.14         4.13 o                         
   2 -14   2        525.38        533.85         9.69 o                         
   3 -14   2         36.34         36.70         2.98 o                         
   4 -14   2        172.81        178.50         5.63 o                         
   5 -14   2         57.09         54.57         3.61 o                         
   6 -14   2         14.97          9.78         2.31 o                         
  -3 -13   2        119.05        110.79         4.46 o                         
  -2 -13   2        501.91        511.57         9.31 o                         
  -1 -13   2        282.03        284.56         6.55 o                         
   0 -13   2       1053.15       1019.51        12.24 o                         
   1 -13   2        133.50        122.83         3.76 o                         
   2 -13   2        188.87        187.97         5.28 o                         
   3 -13   2          0.49         -1.08         1.55 o                         
   4 -13   2         62.77         67.94         3.60 o                         
   5 -13   2        192.24        196.11         5.72 o                         
   6 -13   2         96.23         85.96         4.31 o                         
   7 -13   2        506.93        523.23        10.02 o                         
   8 -13   2         67.50         66.64         4.35 o                         
  -5 -12   2        266.20        265.73         6.63 o                         
  -4 -12   2        407.65        393.90         7.87 o                         
  -3 -12   2        350.86        368.24         7.47 o                         
  -2 -12   2        531.92        541.69         9.28 o                         
  -1 -12   2          0.77          3.53         1.10 o                         
   0 -12   2        722.70        696.69         8.99 o                         
   1 -12   2         57.94         55.56         2.44 o                         
   2 -12   2        639.81        625.28         8.96 o                         
   3 -12   2        817.43        806.41        12.10 o                         
   4 -12   2        629.33        645.40        10.56 o                         
   5 -12   2        967.57        981.51        15.91 o                         
   6 -12   2        213.11        221.43         6.31 o                         
   7 -12   2        529.45        570.46        10.28 o                         
   8 -12   2         67.55         53.56         3.48 o                         
   9 -12   2        189.02        186.12         5.95 o                         
  -6 -11   2        240.25        245.45         6.12 o                         
  -5 -11   2         68.99         71.28         3.50 o                         
  -4 -11   2        291.91        286.86         6.33 o                         
  -3 -11   2        486.48        477.20         8.36 o                         
  -2 -11   2        446.37        424.32         7.61 o                         
  -1 -11   2        165.66        153.89         3.34 o                         
   0 -11   2        150.53        151.09         3.46 o                         
   1 -11   2        128.50        124.82         3.17 o                         
   2 -11   2          7.38          5.12         1.55 o                         
   3 -11   2        701.81        729.05        10.95 o                         
   4 -11   2        564.86        576.82         9.49 o                         
   5 -11   2       1386.88       1453.29        18.75 o                         
   6 -11   2         53.33         50.27         3.05 o                         
   7 -11   2        326.28        335.20         7.25 o                         
   8 -11   2         45.31         54.70         4.43 o                         
   9 -11   2         41.54         37.40         3.00 o                         
  -7 -10   2        374.25        345.29         7.12 o                         
  -6 -10   2         61.12         54.90         3.25 o                         
  -5 -10   2        214.40        206.04         5.18 o                         
  -4 -10   2         82.17         86.46         3.53 o                         
  -3 -10   2        156.68        158.94         4.37 o                         
  -2 -10   2        324.55        336.54         6.35 o                         
  -1 -10   2        500.63        505.55         7.12 o                         
   0 -10   2        983.52        998.84        11.29 o                         
   1 -10   2       1058.18       1053.77        11.83 o                         
   2 -10   2        305.69        305.02         5.04 o                         
   3 -10   2       1253.55       1292.20        16.41 o                         
   4 -10   2        264.54        247.55         5.52 o                         
   5 -10   2        817.13        837.33        12.05 o                         
   6 -10   2         17.24         12.34         1.95 o                         
   7 -10   2        130.04        132.89         4.42 o                         
   8 -10   2        303.73        310.34         6.87 o                         
   9 -10   2        186.01        181.71         5.50 o                         
  10 -10   2        234.05        250.45         6.53 o                         
  -7  -9   2        212.93        201.18         5.21 o                         
  -6  -9   2        341.62        340.50         6.68 o                         
  -5  -9   2         27.66         26.53         2.17 o                         
  -4  -9   2        824.61        780.52        11.41 o                         
  -3  -9   2        618.66        582.46         8.21 o                         
  -2  -9   2       1304.41       1291.06        14.86 o                         
  -1  -9   2       1042.28       1040.68        11.25 o                         
   0  -9   2       2192.49       2173.16        21.54 o                         
   1  -9   2        455.25        483.62         6.68 o                         
   2  -9   2       1350.11       1333.99        14.08 o                         
   3  -9   2        299.56        295.56         5.04 o                         
   4  -9   2          0.18          0.33         1.13 o                         
   5  -9   2        479.98        459.89         7.82 o                         
   6  -9   2        667.77        679.75        10.31 o                         
   7  -9   2        158.23        167.72         4.70 o                         
   8  -9   2        674.68        662.62        10.57 o                         
   9  -9   2        644.16        636.60        10.57 o                         
  10  -9   2        342.94        352.21         7.63 o                         
  -8  -8   2          3.97          3.14         1.57 o                         
  -7  -8   2          0.02         -1.34         1.34 o                         
  -6  -8   2        742.23        722.82        10.72 o                         
  -5  -8   2        139.47        137.39         3.55 o                         
  -4  -8   2       1824.95       1784.39        19.38 o                         
  -3  -8   2        938.59        955.29        11.91 o                         
  -2  -8   2       1323.86       1280.32        13.61 o                         
  -1  -8   2        686.05        669.73         7.04 o                         
   0  -8   2        910.03        990.47         9.30 o                         
   1  -8   2        601.13        579.58         7.48 o                         
   2  -8   2         91.10         99.80         1.99 o                         
   3  -8   2        937.45        905.66        12.47 o                         
   4  -8   2        173.86        163.39         3.71 o                         
   5  -8   2       1209.63       1230.04        14.37 o                         
   6  -8   2        897.89        912.44        11.53 o                         
   7  -8   2        103.36        108.96         3.45 o                         
   8  -8   2        313.49        332.14         6.71 o                         
   9  -8   2         39.86         39.94         2.80 o                         
  10  -8   2        328.45        323.28         6.15 o                         
  11  -8   2          3.03          5.52         1.87 o                         
  -9  -7   2         12.72          9.78         1.92 o                         
  -8  -7   2        151.81        163.54         6.21 o                         
  -7  -7   2         33.90         39.50         2.25 o                         
  -6  -7   2        876.22        871.21        10.37 o                         
  -5  -7   2        101.06         97.98         2.72 o                         
  -4  -7   2       1055.85       1101.48        12.02 o                         
  -3  -7   2         55.30         51.97         1.93 o                         
  -2  -7   2          2.81          0.77         0.73 o                         
  -1  -7   2        222.61        196.94         2.69 o                         
   0  -7   2        478.20        492.60         5.03 o                         
   1  -7   2        274.02        246.17         3.13 o                         
   2  -7   2        801.55        817.06         7.94 o                         
   3  -7   2       1387.46       1294.58        11.73 o                         
   4  -7   2        245.41        231.18         4.42 o                         
   5  -7   2       1168.64       1191.73        13.72 o                         
   6  -7   2        602.92        596.20         8.21 o                         
   7  -7   2        449.93        430.93         6.07 o                         
   8  -7   2        399.64        392.85         5.95 o                         
   9  -7   2        194.37        185.12         4.39 o                         
  10  -7   2        103.34        104.49         3.58 o                         
  11  -7   2         86.56         78.54         3.61 o                         
  -9  -6   2          7.25          7.79         1.88 o                         
  -8  -6   2        780.50        759.25        12.02 o                         
  -7  -6   2          4.48          6.47         1.85 o                         
  -6  -6   2       1385.82       1399.91        14.89 o                         
  -5  -6   2         59.72         61.60         2.12 o                         
  -4  -6   2        793.06        828.09         9.29 o                         
  -3  -6   2        160.51        146.96         2.63 o                         
  -2  -6   2        115.82        152.76         2.56 o                         
  -1  -6   2       4543.09       4550.66        34.61 o                         
   0  -6   2          2.13          7.11         0.71 o                         
   1  -6   2       5202.35       5280.03        38.50 o                         
   2  -6   2        452.35        440.49         4.98 o                         
   3  -6   2       5680.14       5764.82        45.59 o                         
   4  -6   2       1277.66       1279.87        11.54 o                         
   5  -6   2       1042.08       1051.32        12.14 o                         
   6  -6   2        120.05        135.56         2.85 o                         
   7  -6   2        426.20        421.04         6.20 o                         
   8  -6   2         83.66         85.58         2.67 o                         
   9  -6   2         57.87         56.60         2.54 o                         
  10  -6   2         78.27         90.53         3.44 o                         
  11  -6   2        307.57        286.34         6.01 o                         
 -10  -5   2        440.71        433.22         8.11 o                         
  -9  -5   2         18.56         12.81         1.91 o                         
  -8  -5   2        291.67        298.65         5.59 o                         
  -7  -5   2         10.02         11.69         1.38 o                         
  -6  -5   2       1354.20       1306.13        13.84 o                         
  -5  -5   2        545.79        532.68         6.61 o                         
  -4  -5   2        107.18         94.28         2.04 o                         
  -3  -5   2       1574.62       1467.94        13.22 o                         
  -2  -5   2          3.02          6.86         0.76 o                         
  -1  -5   2       3012.38       2869.91        22.09 o                         
   0  -5   2       1420.30       1388.78        11.66 o                         
   1  -5   2       4348.76       4244.66        30.95 o                         
   2  -5   2          0.69          4.54         0.81 o                         
   3  -5   2       2189.21       2171.53        18.00 o                         
   4  -5   2        722.36        695.30         6.36 o                         
   5  -5   2         63.47         77.30         1.73 o                         
   6  -5   2       1188.46       1191.95        11.94 o                         
   7  -5   2        646.53        644.69         7.93 o                         
   8  -5   2        577.82        561.43         7.45 o                         
   9  -5   2        138.20        144.72         3.56 o                         
  10  -5   2        398.41        413.77         7.33 o                         
  11  -5   2        121.39        124.51         4.35 o                         
 -10  -4   2        485.22        478.85         7.54 o                         
  -9  -4   2          0.36          2.40         1.22 o                         
  -8  -4   2          1.50          2.32         1.17 o                         
  -7  -4   2        107.42        106.10         2.50 o                         
  -6  -4   2          7.86          7.06         0.84 o                         
  -5  -4   2       1163.37       1161.77        11.02 o                         
  -4  -4   2         60.90         64.82         1.66 o                         
  -3  -4   2       6921.34       6963.23        56.74 o                         
  -2  -4   2       1759.11       1934.05        15.78 o                         
  -1  -4   2       1289.74       1273.17        10.12 o                         
   0  -4   2        799.40        813.39         7.90 o                         
   1  -4   2        979.87       1082.58         8.45 o                         
   2  -4   2       3213.87       3230.41        25.60 o                         
   3  -4   2         61.99         80.53         1.40 o                         
   4  -4   2       1414.72       1408.34        11.62 o                         
   5  -4   2        946.77       1029.65         9.04 o                         
   6  -4   2       2682.51       2650.27        22.05 o                         
   7  -4   2        432.58        432.20         6.40 o                         
   8  -4   2        998.71        978.69        11.38 o                         
   9  -4   2        303.07        301.11         5.20 o                         
  10  -4   2        360.26        349.44         6.39 o                         
  11  -4   2        114.77        117.78         5.28 o                         
 -11  -3   2         19.00         20.69         2.02 o                         
 -10  -3   2        107.65        102.10         3.32 o                         
  -9  -3   2         65.29         65.29         2.49 o                         
  -8  -3   2        202.42        189.47         3.48 o                         
  -7  -3   2       1141.55       1193.69        11.48 o                         
  -6  -3   2         19.30         23.68         1.16 o                         
  -5  -3   2       1311.76       1222.26        10.32 o                         
  -4  -3   2        525.27        634.01         5.74 o                         
  -3  -3   2        934.88        827.80         6.98 o                         
  -2  -3   2         55.16         74.31         1.10 o                         
  -1  -3   2        635.22        523.72         4.29 o                         
   0  -3   2       4600.10       5095.48        40.52 o                         
   1  -3   2        218.83        258.88         2.77 o                         
   2  -3   2        600.08        557.79         4.49 o                         
   3  -3   2        258.99        266.34         2.82 o                         
   4  -3   2       2090.74       2014.29        15.97 o                         
   5  -3   2        517.35        503.38         5.04 o                         
   6  -3   2       1201.44       1159.58        10.19 o                         
   7  -3   2         78.82         83.23         2.29 o                         
   8  -3   2        171.62        168.52         3.98 o                         
   9  -3   2        240.26        209.63         4.53 o                         
  10  -3   2         40.22         40.06         2.59 o                         
  11  -3   2        195.18        185.22         5.13 o                         
 -11  -2   2        154.38        158.30         5.07 o                         
 -10  -2   2         20.49         30.56         2.20 o                         
  -9  -2   2        463.22        465.46         6.72 o                         
  -8  -2   2        240.20        245.40         4.06 o                         
  -7  -2   2       1388.63       1377.99        12.95 o                         
  -6  -2   2        545.73        532.95         5.39 o                         
  -5  -2   2       2150.24       2156.33        17.14 o                         
  -4  -2   2        363.60        382.41         3.82 o                         
  -3  -2   2        224.63        152.88         1.82 o                         
  -2  -2   2       1391.63       1346.85        11.48 o                         
  -1  -2   2       3057.71       3271.64        27.92 o                         
   0  -2   2       9186.60       8946.61       137.03 o                         
   1  -2   2       6039.65       6434.61        44.26 o                         
   2  -2   2       2264.70       2128.10        17.54 o                         
   3  -2   2         15.54         15.38         0.87 o                         
   4  -2   2       2813.09       2666.55        20.68 o                         
   5  -2   2        347.82        348.04         3.83 o                         
   6  -2   2        142.52        141.03         2.35 o                         
   7  -2   2        159.85        169.06         3.00 o                         
   8  -2   2         23.12         19.33         1.53 o                         
   9  -2   2        206.96        213.07         4.61 o                         
  10  -2   2         76.91         83.82         3.55 o                         
  11  -2   2        476.48        484.01         8.59 o                         
 -11  -1   2        283.25        306.19         6.48 o                         
 -10  -1   2        109.16        115.71         3.68 o                         
  -9  -1   2        416.26        444.80         7.00 o                         
  -8  -1   2          0.59          3.25         1.07 o                         
  -7  -1   2       1227.80       1176.54        10.87 o                         
  -6  -1   2         43.78         52.03         1.70 o                         
  -5  -1   2       2273.56       2399.45        18.90 o                         
  -4  -1   2       3145.03       3344.09        25.54 o                         
  -3  -1   2        456.84        424.18         4.03 o                         
  -2  -1   2         18.50          6.57         0.63 o                         
  -1  -1   2          2.30         10.68         0.64 o                         
   0  -1   2      12814.01      12808.69       366.83 o                         
   1  -1   2        478.29        518.91         4.53 o                         
   2  -1   2       4605.33       4497.98        33.51 o                         
   3  -1   2        507.41        470.88         4.11 o                         
   4  -1   2       1729.34       1655.40        13.83 o                         
   5  -1   2       1221.03       1303.89        11.42 o                         
   6  -1   2          0.22          0.88         0.71 o                         
   7  -1   2        419.01        397.65         5.01 o                         
   8  -1   2        271.57        259.39         4.26 o                         
   9  -1   2        937.88        912.20        12.22 o                         
  10  -1   2         26.64         20.01         1.98 o                         
  11  -1   2        314.18        305.21         6.20 o                         
 -11   0   2        290.53        304.24         6.13 o                         
 -10   0   2         83.58         80.92         3.20 o                         
  -9   0   2        202.91        207.79         4.80 o                         
  -8   0   2          2.84          3.70         1.04 o                         
  -7   0   2        244.12        254.93         3.48 o                         
  -6   0   2        343.79        355.14         4.04 o                         
  -5   0   2          1.52          5.39         0.68 o                         
  -4   0   2       4295.20       4594.86        34.71 o                         
  -3   0   2       1319.47       1471.80        11.59 o                         
  -2   0   2       3503.56       3442.58        24.83 o                         
  -1   0   2        933.88        981.52        16.69 o                         
   0   0   2      13483.97      13558.32       275.21 o                         
   1   0   2      11909.71      11209.64       296.62 o                         
   2   0   2        952.88        945.51         8.32 o                         
   3   0   2        599.74        539.74         5.00 o                         
   4   0   2         43.08         51.78         1.35 o                         
   5   0   2       1759.36       1776.67        14.43 o                         
   6   0   2        185.55        176.14         2.86 o                         
   7   0   2        565.83        557.51         6.35 o                         
   8   0   2         91.70         95.97         2.58 o                         
   9   0   2        915.41        911.50        10.93 o                         
  10   0   2          1.45          0.42         2.26 o                         
  11   0   2         83.58         74.57         3.36 o                         
 -12   1   2         59.12         55.53         3.10 o                         
 -11   1   2        255.97        240.44         5.66 o                         
 -10   1   2        165.30        160.28         4.22 o                         
  -9   1   2        457.69        467.83         7.27 o                         
  -8   1   2        104.27        123.95         3.03 o                         
  -7   1   2        695.24        744.91         7.28 o                         
  -6   1   2       1420.87       1417.77        12.00 o                         
  -5   1   2        404.73        420.70         4.36 o                         
  -4   1   2       3481.81       3555.28        27.16 o                         
  -3   1   2        230.83        199.47         2.48 o                         
  -2   1   2         25.12         49.35         1.30 o                         
  -1   1   2       6593.51       6839.09        54.98 o                         
   0   1   2        883.59        887.29         9.40 o                         
   1   1   2        395.60        380.18         3.95 o                         
   2   1   2        495.86        528.23         5.39 o                         
   3   1   2       2387.79       2397.31        20.27 o                         
   4   1   2        140.23        181.22         2.35 o                         
   5   1   2       2603.91       2497.01        19.74 o                         
   6   1   2        582.35        599.28         6.26 o                         
   7   1   2       1232.30       1230.13        11.85 o                         
   8   1   2         19.03         16.19         1.71 o                         
   9   1   2        113.45        114.78         3.14 o                         
  10   1   2         57.98         54.26         2.79 o                         
 -12   2   2         88.09         92.27         3.85 o                         
 -11   2   2         30.50         36.27         2.47 o                         
 -10   2   2         38.95         45.01         2.58 o                         
  -9   2   2        222.21        215.80         4.64 o                         
  -8   2   2        901.48        900.68        10.50 o                         
  -7   2   2        309.66        311.03         4.18 o                         
  -6   2   2       1376.03       1277.57        11.03 o                         
  -5   2   2        606.09        612.06         6.10 o                         
  -4   2   2       2658.77       2541.58        19.82 o                         
  -3   2   2        256.01        318.68         3.70 o                         
  -2   2   2        913.49        873.32         7.77 o                         
  -1   2   2       5818.25       6035.59        44.89 o                         
   0   2   2        580.10        583.34         5.84 o                         
   1   2   2       2019.88       2133.04        16.42 o                         
   2   2   2        496.29        514.04         5.44 o                         
   3   2   2       5502.43       5505.27        45.17 o                         
   4   2   2        130.89        154.61         2.17 o                         
   5   2   2       1784.86       1774.32        15.07 o                         
   6   2   2        202.27        207.65         3.26 o                         
   7   2   2       1126.26       1095.99        11.29 o                         
   8   2   2        332.10        303.74         4.60 o                         
   9   2   2         24.27         25.73         1.59 o                         
  10   2   2        366.65        379.97         6.62 o                         
 -12   3   2         68.05         60.72         3.22 o                         
 -11   3   2        112.86        121.41         4.32 o                         
 -10   3   2        698.56        693.90         9.92 o                         
  -9   3   2        381.92        393.89         6.54 o                         
  -8   3   2       1405.48       1397.05        14.99 o                         
  -7   3   2         12.41          9.66         1.14 o                         
  -6   3   2       1672.64       1602.32        13.49 o                         
  -5   3   2          0.11          0.82         0.59 o                         
  -4   3   2       2185.57       2190.31        17.39 o                         
  -3   3   2        782.01        783.21         7.17 o                         
  -2   3   2       1405.04       1362.23        11.46 o                         
  -1   3   2       3493.36       3393.27        25.82 o                         
   0   3   2        731.97        716.55         6.71 o                         
   1   3   2       4030.62       3984.93        31.40 o                         
   2   3   2          2.30          2.83         0.56 o                         
   3   3   2       4658.38       4682.52        35.52 o                         
   4   3   2         49.10         53.68         1.34 o                         
   5   3   2        999.30       1013.82         9.29 o                         
   6   3   2        651.51        663.06         8.21 o                         
   7   3   2         76.60         75.18         2.10 o                         
   8   3   2        709.56        678.03         7.88 o                         
   9   3   2         63.90         64.78         3.91 o                         
  10   3   2        244.04        230.74         5.58 o                         
 -12   4   2        213.94        224.17         5.59 o                         
 -11   4   2        319.84        327.40         6.98 o                         
 -10   4   2        140.93        149.30         4.20 o                         
  -9   4   2        688.55        701.57         9.70 o                         
  -8   4   2        452.62        440.11         6.39 o                         
  -7   4   2         48.25         52.53         2.16 o                         
  -6   4   2         75.96         75.71         2.02 o                         
  -5   4   2        184.65        156.38         2.48 o                         
  -4   4   2       1557.17       1533.91        12.73 o                         
  -3   4   2       2504.01       2413.18        19.03 o                         
  -2   4   2          4.38         22.19         1.00 o                         
  -1   4   2       4474.68       4447.79        33.76 o                         
   0   4   2       1456.63       1465.46        11.93 o                         
   1   4   2       1948.98       1890.71        15.08 o                         
   2   4   2        200.74        241.68         2.89 o                         
   3   4   2        373.76        365.62         5.10 o                         
   4   4   2        177.37        188.04         3.06 o                         
   5   4   2          0.97          1.53         1.03 o                         
   6   4   2         74.39         74.97         3.44 o                         
   7   4   2         98.32        104.47         4.15 o                         
   8   4   2       1019.32       1038.41        15.73 o                         
   9   4   2         51.93         55.17         3.75 o                         
 -12   5   2        141.87        133.15         4.96 o                         
 -11   5   2        201.32        201.09         5.86 o                         
 -10   5   2         10.64          9.81         1.75 o                         
  -9   5   2        330.75        326.54         6.02 o                         
  -8   5   2        932.63        951.94        11.92 o                         
  -7   5   2         75.16         77.02         2.59 o                         
  -6   5   2        480.27        479.40         6.04 o                         
  -5   5   2       1612.79       1555.41        13.22 o                         
  -4   5   2       1924.84       1877.80        21.03 o                         
  -3   5   2       2094.93       2125.35        17.14 o                         
  -2   5   2        338.27        299.03         3.52 o                         
  -1   5   2       3213.97       3080.33        24.00 o                         
   0   5   2       2188.28       2306.12        18.32 o                         
   1   5   2        752.47        765.05         7.00 o                         
   2   5   2        127.71        120.81         2.48 o                         
   3   5   2        625.14        626.73         7.11 o                         
   4   5   2       2154.12       2131.43        25.67 o                         
   5   5   2        742.57        734.02         9.23 o                         
   6   5   2        517.94        529.70         9.42 o                         
   7   5   2        102.95        113.29         4.42 o                         
   8   5   2        515.34        492.27         9.69 o                         
   9   5   2         88.10         90.50         4.63 o                         
 -11   6   2          2.20          4.65         1.61 o                         
 -10   6   2        163.80        169.83         4.48 o                         
  -9   6   2        116.06        111.64         3.57 o                         
  -8   6   2        788.10        778.05        10.38 o                         
  -7   6   2       1497.35       1479.50        16.82 o                         
  -6   6   2       2245.64       2251.11        22.40 o                         
  -5   6   2       2341.14       2290.65        24.17 o                         
  -4   6   2       1128.07       1090.84        13.11 o                         
  -3   6   2       1526.23       1527.60        12.97 o                         
  -2   6   2          2.62          3.99         0.74 o                         
  -1   6   2       3289.44       3276.77        25.68 o                         
   0   6   2        656.50        665.93         6.45 o                         
   1   6   2       2206.93       2247.61        18.17 o                         
   2   6   2       1079.40       1113.16        10.59 o                         
   3   6   2        914.74        912.90        10.97 o                         
   4   6   2       1300.03       1277.90        14.57 o                         
   5   6   2       1148.83       1117.22        14.39 o                         
   6   6   2        634.36        626.82        11.53 o                         
   7   6   2         48.25         53.88         3.54 o                         
   8   6   2        200.30        188.74         6.04 o                         
 -11   7   2         63.99         69.15         3.91 o                         
 -10   7   2        910.03        909.69        14.09 o                         
  -9   7   2        123.23        120.33         4.72 o                         
  -8   7   2        832.87        837.03        11.06 o                         
  -7   7   2        915.03        914.47        12.83 o                         
  -6   7   2        631.79        622.44         9.40 o                         
  -5   7   2        227.59        258.49         4.51 o                         
  -4   7   2        148.00        152.38         3.41 o                         
  -3   7   2        129.48        130.39         2.66 o                         
  -2   7   2        145.67        152.66         2.94 o                         
  -1   7   2       1681.26       1710.76        17.13 o                         
   0   7   2       1632.59       1614.14        15.58 o                         
   1   7   2       1430.12       1455.70        14.24 o                         
   2   7   2       2452.03       2478.07        22.83 o                         
   3   7   2        331.01        334.11         5.57 o                         
   4   7   2        877.75        872.91        10.99 o                         
   5   7   2         28.57         36.58         2.89 o                         
   6   7   2        512.68        483.01        13.60 o                         
   7   7   2          9.04         12.00         2.49 o                         
 -11   8   2         10.41          9.75         2.28 o                         
 -10   8   2        346.21        355.25         7.81 o                         
  -9   8   2          8.01          7.32         1.97 o                         
  -8   8   2        569.90        598.32        10.01 o                         
  -7   8   2        151.30        146.19         4.56 o                         
  -6   8   2          1.74          1.17         1.43 o                         
  -5   8   2        685.76        700.15        10.42 o                         
  -4   8   2          0.25         -0.13         0.95 o                         
  -3   8   2        773.42        786.73        10.63 o                         
  -2   8   2        480.58        502.92         7.18 o                         
  -1   8   2       1888.01       1840.23        17.80 o                         
   0   8   2        529.95        503.67         6.37 o                         
   1   8   2        201.09        184.32         3.39 o                         
   2   8   2        935.08        952.15        11.87 o                         
   3   8   2        116.54        132.27         5.65 o                         
   4   8   2        159.73        163.08         4.11 o                         
   5   8   2         13.33         10.61         1.45 o                         
   6   8   2        135.23        130.81         5.09 o                         
   7   8   2        204.39        204.03         6.50 o                         
 -10   9   2        327.91        327.73         7.67 o                         
  -9   9   2        151.79        147.69         5.13 o                         
  -8   9   2        317.69        316.15         7.07 o                         
  -7   9   2        517.57        518.90         9.18 o                         
  -6   9   2         39.39         38.46         2.73 o                         
  -5   9   2       1322.74       1331.84        17.26 o                         
  -4   9   2         13.94         18.02         2.05 o                         
  -3   9   2       2262.28       2286.05        24.58 o                         
  -2   9   2        573.83        584.43         7.82 o                         
  -1   9   2       2223.46       2223.35        22.49 o                         
   0   9   2         69.63         68.56         2.52 o                         
   1   9   2        315.42        301.86         4.67 o                         
   2   9   2        452.40        450.31         7.25 o                         
   3   9   2         30.14         29.57         2.11 o                         
   4   9   2        358.07        351.02         6.26 o                         
   5   9   2         86.85         84.18         3.63 o                         
   6   9   2        479.74        479.46        10.12 o                         
 -10  10   2        190.38        186.74         6.05 o                         
  -9  10   2        224.70        219.45         6.30 o                         
  -8  10   2         61.22         59.01         3.61 o                         
  -7  10   2       1316.63       1311.51        17.89 o                         
  -6  10   2         65.60         55.37         3.31 o                         
  -5  10   2       1175.66       1208.05        16.38 o                         
  -4  10   2        249.91        246.82         5.91 o                         
  -3  10   2       1646.91       1651.71        18.96 o                         
  -2  10   2       1019.14       1016.98        12.87 o                         
  -1  10   2        244.93        234.99         4.58 o                         
   0  10   2        219.12        221.59         4.40 o                         
   1  10   2         16.68         17.02         1.50 o                         
   2  10   2        566.26        566.22         9.50 o                         
   3  10   2        116.58        116.05         3.90 o                         
   4  10   2        551.44        549.27         9.55 o                         
   5  10   2         21.24         14.71         2.72 o                         
  -9  11   2        291.38        280.73         7.38 o                         
  -8  11   2         17.19         10.25         2.33 o                         
  -7  11   2        989.50        983.56        14.85 o                         
  -6  11   2         16.63         15.30         2.29 o                         
  -5  11   2        464.16        471.50         8.88 o                         
  -4  11   2          9.64          7.92         1.94 o                         
  -3  11   2         69.17         58.46         2.81 o                         
  -2  11   2        436.14        417.38         7.16 o                         
  -1  11   2         11.62          9.35         1.67 o                         
   0  11   2        697.58        674.84        13.06 o                         
   1  11   2         88.75         78.00         3.90 o                         
   2  11   2       1048.76       1067.44        15.22 o                         
   3  11   2         99.85         97.71         4.49 o                         
  -8  12   2         27.97         25.66         2.93 o                         
  -7  12   2        219.06        212.20         6.32 o                         
  -6  12   2         62.46         57.67         3.69 o                         
  -5  12   2        232.76        250.40         8.20 o                         
  -4  12   2        203.17        198.64         5.77 o                         
  -3  12   2         17.78         14.47         1.84 o                         
  -2  12   2        859.07        852.69        17.40 o                         
  -1  12   2         18.41         16.53         2.06 o                         
   0  12   2        589.22        586.16         9.18 o                         
   1  12   2         13.20         16.64         2.40 o                         
   2  12   2        500.65        492.24         9.34 o                         
  -6  13   2        115.32        111.42         5.06 o                         
  -5  13   2        242.00        239.26         6.70 o                         
  -4  13   2        342.28        341.26         9.68 o                         
  -3  13   2        113.55        118.62         4.90 o                         
  -2  13   2        972.30        940.49        13.08 o                         
  -1  13   2          4.08          3.99         1.79 o                         
   0  13   2        493.67        489.12         9.44 o                         
   1 -15   3        384.70        384.10         8.00 o                         
   2 -15   3         59.56         58.80         3.94 o                         
   3 -15   3        576.51        572.36        10.48 o                         
   4 -15   3         65.90         68.36         4.02 o                         
  -2 -14   3         66.87         66.92         3.66 o                         
  -1 -14   3        472.11        474.38         8.86 o                         
   0 -14   3         43.42         33.32         2.35 o                         
   1 -14   3        572.38        572.87         8.86 o                         
   2 -14   3         26.46         21.18         2.43 o                         
   3 -14   3        365.92        355.64         7.68 o                         
   4 -14   3          7.50          6.34         2.31 o                         
   5 -14   3         45.65         41.47         3.16 o                         
   6 -14   3        116.31        119.06         4.88 o                         
   7 -14   3          0.30         -1.81         1.81 o                         
  -4 -13   3         22.05         19.75         2.40 o                         
  -3 -13   3        356.31        366.71         7.51 o                         
  -2 -13   3        449.33        437.10         8.28 o                         
  -1 -13   3        776.19        768.50        10.58 o                         
   0 -13   3        128.50        124.42         3.43 o                         
   1 -13   3        520.64        523.91         9.42 o                         
   2 -13   3         69.02         70.82         3.59 o                         
   3 -13   3        179.86        185.57         5.29 o                         
   4 -13   3        441.32        445.16         9.30 o                         
   5 -13   3        283.01        271.31         6.68 o                         
   6 -13   3        689.96        691.32        11.60 o                         
   7 -13   3        140.99        138.55         5.21 o                         
   8 -13   3        617.30        618.33        12.04 o                         
  -5 -12   3        197.67        205.38         5.50 o                         
  -4 -12   3        243.51        256.20         6.52 o                         
  -3 -12   3        131.88        144.03         7.69 o                         
  -2 -12   3        100.72        104.61         4.32 o                         
  -1 -12   3        579.64        557.54         7.50 o                         
   0 -12   3         48.98         52.12         2.35 o                         
   1 -12   3        380.60        367.25         5.85 o                         
   2 -12   3       1072.92       1061.75        13.36 o                         
   3 -12   3        362.75        376.22         7.33 o                         
   4 -12   3        856.79        889.73        13.05 o                         
   5 -12   3        113.90        113.44         4.37 o                         
   6 -12   3        659.68        671.90        11.08 o                         
   7 -12   3        133.18        132.36         4.85 o                         
   8 -12   3        268.43        279.87         6.95 o                         
   9 -12   3          2.08          1.84         1.97 o                         
  -6 -11   3        322.51        314.31         6.67 o                         
  -5 -11   3        467.77        441.44         8.01 o                         
  -4 -11   3        366.60        343.85         6.83 o                         
  -3 -11   3        479.38        462.38         8.03 o                         
  -2 -11   3         14.27         12.48         1.87 o                         
  -1 -11   3        801.37        781.76         9.43 o                         
   0 -11   3        308.56        304.43         5.38 o                         
   1 -11   3         47.21         46.36         2.17 o                         
   2 -11   3        399.33        395.26         6.27 o                         
   3 -11   3        251.25        278.99         5.94 o                         
   4 -11   3        655.48        694.05        10.63 o                         
   5 -11   3         71.20         80.84         3.64 o                         
   6 -11   3        673.05        682.20        10.85 o                         
   7 -11   3         87.74         83.32         3.87 o                         
   8 -11   3        144.31        142.36         4.89 o                         
   9 -11   3        447.72        462.17         9.41 o                         
  -7 -10   3         88.43         83.06         3.54 o                         
  -6 -10   3         59.89         60.62         2.99 o                         
  -5 -10   3        171.72        175.44         4.25 o                         
  -4 -10   3         90.74         89.79         3.07 o                         
  -3 -10   3        498.46        506.59         7.55 o                         
  -2 -10   3        135.50        131.86         3.52 o                         
  -1 -10   3        880.58        856.48         9.37 o                         
   0 -10   3        854.58        833.05         9.24 o                         
   1 -10   3        786.16        806.80        11.95 o                         
   2 -10   3        504.35        510.91         7.51 o                         
   3 -10   3        124.39        129.87         3.87 o                         
   4 -10   3        553.03        557.40         8.88 o                         
   5 -10   3        122.57        109.34         3.86 o                         
   6 -10   3        333.02        343.96         6.82 o                         
   7 -10   3        146.24        155.71         4.64 o                         
   8 -10   3         89.95         81.58         3.76 o                         
   9 -10   3        506.23        513.71         9.38 o                         
  10 -10   3        114.36        105.42         4.51 o                         
  -8  -9   3         90.92        105.25         3.83 o                         
  -7  -9   3        197.78        196.53         4.97 o                         
  -6  -9   3          3.58          4.50         1.44 o                         
  -5  -9   3        519.23        505.31         7.49 o                         
  -4  -9   3        398.87        375.55         6.07 o                         
  -3  -9   3       1812.09       1821.41        21.07 o                         
  -2  -9   3       1373.77       1318.43        16.95 o                         
  -1  -9   3       1539.61       1523.27        14.79 o                         
   0  -9   3       1372.21       1374.40        13.57 o                         
   1  -9   3       2841.80       2905.79        26.45 o                         
   2  -9   3        936.95        936.14        11.57 o                         
   3  -9   3        142.41        142.46         3.51 o                         
   4  -9   3       1340.72       1370.20        15.74 o                         
   5  -9   3        847.03        868.72        12.71 o                         
   6  -9   3       1122.84       1126.28        15.24 o                         
   7  -9   3        317.68        326.25         6.15 o                         
   8  -9   3        371.94        369.67         7.28 o                         
   9  -9   3        545.17        563.05         9.83 o                         
  10  -9   3         83.98         82.90         4.33 o                         
  -8  -8   3          3.62          2.76         1.47 o                         
  -7  -8   3        183.43        179.28         4.09 o                         
  -6  -8   3          7.24          5.62         1.32 o                         
  -5  -8   3       1047.32       1025.04        12.34 o                         
  -4  -8   3        290.48        298.97         5.04 o                         
  -3  -8   3       1985.40       1972.03        19.75 o                         
  -2  -8   3        599.62        604.10         6.84 o                         
  -1  -8   3        502.28        489.69         5.97 o                         
   0  -8   3       2457.74       2436.83        28.29 o                         
   1  -8   3         87.15         87.30         1.92 o                         
   2  -8   3       2055.21       2040.99        16.05 o                         
   3  -8   3          0.27          1.18         0.84 o                         
   4  -8   3       1364.90       1418.99        16.99 o                         
   5  -8   3       2167.20       2133.17        22.79 o                         
   6  -8   3        711.49        717.89         9.55 o                         
   7  -8   3         98.29         95.79         3.35 o                         
   8  -8   3         92.53         94.64         3.27 o                         
   9  -8   3        264.64        270.56         6.14 o                         
  10  -8   3          9.13          9.66         1.63 o                         
  11  -8   3        121.36        110.15         3.82 o                         
  -9  -7   3        293.98        281.53         7.70 o                         
  -8  -7   3         61.10         63.08         3.71 o                         
  -7  -7   3        805.01        817.81        10.58 o                         
  -6  -7   3          7.21          4.71         1.24 o                         
  -5  -7   3       1417.49       1450.98        15.24 o                         
  -4  -7   3        540.81        562.32         7.69 o                         
  -3  -7   3        399.26        419.12         5.51 o                         
  -2  -7   3        293.34        280.31         3.38 o                         
  -1  -7   3          2.40          3.61         0.68 o                         
   0  -7   3       1735.73       1653.68        13.60 o                         
   1  -7   3       2636.95       2703.97        22.16 o                         
   2  -7   3       1339.99       1325.38        10.76 o                         
   3  -7   3        389.85        351.97         4.52 o                         
   4  -7   3       1060.01       1069.11        10.94 o                         
   5  -7   3       1534.03       1499.10        16.53 o                         
   6  -7   3        428.36        414.36         5.67 o                         
   7  -7   3        967.26        985.01        11.18 o                         
   8  -7   3          7.55          4.69         1.17 o                         
   9  -7   3        554.77        541.03        11.02 o                         
  10  -7   3         55.39         54.23         2.82 o                         
  11  -7   3        161.25        152.76         4.36 o                         
 -10  -6   3         25.47         20.26         2.37 o                         
  -9  -6   3        871.23        882.17        14.43 o                         
  -8  -6   3          3.31          0.93         1.40 o                         
  -7  -6   3       1100.11       1108.53        13.21 o                         
  -6  -6   3         44.68         44.48         2.06 o                         
  -5  -6   3        957.90        928.70        10.29 o                         
  -4  -6   3        358.21        355.95         4.83 o                         
  -3  -6   3        318.15        307.21         4.47 o                         
  -2  -6   3       2159.68       2195.91        17.37 o                         
  -1  -6   3        220.37        316.67         3.58 o                         
   0  -6   3       2675.15       2553.45        19.98 o                         
   1  -6   3        731.65        735.29         6.66 o                         
   2  -6   3       2510.38       2398.51        18.18 o                         
   3  -6   3       1058.36       1011.98         9.32 o                         
   4  -6   3       3245.78       3228.44        24.27 o                         
   5  -6   3        283.67        279.75         3.96 o                         
   6  -6   3        947.98        898.91        10.03 o                         
   7  -6   3        119.62        128.37         3.08 o                         
   8  -6   3          1.95          3.24         1.14 o                         
   9  -6   3        323.34        324.83         6.36 o                         
  10  -6   3        185.72        193.39         4.73 o                         
  11  -6   3        134.48        137.69         5.14 o                         
 -10  -5   3         14.71         13.64         2.28 o                         
  -9  -5   3        519.96        507.90        10.79 o                         
  -8  -5   3         25.30         21.96         1.71 o                         
  -7  -5   3        940.67        920.06        11.22 o                         
  -6  -5   3        807.68        812.81         9.30 o                         
  -5  -5   3        438.94        435.40         5.34 o                         
  -4  -5   3        928.12        809.58        12.38 o                         
  -3  -5   3          3.12          4.02         0.53 o                         
  -2  -5   3       2541.73       2482.41        18.54 o                         
  -1  -5   3         26.02         22.15         0.93 o                         
   0  -5   3       8336.73       8414.54        62.65 o                         
   1  -5   3        142.71        199.91         2.41 o                         
   2  -5   3       1378.95       1294.84        10.56 o                         
   3  -5   3        402.75        351.36         3.64 o                         
   4  -5   3        444.24        464.52         6.08 o                         
   5  -5   3       2464.35       2467.04        27.69 o                         
   6  -5   3        476.38        485.91         6.42 o                         
   7  -5   3        734.56        730.91         8.67 o                         
   8  -5   3       1268.22       1267.47        13.85 o                         
   9  -5   3        560.26        558.11         7.92 o                         
  10  -5   3        118.73        117.20         3.50 o                         
  11  -5   3        198.25        198.05         5.92 o                         
 -11  -4   3        545.74        552.33         9.53 o                         
 -10  -4   3          0.27          1.74         1.37 o                         
  -9  -4   3         87.66         84.37         2.45 o                         
  -8  -4   3         17.97         19.58         1.33 o                         
  -7  -4   3         20.18         25.22         1.34 o                         
  -6  -4   3        341.09        365.38         4.25 o                         
  -5  -4   3        238.84        273.91         3.20 o                         
  -4  -4   3       6169.63       6136.95        44.42 o                         
  -3  -4   3         16.80         15.91         0.75 o                         
  -2  -4   3       3598.38       3507.05        27.74 o                         
  -1  -4   3       3173.05       3402.51        24.79 o                         
   0  -4   3      11461.90      11300.99        86.97 o                         
   1  -4   3        300.43        332.30         3.52 o                         
   2  -4   3         44.90         74.09         1.35 o                         
   3  -4   3       1106.99       1044.53        10.28 o                         
   4  -4   3         85.58         85.26         1.60 o                         
   5  -4   3       4269.09       4259.39        32.76 o                         
   6  -4   3        172.42        177.72         3.27 o                         
   7  -4   3       1238.53       1210.49        12.29 o                         
   8  -4   3        680.10        677.96         8.47 o                         
   9  -4   3        504.72        513.30         7.20 o                         
  10  -4   3          1.49          3.10         1.51 o                         
  11  -4   3         44.72         43.59         2.67 o                         
 -11  -3   3        128.53        117.62         4.02 o                         
 -10  -3   3         20.35         24.72         1.85 o                         
  -9  -3   3         46.68         51.53         2.22 o                         
  -8  -3   3        953.69        977.30        10.46 o                         
  -7  -3   3         17.06         15.50         1.27 o                         
  -6  -3   3       1493.16       1509.30        13.15 o                         
  -5  -3   3         31.78         42.26         1.24 o                         
  -4  -3   3      10632.03      10936.14        81.15 o                         
  -3  -3   3         74.46         60.12         1.57 o                         
  -2  -3   3        564.77        485.70         5.37 o                         
  -1  -3   3        914.00        872.19         7.00 o                         
   0  -3   3       2637.89       2596.42        26.59 o                         
   1  -3   3       1468.59       1455.92        11.33 o                         
   2  -3   3         56.47         67.04         1.10 o                         
   3  -3   3       1447.52       1355.69        10.85 o                         
   4  -3   3         88.71        104.77         1.72 o                         
   5  -3   3       3120.77       3102.89        25.40 o                         
   6  -3   3          2.84          0.91         0.70 o                         
   7  -3   3         33.04         29.59         1.66 o                         
   8  -3   3        150.14        146.99         3.36 o                         
   9  -3   3         84.88         86.81         3.04 o                         
  10  -3   3        108.42         99.75         3.46 o                         
  11  -3   3         23.33         19.10         2.18 o                         
 -11  -2   3         36.62         25.89         2.24 o                         
 -10  -2   3        322.21        336.95         6.15 o                         
  -9  -2   3        548.47        519.47         7.38 o                         
  -8  -2   3        700.54        732.17         8.90 o                         
  -7  -2   3        604.36        599.81         6.69 o                         
  -6  -2   3       1086.22       1035.45         9.56 o                         
  -5  -2   3        324.81        308.75         3.64 o                         
  -4  -2   3       4016.96       3963.45        28.96 o                         
  -3  -2   3       4381.30       4532.95        38.61 o                         
  -2  -2   3         30.16         53.65         1.51 o                         
  -1  -2   3        629.24        521.68         4.78 o                         
   0  -2   3        966.62       1029.94         7.81 o                         
   1  -2   3      10251.20       9864.80       151.47 o                         
   2  -2   3       1003.35       1191.67        11.59 o                         
   3  -2   3       3848.32       3582.31        26.13 o                         
   4  -2   3          1.20          3.00         0.52 o                         
   5  -2   3       3617.93       3570.42        28.81 o                         
   6  -2   3         21.51         24.82         1.23 o                         
   7  -2   3         82.41         84.99         2.27 o                         
   8  -2   3         86.06         92.63         2.56 o                         
   9  -2   3          1.08         -0.22         1.02 o                         
  10  -2   3        633.29        655.75         9.51 o                         
  11  -2   3         76.04         71.05         3.31 o                         
 -11  -1   3         78.81         91.09         3.57 o                         
 -10  -1   3        566.74        560.72         9.00 o                         
  -9  -1   3        202.96        201.92         4.37 o                         
  -8  -1   3        816.84        795.06         9.31 o                         
  -7  -1   3         15.47          8.57         0.95 o                         
  -6  -1   3        722.76        697.25         6.62 o                         
  -5  -1   3          1.65          7.69         0.71 o                         
  -4  -1   3        900.96        884.17         7.81 o                         
  -3  -1   3       4833.25       4884.23        35.18 o                         
  -2  -1   3       1927.45       2039.63        16.23 o                         
  -1  -1   3        458.25        371.98         3.32 o                         
   0  -1   3        486.96        515.54         5.45 o                         
   1  -1   3       6639.37       6629.49        51.10 o                         
   2  -1   3          7.67         11.80         0.63 o                         
   3  -1   3       4911.51       4983.82        47.66 o                         
   4  -1   3       1449.87       1551.79        12.55 o                         
   5  -1   3        107.06        101.68         1.86 o                         
   6  -1   3       1310.03       1259.12        12.41 o                         
   7  -1   3         14.41         13.19         1.14 o                         
   8  -1   3       1343.68       1297.27        13.28 o                         
   9  -1   3        109.16        100.98         3.10 o                         
  10  -1   3        543.11        531.07         8.25 o                         
  11  -1   3         27.02         25.57         2.37 o                         
 -12   0   3        351.37        354.15         7.58 o                         
 -11   0   3        108.79        115.60         3.91 o                         
 -10   0   3        278.04        292.42         5.70 o                         
  -9   0   3        104.76        119.33         3.45 o                         
  -8   0   3        693.41        691.24         8.51 o                         
  -7   0   3         17.14         22.31         1.30 o                         
  -6   0   3        431.57        456.30         4.82 o                         
  -5   0   3        407.01        361.15         3.88 o                         
  -4   0   3       1322.94       1358.64        11.04 o                         
  -3   0   3        763.36        759.03         8.83 o                         
  -2   0   3         38.66         65.08         1.33 o                         
  -1   0   3      13001.00      13334.47       279.18 o                         
   0   0   3        445.81        498.79         4.24 o                         
   1   0   3         26.18         16.31         0.63 o                         
   2   0   3        873.35        863.21         7.48 o                         
   3   0   3       1102.47       1153.31        14.49 o                         
   4   0   3        853.35        811.95         7.10 o                         
   5   0   3         82.91         82.06         1.68 o                         
   6   0   3       1625.17       1624.54        14.73 o                         
   7   0   3         27.89         33.47         1.58 o                         
   8   0   3       1599.53       1561.20        15.54 o                         
   9   0   3         18.42         18.43         1.63 o                         
  10   0   3         69.19         60.55         2.88 o                         
 -12   1   3        243.06        247.29         5.74 o                         
 -11   1   3         39.36         33.87         2.60 o                         
 -10   1   3        106.35        117.79         3.69 o                         
  -9   1   3          0.34          1.26         1.24 o                         
  -8   1   3        318.44        341.02         5.25 o                         
  -7   1   3       1479.72       1506.67        14.04 o                         
  -6   1   3        971.73        958.99         9.02 o                         
  -5   1   3       3644.63       3715.28        28.63 o                         
  -4   1   3       2210.30       2261.48        18.44 o                         
  -3   1   3        623.92        606.12         6.58 o                         
  -2   1   3       4755.38       4863.13        39.67 o                         
  -1   1   3       2836.35       2787.93        22.00 o                         
   0   1   3       2221.83       2454.36        20.33 o                         
   1   1   3        223.07        249.79         4.89 o                         
   2   1   3       3243.77       3297.55        27.40 o                         
   3   1   3         61.51        103.51         1.97 o                         
   4   1   3       2130.01       2087.54        19.09 o                         
   5   1   3        231.40        212.76         3.41 o                         
   6   1   3        158.46        180.58         3.71 o                         
   7   1   3        114.79        107.73         2.39 o                         
   8   1   3        155.73        159.87         3.17 o                         
   9   1   3         13.34         13.87         1.55 o                         
  10   1   3          1.32          2.33         1.92 o                         
 -12   2   3          2.73         -0.50         1.79 o                         
 -11   2   3         34.13         36.70         2.67 o                         
 -10   2   3        106.32        108.25         3.61 o                         
  -9   2   3         25.96         29.49         2.06 o                         
  -8   2   3        469.02        508.60         6.91 o                         
  -7   2   3       1672.75       1712.53        17.33 o                         
  -6   2   3       1421.46       1385.45        11.86 o                         
  -5   2   3       1411.34       1399.40        11.73 o                         
  -4   2   3        702.49        686.62         6.57 o                         
  -3   2   3       2673.64       2642.90        20.46 o                         
  -2   2   3       4094.39       4198.55        31.72 o                         
  -1   2   3       1934.21       1817.04        14.23 o                         
   0   2   3        188.61        159.67         2.04 o                         
   1   2   3       1299.72       1286.28        10.39 o                         
   2   2   3       1415.17       1333.53        11.95 o                         
   3   2   3        108.17        101.49         2.05 o                         
   4   2   3       2477.18       2422.63        21.06 o                         
   5   2   3        723.92        702.62         8.66 o                         
   6   2   3        258.96        264.00         4.37 o                         
   7   2   3        150.60        144.76         3.59 o                         
   8   2   3         91.80         95.05         3.16 o                         
   9   2   3        187.71        182.21         8.30 o                         
  10   2   3         77.62         80.15         3.68 o                         
 -12   3   3        114.72        111.54         4.17 o                         
 -11   3   3        478.53        471.22         8.01 o                         
 -10   3   3        388.16        396.03         6.91 o                         
  -9   3   3        250.46        255.46         5.11 o                         
  -8   3   3        326.24        317.10         5.15 o                         
  -7   3   3       1080.28       1087.92        11.34 o                         
  -6   3   3         44.17         54.76         1.65 o                         
  -5   3   3        809.00        761.28         7.45 o                         
  -4   3   3          8.02          6.08         0.82 o                         
  -3   3   3        107.59         72.95         1.59 o                         
  -2   3   3       7718.46       8035.37        59.99 o                         
  -1   3   3       1978.43       2004.75        15.82 o                         
   0   3   3       1513.87       1441.40        11.68 o                         
   1   3   3        521.19        539.14         5.07 o                         
   2   3   3       2294.76       2258.93        19.52 o                         
   3   3   3         11.55          6.87         0.86 o                         
   4   3   3       1175.75       1115.48        11.43 o                         
   5   3   3        148.58        147.61         3.07 o                         
   6   3   3        568.50        577.03         7.83 o                         
   7   3   3        598.69        588.15         8.19 o                         
   8   3   3          1.86          2.18         1.28 o                         
   9   3   3        347.97        335.57         7.07 o                         
 -12   4   3        489.80        477.44         8.44 o                         
 -11   4   3        185.92        189.99         6.67 o                         
 -10   4   3        625.91        629.91         9.33 o                         
  -9   4   3         78.06         78.98         3.08 o                         
  -8   4   3        313.63        319.38         5.24 o                         
  -7   4   3         88.00         92.38         2.78 o                         
  -6   4   3        106.51        100.63         2.34 o                         
  -5   4   3       1097.69       1074.38         9.59 o                         
  -4   4   3        377.29        353.01         4.22 o                         
  -3   4   3          6.09         20.91         1.03 o                         
  -2   4   3       2599.17       2650.56        20.81 o                         
  -1   4   3        994.63        898.54         7.91 o                         
   0   4   3       1519.69       1488.65        12.25 o                         
   1   4   3        470.63        474.63         4.77 o                         
   2   4   3       1830.52       1933.29        15.60 o                         
   3   4   3          0.87          1.09         0.78 o                         
   4   4   3          1.38          0.87         0.83 o                         
   5   4   3        297.68        300.43         4.88 o                         
   6   4   3         44.99         51.31         2.56 o                         
   7   4   3        894.76        895.72        13.90 o                         
   8   4   3          3.67          0.91         1.90 o                         
   9   4   3        321.19        323.71         8.51 o                         
 -12   5   3         99.88         95.57         4.26 o                         
 -11   5   3         59.64         61.03         3.14 o                         
 -10   5   3         78.78         75.33         3.24 o                         
  -9   5   3         59.42         61.88         2.84 o                         
  -8   5   3          4.88          2.19         1.20 o                         
  -7   5   3        230.11        219.79         4.13 o                         
  -6   5   3        302.20        287.23         4.60 o                         
  -5   5   3        683.72        710.73         7.73 o                         
  -4   5   3       1295.10       1234.54        13.94 o                         
  -3   5   3        784.84        782.53         7.36 o                         
  -2   5   3        205.64        160.24         2.60 o                         
  -1   5   3        399.59        400.41         4.53 o                         
   0   5   3        135.85         99.48         1.95 o                         
   1   5   3        145.89        171.33         2.58 o                         
   2   5   3        935.91        948.59        11.84 o                         
   3   5   3       2396.08       2488.39        23.99 o                         
   4   5   3        127.64        130.52         4.23 o                         
   5   5   3       1121.10       1120.65        15.99 o                         
   6   5   3          8.06          8.96         1.97 o                         
   7   5   3        418.92        423.12         8.72 o                         
   8   5   3        148.17        169.47         5.71 o                         
 -11   6   3         49.51         54.70         3.02 o                         
 -10   6   3         21.51         21.35         2.01 o                         
  -9   6   3        252.01        244.52         5.17 o                         
  -8   6   3        235.45        236.94         4.91 o                         
  -7   6   3       2382.73       2368.94        23.80 o                         
  -6   6   3        357.08        358.19         5.42 o                         
  -5   6   3       1538.46       1549.03        16.11 o                         
  -4   6   3       1421.20       1470.79        15.28 o                         
  -3   6   3        202.27        189.85         3.32 o                         
  -2   6   3       1063.59       1088.12        10.22 o                         
  -1   6   3         60.51         61.22         1.78 o                         
   0   6   3        417.80        439.26         5.25 o                         
   1   6   3       1525.71       1530.14        16.19 o                         
   2   6   3       1210.95       1217.33        12.16 o                         
   3   6   3       1247.83       1274.45        13.46 o                         
   4   6   3        966.12        990.16        14.59 o                         
   5   6   3        319.91        313.22         7.05 o                         
   6   6   3        178.53        167.04         5.38 o                         
   7   6   3        210.60        212.57         6.24 o                         
   8   6   3          0.02          1.81         2.09 o                         
 -11   7   3        395.85        406.65         7.54 o                         
 -10   7   3         40.33         35.34         2.57 o                         
  -9   7   3        723.15        719.01        11.96 o                         
  -8   7   3        672.59        652.17         9.34 o                         
  -7   7   3       1512.35       1493.67        17.26 o                         
  -6   7   3        118.59        111.43         3.09 o                         
  -5   7   3        192.17        195.44         3.81 o                         
  -4   7   3         10.20         15.10         1.35 o                         
  -3   7   3        296.59        287.22         4.45 o                         
  -2   7   3       1176.23       1180.45        13.24 o                         
  -1   7   3        166.10        163.89         3.23 o                         
   0   7   3        334.06        371.55         5.11 o                         
   1   7   3       1028.20       1038.61        10.88 o                         
   2   7   3        459.30        447.75         5.74 o                         
   3   7   3        596.12        597.76         8.27 o                         
   4   7   3         23.30         22.18         2.38 o                         
   5   7   3         68.90         66.90         3.78 o                         
   6   7   3          6.06          9.66         2.22 o                         
   7   7   3        277.50        264.49         7.86 o                         
 -11   8   3        553.85        565.28        10.57 o                         
 -10   8   3         92.52         96.33         4.47 o                         
  -9   8   3        271.60        263.47         6.47 o                         
  -8   8   3        234.56        221.92         5.80 o                         
  -7   8   3         68.57         69.14         3.43 o                         
  -6   8   3        909.25        901.15        12.85 o                         
  -5   8   3        170.16        172.18         3.92 o                         
  -4   8   3        343.26        365.42         6.38 o                         
  -3   8   3        435.46        461.06         7.03 o                         
  -2   8   3       2622.80       2584.19        27.09 o                         
  -1   8   3        420.43        414.32         5.79 o                         
   0   8   3        609.70        606.70         7.42 o                         
   1   8   3        226.23        216.48         3.83 o                         
   2   8   3        491.69        497.44         6.34 o                         
   3   8   3        414.34        423.77         6.78 o                         
   4   8   3         18.75         14.84         1.81 o                         
   5   8   3         70.11         65.78         3.88 o                         
   6   8   3        150.08        140.26         5.86 o                         
 -10   9   3         21.16         16.43         2.47 o                         
  -9   9   3          1.81          3.35         1.91 o                         
  -8   9   3         72.40         85.36         4.12 o                         
  -7   9   3         92.11         97.58         4.18 o                         
  -6   9   3        961.25        960.85        13.81 o                         
  -5   9   3        154.10        141.49         3.93 o                         
  -4   9   3        755.29        774.03        10.41 o                         
  -3   9   3        189.50        204.74         4.59 o                         
  -2   9   3       1952.55       1901.30        21.15 o                         
  -1   9   3        279.15        268.29         5.08 o                         
   0   9   3        304.48        309.03         5.23 o                         
   1   9   3        167.87        157.13         3.39 o                         
   2   9   3         19.53         14.56         1.77 o                         
   3   9   3        487.95        497.34         7.82 o                         
   4   9   3        151.57        151.66         5.53 o                         
   5   9   3        365.80        378.35         8.89 o                         
  -9  10   3         29.05         31.61         3.04 o                         
  -8  10   3        382.52        394.40         8.38 o                         
  -7  10   3         32.55         35.75         3.09 o                         
  -6  10   3        968.44        968.33        14.25 o                         
  -5  10   3         52.25         45.62         3.04 o                         
  -4  10   3        991.45        984.76        12.76 o                         
  -3  10   3        356.10        362.64         6.50 o                         
  -2  10   3        233.77        234.15         5.10 o                         
  -1  10   3        652.57        645.04         9.41 o                         
   0  10   3         13.61          9.94         1.50 o                         
   1  10   3        683.34        692.58         9.06 o                         
   2  10   3        180.63        172.92         4.95 o                         
   3  10   3        835.74        824.93        13.35 o                         
   4  10   3         94.65         97.72         5.02 o                         
  -8  11   3        897.27        894.88        14.26 o                         
  -7  11   3         58.07         58.70         3.74 o                         
  -6  11   3        276.80        275.08         6.88 o                         
  -5  11   3          0.14          2.36         1.76 o                         
  -4  11   3         35.57         35.64         2.32 o                         
  -3  11   3         25.26         25.36         3.27 o                         
  -2  11   3         55.41         56.32         2.95 o                         
  -1  11   3        692.19        686.54        10.14 o                         
   0  11   3        194.69        194.91         4.46 o                         
   1  11   3        806.21        805.79        11.29 o                         
   2  11   3         80.18         76.77         3.99 o                         
   3  11   3        208.16        201.35         5.71 o                         
  -7  12   3          0.23         -1.09         2.20 o                         
  -6  12   3        153.71        150.08         5.49 o                         
  -5  12   3        605.84        597.77        10.82 o                         
  -4  12   3          1.66          1.77         1.87 o                         
  -3  12   3        647.05        634.16         9.82 o                         
  -2  12   3         12.34         12.90         2.03 o                         
  -1  12   3        566.84        553.77         9.07 o                         
   0  12   3          8.20          9.13         1.87 o                         
   1  12   3        585.10        610.91        10.77 o                         
  -4  13   3         35.58         33.09         3.17 o                         
  -3  13   3        768.31        743.88        12.56 o                         
   0 -15   4        207.82        193.61         5.43 o                         
   1 -15   4        116.10        114.09         5.48 o                         
   2 -15   4        388.47        387.73         8.13 o                         
   3 -15   4         71.19         68.05         3.89 o                         
   4 -15   4        278.48        275.24         7.01 o                         
   5 -15   4         13.35         10.40         2.33 o                         
  -2 -14   4        425.58        412.52         8.62 o                         
  -1 -14   4        151.40        135.99         4.65 o                         
   0 -14   4        760.94        734.85        10.49 o                         
   1 -14   4         21.88         17.26         1.88 o                         
   2 -14   4        563.21        571.09         9.91 o                         
   3 -14   4          7.41          4.77         2.07 o                         
   4 -14   4        211.34        214.85         5.97 o                         
   5 -14   4        161.83        166.04         5.78 o                         
   6 -14   4         28.72         33.36         3.00 o                         
   7 -14   4        190.20        193.39         6.04 o                         
  -4 -13   4        322.95        340.97         7.72 o                         
  -3 -13   4         98.59        101.45         4.08 o                         
  -2 -13   4        252.87        251.98         6.54 o                         
  -1 -13   4        149.77        150.65         3.56 o                         
   0 -13   4        594.71        603.36         8.26 o                         
   1 -13   4          0.03          0.77         1.43 o                         
   2 -13   4         71.43         80.19         3.74 o                         
   3 -13   4        354.65        349.62         7.25 o                         
   4 -13   4        290.89        304.57         6.82 o                         
   5 -13   4        615.40        615.62        10.54 o                         
   6 -13   4        205.72        196.40         5.76 o                         
   7 -13   4        314.68        302.12         7.19 o                         
   8 -13   4         17.25          9.13         2.34 o                         
  -5 -12   4         97.15        110.89         4.25 o                         
  -4 -12   4        465.28        483.48         8.51 o                         
  -3 -12   4        201.13        223.61         5.40 o                         
  -2 -12   4        196.86        197.83         5.01 o                         
  -1 -12   4         21.19         20.47         1.61 o                         
   0 -12   4       1199.65       1184.74        13.37 o                         
   1 -12   4        186.14        193.50         4.34 o                         
   2 -12   4        291.28        294.63         6.25 o                         
   3 -12   4       1100.15       1151.77        15.51 o                         
   4 -12   4        180.86        189.78         5.18 o                         
   5 -12   4        940.02        972.39        13.95 o                         
   6 -12   4        281.89        275.07         6.45 o                         
   7 -12   4        256.50        278.15         6.69 o                         
   8 -12   4          0.25         -0.59         1.73 o                         
   9 -12   4        173.83        174.92         5.61 o                         
  -6 -11   4        168.82        172.39         4.57 o                         
  -5 -11   4        226.21        210.93         5.06 o                         
  -4 -11   4        284.03        280.46         5.33 o                         
  -3 -11   4        485.48        486.68         7.45 o                         
  -2 -11   4        531.88        508.76         7.65 o                         
  -1 -11   4         37.13         46.40         1.95 o                         
   0 -11   4        673.19        661.21         8.37 o                         
   1 -11   4        142.05        134.26         3.25 o                         
   2 -11   4        425.94        427.33         6.56 o                         
   3 -11   4        113.90        122.76         4.57 o                         
   4 -11   4         50.28         56.34         3.04 o                         
   5 -11   4       1227.56       1254.59        16.54 o                         
   6 -11   4          0.00         -1.06         1.42 o                         
   7 -11   4        127.55        125.15         4.37 o                         
   8 -11   4        256.34        251.24         6.21 o                         
   9 -11   4        139.96        131.14         5.51 o                         
  -7 -10   4        106.26        112.78         4.48 o                         
  -6 -10   4        137.46        125.52         3.60 o                         
  -5 -10   4          4.64          5.52         1.27 o                         
  -4 -10   4        218.59        220.40         4.42 o                         
  -3 -10   4        181.97        191.74         4.10 o                         
  -2 -10   4        813.81        803.13        10.23 o                         
  -1 -10   4       1601.20       1604.16        16.41 o                         
   0 -10   4        460.43        471.06         6.04 o                         
   1 -10   4       4954.19       4807.27        42.58 o                         
   2 -10   4         68.59         68.58         2.28 o                         
   3 -10   4        577.32        597.39         8.54 o                         
   4 -10   4         44.86         42.01         2.31 o                         
   5 -10   4       1137.26       1122.53        13.77 o                         
   6 -10   4        132.63        138.88         3.89 o                         
   7 -10   4        139.73        137.38         4.19 o                         
   8 -10   4        772.86        781.37        11.94 o                         
   9 -10   4        415.62        423.76         8.26 o                         
  10 -10   4        422.45        437.59         8.58 o                         
  -8  -9   4        147.90        150.31         6.37 o                         
  -7  -9   4          2.39          2.68         1.66 o                         
  -6  -9   4        294.47        286.73         5.08 o                         
  -5  -9   4        137.85        129.34         3.21 o                         
  -4  -9   4       1058.66       1048.08        12.48 o                         
  -3  -9   4       1561.38       1512.58        17.78 o                         
  -2  -9   4       1169.45       1181.56        12.36 o                         
  -1  -9   4        660.95        649.38         7.33 o                         
   0  -9   4       2687.23       2750.70        25.09 o                         
   1  -9   4        551.56        551.70         6.28 o                         
   2  -9   4         49.78         40.71         1.67 o                         
   3  -9   4        482.60        506.85         7.27 o                         
   4  -9   4          2.85          2.94         1.15 o                         
   5  -9   4        419.70        430.12         6.72 o                         
   6  -9   4        475.53        473.38         7.50 o                         
   7  -9   4        170.34        164.89         4.09 o                         
   8  -9   4        608.77        608.90         8.96 o                         
   9  -9   4        139.21        129.14         4.32 o                         
  10  -9   4        253.56        255.65         6.96 o                         
  -9  -8   4         16.44         17.74         3.10 o                         
  -8  -8   4        181.66        164.56         5.50 o                         
  -7  -8   4         11.58         11.36         1.69 o                         
  -6  -8   4        661.66        676.37         9.44 o                         
  -5  -8   4          8.45          9.43         1.32 o                         
  -4  -8   4       1601.24       1598.41        17.41 o                         
  -3  -8   4        141.24        163.77         3.31 o                         
  -2  -8   4        104.84        106.70         2.13 o                         
  -1  -8   4        407.66        407.24         4.54 o                         
   0  -8   4        414.56        443.35         4.79 o                         
   1  -8   4          6.25          4.67         0.77 o                         
   2  -8   4       1490.84       1464.31        12.64 o                         
   3  -8   4       1062.13       1057.12        10.99 o                         
   4  -8   4       1151.46       1179.10        13.55 o                         
   5  -8   4       1109.38       1153.91        13.49 o                         
   6  -8   4        785.54        779.57        10.04 o                         
   7  -8   4        116.62        115.41         3.29 o                         
   8  -8   4        424.67        410.05         6.06 o                         
   9  -8   4          8.90         10.38         1.39 o                         
  10  -8   4        159.34        151.47         4.09 o                         
  -9  -7   4         70.48         72.20         3.45 o                         
  -8  -7   4        748.08        726.38        11.83 o                         
  -7  -7   4         83.69         87.15         2.67 o                         
  -6  -7   4       2200.46       2243.58        24.32 o                         
  -5  -7   4         46.78         50.78         2.52 o                         
  -4  -7   4       2208.53       2299.88        24.03 o                         
  -3  -7   4         25.03         28.72         1.16 o                         
  -2  -7   4         22.35         27.92         1.08 o                         
  -1  -7   4       2995.13       2884.00        22.60 o                         
   0  -7   4         86.88         96.90         2.48 o                         
   1  -7   4       4443.97       4392.59        33.68 o                         
   2  -7   4        924.94        886.19         8.30 o                         
   3  -7   4       2490.24       2330.22        17.96 o                         
   4  -7   4       1377.98       1323.21        11.72 o                         
   5  -7   4       3050.05       3046.50        33.91 o                         
   6  -7   4        394.55        403.93         5.79 o                         
   7  -7   4         50.89         52.96         2.07 o                         
   8  -7   4        749.03        727.65         9.02 o                         
   9  -7   4          0.07         -1.05         1.05 o                         
  10  -7   4          4.59          5.70         1.79 o                         
  11  -7   4         88.56         81.77         3.57 o                         
 -10  -6   4        678.65        691.49        12.17 o                         
  -9  -6   4          4.74          4.61         2.91 o                         
  -8  -6   4        479.50        485.29         7.10 o                         
  -7  -6   4        106.59        107.11         3.02 o                         
  -6  -6   4        459.84        460.08         6.37 o                         
  -5  -6   4        561.34        564.75         6.81 o                         
  -4  -6   4        491.71        493.04         6.65 o                         
  -3  -6   4       1846.27       1837.39        14.93 o                         
  -2  -6   4        417.88        413.32         3.98 o                         
  -1  -6   4       6418.31       6425.15        48.29 o                         
   0  -6   4       1552.91       1586.86        12.90 o                         
   1  -6   4       5664.88       5774.05        43.60 o                         
   2  -6   4       2542.93       2591.71        20.37 o                         
   3  -6   4       1174.87       1076.05        10.95 o                         
   4  -6   4        863.12        856.82         8.78 o                         
   5  -6   4        582.45        585.42         6.62 o                         
   6  -6   4          1.03          1.77         0.87 o                         
   7  -6   4         50.69         60.36         2.13 o                         
   8  -6   4        683.17        675.74         8.49 o                         
   9  -6   4        356.50        366.67         6.48 o                         
  10  -6   4        171.53        167.09         4.27 o                         
  11  -6   4        204.98        200.02         4.90 o                         
 -10  -5   4        368.00        345.46         6.79 o                         
  -9  -5   4         21.97         19.31         1.35 o                         
  -8  -5   4        421.66        396.88         5.56 o                         
  -7  -5   4        370.88        372.86         4.82 o                         
  -6  -5   4          7.94          8.54         0.97 o                         
  -5  -5   4       1610.54       1600.65        14.41 o                         
  -4  -5   4          0.05          0.99         0.77 o                         
  -3  -5   4       3995.15       3896.23        34.23 o                         
  -2  -5   4        680.98        694.48         6.47 o                         
  -1  -5   4       7909.85       7728.83        55.50 o                         
   0  -5   4         92.59         96.32         1.66 o                         
   1  -5   4       1245.01       1242.72        10.23 o                         
   2  -5   4        398.05        328.67         3.76 o                         
   3  -5   4        149.20        148.11         2.13 o                         
   4  -5   4       1269.43       1202.42        10.23 o                         
   5  -5   4        382.58        375.63         4.49 o                         
   6  -5   4       1860.78       1885.14        18.83 o                         
   7  -5   4        950.40        946.93        10.09 o                         
   8  -5   4       1283.00       1266.48        13.77 o                         
   9  -5   4        166.11        164.67         3.65 o                         
  10  -5   4       1029.80       1053.46        13.40 o                         
  11  -5   4         58.86         59.18         3.24 o                         
 -11  -4   4         16.71         23.70         2.04 o                         
 -10  -4   4        376.42        367.02         6.51 o                         
  -9  -4   4          9.13          7.83         1.43 o                         
  -8  -4   4        226.53        214.85         3.63 o                         
  -7  -4   4        304.34        326.87         4.76 o                         
  -6  -4   4          4.63          6.28         1.06 o                         
  -5  -4   4       1068.36       1055.70         8.70 o                         
  -4  -4   4        335.43        412.52         7.93 o                         
  -3  -4   4       5374.35       5375.16        46.38 o                         
  -2  -4   4        940.05       1022.84         9.88 o                         
  -1  -4   4       2346.18       2238.42        16.64 o                         
   0  -4   4         26.52         38.52         1.17 o                         
   1  -4   4        228.44        356.79         3.67 o                         
   2  -4   4        883.80        872.81         7.33 o                         
   3  -4   4        220.25        247.85         3.07 o                         
   4  -4   4       2660.64       2573.62        23.05 o                         
   5  -4   4         28.95         32.02         1.16 o                         
   6  -4   4       4276.80       4278.10        37.68 o                         
   7  -4   4        440.40        427.83         5.70 o                         
   8  -4   4        720.24        713.07         8.85 o                         
   9  -4   4          0.73         -1.03         1.03 o                         
  10  -4   4          6.90          5.46         1.66 o                         
  11  -4   4        125.22        119.38         5.01 o                         
 -11  -3   4          1.03          1.36         1.89 o                         
 -10  -3   4        131.66        133.63         6.55 o                         
  -9  -3   4        734.10        701.87         8.32 o                         
  -8  -3   4         23.80         19.74         1.40 o                         
  -7  -3   4       2796.78       2822.77        24.47 o                         
  -6  -3   4         73.05         77.85         1.82 o                         
  -5  -3   4       1792.67       1764.88        14.26 o                         
  -4  -3   4       1016.38       1090.98        10.71 o                         
  -3  -3   4       4965.37       5072.10        43.72 o                         
  -2  -3   4       1873.50       1983.81        17.72 o                         
  -1  -3   4       1696.27       1659.59        12.43 o                         
   0  -3   4       4747.59       4711.02        35.26 o                         
   1  -3   4        331.75        335.38         3.19 o                         
   2  -3   4      10766.47      10767.15        91.11 o                         
   3  -3   4        165.56        192.62         3.11 o                         
   4  -3   4       6129.82       6068.56        52.43 o                         
   5  -3   4          1.50          2.51         0.66 o                         
   6  -3   4        634.70        674.80         7.37 o                         
   7  -3   4        720.04        687.86         7.76 o                         
   8  -3   4        111.27        118.93         2.77 o                         
   9  -3   4        180.84        176.35         3.53 o                         
  10  -3   4         82.42         79.31         3.16 o                         
  11  -3   4        340.80        320.84         6.23 o                         
 -11  -2   4        559.25        588.81         9.86 o                         
 -10  -2   4         89.51        100.15         3.45 o                         
  -9  -2   4        697.49        709.90        10.63 o                         
  -8  -2   4        188.40        209.82         3.71 o                         
  -7  -2   4       2152.02       2134.41        18.96 o                         
  -6  -2   4        277.21        279.35         3.47 o                         
  -5  -2   4       2471.95       2462.67        20.16 o                         
  -4  -2   4        561.17        629.82         5.57 o                         
  -3  -2   4        270.98        238.44         2.70 o                         
  -2  -2   4       8156.23       8156.32        60.45 o                         
  -1  -2   4       2587.39       2565.78        18.76 o                         
   0  -2   4       5697.70       5437.29        61.84 o                         
   1  -2   4        248.92        279.30         3.10 o                         
   2  -2   4       6547.99       6462.21        55.15 o                         
   3  -2   4        305.37        362.00         4.38 o                         
   4  -2   4       2442.89       2255.02        24.46 o                         
   5  -2   4          1.35         -0.21         0.58 o                         
   6  -2   4         68.79         66.79         2.02 o                         
   7  -2   4        356.85        357.96         4.86 o                         
   8  -2   4         89.43         89.21         2.69 o                         
   9  -2   4        303.12        311.58         4.87 o                         
  10  -2   4         10.76         12.60         1.68 o                         
  11  -2   4        347.35        336.93         6.64 o                         
 -11  -1   4        560.70        575.16         9.51 o                         
 -10  -1   4        331.36        338.82         7.33 o                         
  -9  -1   4        211.67        217.73         4.64 o                         
  -8  -1   4         29.31         35.19         1.75 o                         
  -7  -1   4        678.29        677.08         7.66 o                         
  -6  -1   4        108.86        113.54         2.06 o                         
  -5  -1   4       2559.37       2667.46        20.90 o                         
  -4  -1   4       1270.64       1306.83        10.69 o                         
  -3  -1   4         35.93         67.16         1.43 o                         
  -2  -1   4       4342.01       4294.88        36.12 o                         
  -1  -1   4       2418.24       2467.41        20.42 o                         
   0  -1   4        565.89        480.83         5.11 o                         
   1  -1   4         98.75        117.42         1.46 o                         
   2  -1   4       2528.60       2446.10        19.61 o                         
   3  -1   4       1266.70       1323.31        10.29 o                         
   4  -1   4        411.67        382.86         4.25 o                         
   5  -1   4       1254.41       1298.79        11.45 o                         
   6  -1   4         25.06         29.34         1.32 o                         
   7  -1   4       1329.58       1260.09        13.20 o                         
   8  -1   4         43.52         38.00         1.79 o                         
   9  -1   4        714.14        696.22         8.70 o                         
  10  -1   4         43.81         60.12         2.82 o                         
 -12   0   4         70.43         67.25         3.61 o                         
 -11   0   4        369.11        378.10        10.02 o                         
 -10   0   4        238.47        235.58         5.05 o                         
  -9   0   4        190.90        193.23         4.30 o                         
  -8   0   4         92.82         93.56         2.57 o                         
  -7   0   4        657.90        664.89         7.57 o                         
  -6   0   4        976.36        978.21         9.80 o                         
  -5   0   4       1652.44       1638.39        14.60 o                         
  -4   0   4       3284.18       3266.63        27.41 o                         
  -3   0   4         23.68          9.26         0.78 o                         
  -2   0   4      15721.55      16136.33       379.49 o                         
  -1   0   4         96.20         81.34         1.44 o                         
   0   0   4       3315.14       3435.70        25.93 o                         
   1   0   4        345.02        412.73         3.94 o                         
   2   0   4       2266.08       2424.15        19.57 o                         
   3   0   4        854.46        734.64         7.20 o                         
   4   0   4        587.50        601.77         6.33 o                         
   5   0   4       1726.91       1717.19        17.14 o                         
   6   0   4        960.19        946.39        10.59 o                         
   7   0   4       1791.54       1758.71        20.07 o                         
   8   0   4        171.40        170.41         4.07 o                         
   9   0   4        135.59        134.67         4.14 o                         
  10   0   4          0.99          4.54         1.79 o                         
 -12   1   4        211.78        210.47         5.30 o                         
 -11   1   4        250.11        240.35         5.41 o                         
 -10   1   4          1.13          2.41         1.34 o                         
  -9   1   4        306.53        307.01         5.23 o                         
  -8   1   4        627.41        630.43         9.09 o                         
  -7   1   4        679.66        722.41         8.07 o                         
  -6   1   4       5009.30       5005.35        38.39 o                         
  -5   1   4       2443.02       2554.36        21.45 o                         
  -4   1   4       2318.67       2263.02        19.54 o                         
  -3   1   4       2775.63       2871.50        24.19 o                         
  -2   1   4       4177.04       4243.78        34.96 o                         
  -1   1   4       2327.52       2595.27        19.93 o                         
   0   1   4       1454.63       1409.24        11.26 o                         
   1   1   4       1218.26       1208.64         9.82 o                         
   2   1   4       1465.41       1519.36        13.46 o                         
   3   1   4       3396.67       3409.35        30.83 o                         
   4   1   4         17.31         12.62         1.02 o                         
   5   1   4       1278.84       1275.86        13.37 o                         
   6   1   4          5.20          5.56         1.08 o                         
   7   1   4        889.77        917.41        10.76 o                         
   8   1   4        106.37         93.85         3.37 o                         
   9   1   4          0.80          2.20         1.53 o                         
  10   1   4        239.07        237.15         5.76 o                         
 -12   2   4          4.37          6.32         1.73 o                         
 -11   2   4         31.14         26.89         2.22 o                         
 -10   2   4        266.18        272.91         5.83 o                         
  -9   2   4        383.61        387.04         6.04 o                         
  -8   2   4        313.81        308.47         5.02 o                         
  -7   2   4        510.12        547.44         6.62 o                         
  -6   2   4        433.52        417.51         5.01 o                         
  -5   2   4        471.38        493.75         5.17 o                         
  -4   2   4        930.53        883.31         9.04 o                         
  -3   2   4       1255.87       1239.74        11.34 o                         
  -2   2   4        167.17        122.12         1.91 o                         
  -1   2   4       3488.84       3668.57        27.96 o                         
   0   2   4          1.35          4.01         0.62 o                         
   1   2   4       4587.37       4504.62        34.12 o                         
   2   2   4       1352.41       1346.12        12.27 o                         
   3   2   4       3804.12       3972.35        33.39 o                         
   4   2   4         15.26         14.35         1.21 o                         
   5   2   4        385.75        371.24         5.32 o                         
   6   2   4        154.02        155.19         3.36 o                         
   7   2   4        257.46        242.57         4.78 o                         
   8   2   4        423.50        427.55         6.95 o                         
   9   2   4         34.39         34.27         2.60 o                         
 -12   3   4        220.32        198.39         5.30 o                         
 -11   3   4        621.37        629.51        11.59 o                         
 -10   3   4        113.58        112.98         3.74 o                         
  -9   3   4        958.37        943.60        12.75 o                         
  -8   3   4        597.10        588.89         8.52 o                         
  -7   3   4       1325.15       1309.11        13.36 o                         
  -6   3   4         61.44         54.93         1.86 o                         
  -5   3   4         34.59         30.86         1.37 o                         
  -4   3   4       2572.59       2624.50        29.62 o                         
  -3   3   4        360.76        335.14         3.90 o                         
  -2   3   4       3692.45       3641.88        28.00 o                         
  -1   3   4       2398.20       2419.57        19.03 o                         
   0   3   4        969.76        970.78         8.40 o                         
   1   3   4        616.19        563.04         5.38 o                         
   2   3   4       1006.02        985.37         9.56 o                         
   3   3   4        893.13        876.85         9.32 o                         
   4   3   4         11.03         15.85         1.67 o                         
   5   3   4        187.30        187.68         3.67 o                         
   6   3   4        192.10        193.36         4.05 o                         
   7   3   4          0.90         -0.53         1.15 o                         
   8   3   4        216.14        210.68         4.66 o                         
   9   3   4         60.22         69.97         4.07 o                         
 -12   4   4         55.25         59.91         3.36 o                         
 -11   4   4        742.29        766.18        11.11 o                         
 -10   4   4         19.14         20.32         1.98 o                         
  -9   4   4        177.26        165.90         4.06 o                         
  -8   4   4        746.13        766.78         9.49 o                         
  -7   4   4        191.34        191.60         3.77 o                         
  -6   4   4        496.47        517.39         7.20 o                         
  -5   4   4        187.88        175.27         3.31 o                         
  -4   4   4       1520.17       1483.91        14.94 o                         
  -3   4   4       2662.12       2702.07        21.40 o                         
  -2   4   4       2055.03       1981.72        18.02 o                         
  -1   4   4        811.21        734.30         6.84 o                         
   0   4   4        665.66        682.01         6.45 o                         
   1   4   4        412.83        391.90         4.56 o                         
   2   4   4        275.75        274.83         4.07 o                         
   3   4   4         48.61         54.95         2.05 o                         
   4   4   4        206.58        203.23         3.96 o                         
   5   4   4        205.64        209.62         4.12 o                         
   6   4   4        493.59        498.63         7.28 o                         
   7   4   4         30.15         34.48         2.99 o                         
   8   4   4        481.75        472.75         9.55 o                         
 -11   5   4         58.16         54.53         3.03 o                         
 -10   5   4         83.68         85.29         4.49 o                         
  -9   5   4         75.75         85.10         3.43 o                         
  -8   5   4       1019.67       1004.45        11.78 o                         
  -7   5   4        990.05        970.26        11.22 o                         
  -6   5   4       3494.90       3405.47        32.59 o                         
  -5   5   4        384.38        389.16         5.53 o                         
  -4   5   4       1517.20       1481.87        13.93 o                         
  -3   5   4       1652.29       1708.29        14.35 o                         
  -2   5   4       1731.93       1624.46        18.45 o                         
  -1   5   4         15.47         13.11         0.95 o                         
   0   5   4          4.91          3.15         0.77 o                         
   1   5   4       1198.07       1176.70        11.02 o                         
   2   5   4        467.08        484.93         5.79 o                         
   3   5   4       1039.78       1078.67        12.64 o                         
   4   5   4       2182.43       2206.40        23.46 o                         
   5   5   4        362.80        373.59         6.62 o                         
   6   5   4        350.58        360.16         7.83 o                         
   7   5   4        237.43        226.53         6.40 o                         
   8   5   4        135.41        142.16         5.47 o                         
 -11   6   4         62.46         64.71         3.25 o                         
 -10   6   4         70.22         75.90         3.27 o                         
  -9   6   4         25.89         20.49         2.02 o                         
  -8   6   4        346.50        345.16         7.49 o                         
  -7   6   4        161.40        150.80         3.57 o                         
  -6   6   4       1412.82       1392.56        15.01 o                         
  -5   6   4        130.97        144.36         3.45 o                         
  -4   6   4         23.37         27.14         1.62 o                         
  -3   6   4          2.38          4.53         0.92 o                         
  -2   6   4        137.34        150.96         2.90 o                         
  -1   6   4        277.94        277.34         4.04 o                         
   0   6   4       1115.86       1117.60        12.66 o                         
   1   6   4        572.09        598.20         7.03 o                         
   2   6   4        750.69        745.48         8.28 o                         
   3   6   4       1693.94       1694.89        18.72 o                         
   4   6   4        406.43        413.06         8.24 o                         
   5   6   4        142.36        148.79         4.99 o                         
   6   6   4         32.33         33.32         3.29 o                         
   7   6   4          5.16          1.96         2.08 o                         
 -11   7   4         24.38         24.36         2.31 o                         
 -10   7   4        539.81        544.96         8.82 o                         
  -9   7   4          9.31         10.93         1.66 o                         
  -8   7   4        721.44        722.03        10.15 o                         
  -7   7   4         36.10         33.62         2.00 o                         
  -6   7   4        167.84        164.06         3.70 o                         
  -5   7   4        371.90        360.46         5.94 o                         
  -4   7   4          1.90          1.64         1.06 o                         
  -3   7   4        565.84        582.18         7.70 o                         
  -2   7   4        108.40        110.75         2.76 o                         
  -1   7   4       3256.29       3251.20        31.25 o                         
   0   7   4        117.82        117.62         2.84 o                         
   1   7   4        823.64        842.47         9.36 o                         
   2   7   4        334.56        341.51         4.90 o                         
   3   7   4         44.58         45.48         2.49 o                         
   4   7   4         68.10         67.97         3.77 o                         
   5   7   4         13.50         15.33         2.48 o                         
   6   7   4        192.15        200.62         6.30 o                         
 -10   8   4        250.72        247.17         6.58 o                         
  -9   8   4         34.34         37.09         2.29 o                         
  -8   8   4        349.65        343.15         6.30 o                         
  -7   8   4        138.21        146.08         4.07 o                         
  -6   8   4         26.40         27.20         1.95 o                         
  -5   8   4        818.69        777.35        10.46 o                         
  -4   8   4         52.07         56.22         2.57 o                         
  -3   8   4       1230.58       1279.38        15.17 o                         
  -2   8   4         27.93         31.71         2.10 o                         
  -1   8   4        752.50        721.85        10.37 o                         
   0   8   4          7.64          6.04         1.16 o                         
   1   8   4        312.41        302.52         4.77 o                         
   2   8   4         43.29         38.90         1.85 o                         
   3   8   4        123.73        123.19         3.40 o                         
   4   8   4        125.66        130.84         5.13 o                         
   5   8   4        133.23        130.24         6.71 o                         
 -10   9   4          4.46          2.07         2.10 o                         
  -9   9   4        201.83        200.10         5.96 o                         
  -8   9   4          4.94          1.60         1.82 o                         
  -7   9   4        933.47        935.07        14.74 o                         
  -6   9   4         41.49         43.41         2.40 o                         
  -5   9   4        883.13        899.77        11.90 o                         
  -4   9   4        132.35        134.69         4.02 o                         
  -3   9   4        774.10        790.00        10.76 o                         
  -2   9   4        157.65        154.14         4.14 o                         
  -1   9   4         19.44         23.88         2.03 o                         
   0   9   4        549.52        550.87         7.76 o                         
   1   9   4          4.29          1.10         1.35 o                         
   2   9   4        622.03        602.07         7.99 o                         
   3   9   4        184.03        179.34         4.51 o                         
   4   9   4        582.93        618.34        11.78 o                         
  -9  10   4        361.73        364.41         8.99 o                         
  -8  10   4          9.84         18.48         2.51 o                         
  -7  10   4        378.66        366.17         7.96 o                         
  -6  10   4          7.71         10.19         2.09 o                         
  -5  10   4        368.79        348.76         8.72 o                         
  -4  10   4          7.67          7.22         1.56 o                         
  -3  10   4        116.80        109.62         3.71 o                         
  -2  10   4         92.33         87.33         3.43 o                         
  -1  10   4          1.54          1.22         1.40 o                         
   0  10   4        173.69        159.60         4.01 o                         
   1  10   4         10.27          7.82         1.51 o                         
   2  10   4        636.23        639.01        11.81 o                         
   3  10   4          6.50          8.49         1.98 o                         
  -8  11   4          7.27          3.83         2.14 o                         
  -7  11   4        342.51        333.18         7.82 o                         
  -6  11   4         10.99         10.05         2.27 o                         
  -5  11   4         62.04         60.71         3.62 o                         
  -4  11   4         42.60         47.97         3.38 o                         
  -3  11   4          1.11          3.43         1.53 o                         
  -2  11   4        663.55        647.52         9.93 o                         
  -1  11   4          0.58          2.09         1.59 o                         
   0  11   4        528.92        554.73         8.98 o                         
   1  11   4         95.94         82.10         3.52 o                         
   2  11   4        274.43        302.53         7.02 o                         
  -6  12   4        278.56        268.76         7.75 o                         
  -5  12   4         23.02         24.93         3.29 o                         
  -4  12   4        640.64        646.34        11.36 o                         
  -3  12   4          0.11          1.46         1.61 o                         
  -2  12   4        672.84        631.69        10.05 o                         
  -1  12   4         25.84         28.84         2.49 o                         
  -1 -15   5        322.39        309.71         6.94 o                         
   0 -15   5        243.82        239.89         5.80 o                         
   1 -15   5        458.07        442.07        12.08 o                         
   2 -15   5        109.68         96.34         4.30 o                         
   3 -15   5        560.32        578.27        10.69 o                         
   4 -15   5          3.06          5.59         2.14 o                         
   5 -15   5        569.90        601.90        10.91 o                         
  -3 -14   5        119.49        113.69         5.02 o                         
  -2 -14   5         68.23         60.60         3.35 o                         
  -1 -14   5        601.19        599.59         9.74 o                         
   0 -14   5        129.67        136.78         4.03 o                         
   1 -14   5        736.34        701.53        10.08 o                         
   2 -14   5         12.53          9.43         1.98 o                         
   3 -14   5        298.30        308.27         6.93 o                         
   4 -14   5        193.65        185.30         5.57 o                         
   5 -14   5        175.02        159.91         5.32 o                         
   6 -14   5        252.43        249.00         6.56 o                         
   7 -14   5         39.03         36.41         3.09 o                         
  -4 -13   5         45.65         48.30         2.95 o                         
  -3 -13   5        606.81        607.26        11.49 o                         
  -2 -13   5        168.42        184.46         4.98 o                         
  -1 -13   5        840.74        834.78        10.31 o                         
   0 -13   5          8.60         11.07         1.49 o                         
   1 -13   5        459.87        452.09         8.12 o                         
   2 -13   5        573.73        564.16         9.46 o                         
   3 -13   5        203.36        201.15         5.39 o                         
   4 -13   5       1113.88       1158.26        16.01 o                         
   5 -13   5        110.58        105.61         4.35 o                         
   6 -13   5        970.61        961.74        14.31 o                         
   7 -13   5         27.57         29.83         3.84 o                         
   8 -13   5        697.07        729.13        12.13 o                         
  -5 -12   5        485.36        487.08         9.60 o                         
  -4 -12   5        464.54        466.68         8.05 o                         
  -3 -12   5        137.80        138.41         3.75 o                         
  -2 -12   5        168.57        174.75         4.21 o                         
  -1 -12   5        203.81        194.09         3.94 o                         
   0 -12   5          5.70          5.05         1.33 o                         
   1 -12   5        213.19        219.95         4.63 o                         
   2 -12   5       1179.67       1181.02        15.61 o                         
   3 -12   5         73.40         77.61         3.55 o                         
   4 -12   5        463.95        520.88         8.92 o                         
   5 -12   5        357.03        369.76         7.39 o                         
   6 -12   5        168.65        186.87         5.22 o                         
   7 -12   5         14.60         13.13         2.11 o                         
   8 -12   5        251.71        250.48         6.34 o                         
   9 -12   5         11.35         10.10         2.23 o                         
  -6 -11   5        177.12        176.42         6.84 o                         
  -5 -11   5         50.24         46.13         2.61 o                         
  -4 -11   5         50.80         49.06         3.10 o                         
  -3 -11   5        155.27        146.71         3.60 o                         
  -2 -11   5        388.13        384.26         5.27 o                         
  -1 -11   5        588.87        573.44         7.07 o                         
   0 -11   5         39.86         45.17         2.12 o                         
   1 -11   5        609.29        619.61         7.99 o                         
   2 -11   5        685.17        691.83         9.23 o                         
   3 -11   5        295.23        316.68         6.27 o                         
   4 -11   5        695.14        712.01        10.67 o                         
   5 -11   5        139.25        135.94         4.27 o                         
   6 -11   5        188.99        187.12         5.02 o                         
   7 -11   5        252.79        256.82         6.44 o                         
   8 -11   5        109.84        109.87         5.10 o                         
   9 -11   5        440.79        444.56        11.48 o                         
  -7 -10   5        232.80        225.68         7.68 o                         
  -6 -10   5          4.19          5.55         1.76 o                         
  -5 -10   5        209.95        216.57         4.72 o                         
  -4 -10   5          0.03         -0.12         1.37 o                         
  -3 -10   5       1037.05       1072.90        12.74 o                         
  -2 -10   5       1295.67       1310.19        13.12 o                         
  -1 -10   5       3329.08       3295.62        29.83 o                         
   0 -10   5       1721.53       1712.83        17.97 o                         
   1 -10   5       1975.85       1994.81        19.06 o                         
   2 -10   5        992.57       1009.53        11.35 o                         
   3 -10   5        730.27        711.81         9.51 o                         
   4 -10   5        427.91        449.87         6.98 o                         
   5 -10   5         21.56         14.98         2.00 o                         
   6 -10   5        416.55        391.72         6.57 o                         
   7 -10   5        522.16        510.80         7.90 o                         
   8 -10   5        415.02        417.55         7.09 o                         
   9 -10   5        427.30        440.47         8.23 o                         
  10 -10   5        163.45        168.24         6.40 o                         
  -8  -9   5         10.74          4.46         2.54 o                         
  -7  -9   5        306.15        325.99         8.77 o                         
  -6  -9   5        157.81        158.51         5.95 o                         
  -5  -9   5        855.47        831.79        11.32 o                         
  -4  -9   5        329.68        304.89         5.62 o                         
  -3  -9   5       1333.45       1343.78        13.69 o                         
  -2  -9   5        427.62        426.76         5.31 o                         
  -1  -9   5       1614.61       1586.90        15.28 o                         
   0  -9   5        352.74        359.27         4.63 o                         
   1  -9   5        154.05        144.94         2.86 o                         
   2  -9   5        583.88        609.17         6.77 o                         
   3  -9   5        550.13        582.43         7.32 o                         
   4  -9   5        386.00        427.17         6.88 o                         
   5  -9   5       1413.59       1406.09        16.09 o                         
   6  -9   5        235.26        238.17         4.69 o                         
   7  -9   5        948.64        923.48        11.75 o                         
   8  -9   5        347.70        349.78         6.11 o                         
   9  -9   5        173.96        172.15         7.52 o                         
  10  -9   5         22.76         25.28         2.22 o                         
  -9  -8   5        192.70        192.66         7.25 o                         
  -8  -8   5          1.70          0.51         2.15 o                         
  -7  -8   5        834.76        865.42        15.52 o                         
  -6  -8   5          3.41          3.95         2.10 o                         
  -5  -8   5       2125.04       2137.60        29.99 o                         
  -4  -8   5         51.63         54.31         2.58 o                         
  -3  -8   5        920.49        923.01         9.35 o                         
  -2  -8   5        210.15        215.06         3.22 o                         
  -1  -8   5         17.08         31.24         1.29 o                         
   0  -8   5        173.15        163.31         2.57 o                         
   1  -8   5       1840.52       1906.64        15.77 o                         
   2  -8   5       2261.59       2330.23        20.45 o                         
   3  -8   5        816.44        802.68        12.62 o                         
   4  -8   5       3548.59       3482.02        32.88 o                         
   5  -8   5        459.61        437.72         5.85 o                         
   6  -8   5       1014.07       1019.98        11.34 o                         
   7  -8   5         13.16         16.75         1.32 o                         
   8  -8   5        416.38        404.27         6.43 o                         
   9  -8   5         49.21         45.89         2.18 o                         
  10  -8   5         32.37         31.08         2.11 o                         
  -9  -7   5        673.50        674.67        13.68 o                         
  -8  -7   5          8.18          3.04         2.17 o                         
  -7  -7   5        953.70        985.86        16.62 o                         
  -6  -7   5          0.09          0.75         1.77 o                         
  -5  -7   5        666.57        724.99        12.57 o                         
  -4  -7   5          1.86          2.23         0.92 o                         
  -3  -7   5         62.66         69.30         2.34 o                         
  -2  -7   5       1046.03       1028.42        10.17 o                         
  -1  -7   5        223.17        254.66         3.14 o                         
   0  -7   5       2032.58       1923.42        15.59 o                         
   1  -7   5        783.68        776.94         7.19 o                         
   2  -7   5       2522.22       2458.05        19.62 o                         
   3  -7   5         25.19         22.03         1.09 o                         
   4  -7   5       1451.30       1441.93        13.93 o                         
   5  -7   5        176.81        176.92         3.14 o                         
   6  -7   5         79.25         78.11         2.16 o                         
   7  -7   5        546.37        536.61         8.14 o                         
   8  -7   5        108.31         96.88         2.67 o                         
   9  -7   5        157.58        148.49         3.96 o                         
  10  -7   5        221.53        219.03         6.31 o                         
 -10  -6   5          9.45          6.35         2.73 o                         
  -9  -6   5        577.20        594.94        12.35 o                         
  -8  -6   5         31.13         28.09         2.99 o                         
  -7  -6   5        521.27        525.14         7.92 o                         
  -6  -6   5        491.26        506.39         7.54 o                         
  -5  -6   5         53.26         55.05         2.07 o                         
  -4  -6   5       1401.65       1395.11        14.43 o                         
  -3  -6   5        101.36        108.71         2.38 o                         
  -2  -6   5       5490.16       5727.70        47.20 o                         
  -1  -6   5          6.87         12.97         0.79 o                         
   0  -6   5       6374.22       6645.92        49.99 o                         
   1  -6   5        802.10        741.65         6.75 o                         
   2  -6   5       1939.39       1869.46        15.11 o                         
   3  -6   5       1305.09       1300.49        10.99 o                         
   4  -6   5         58.83         56.51         1.66 o                         
   5  -6   5        439.65        478.01         6.79 o                         
   6  -6   5         12.36         19.13         1.53 o                         
   7  -6   5       2877.29       2853.89        34.52 o                         
   8  -6   5        394.29        383.29         5.56 o                         
   9  -6   5        982.12        955.06        12.72 o                         
  10  -6   5        183.62        200.49         4.56 o                         
 -10  -5   5         17.05         19.63         2.10 o                         
  -9  -5   5        213.50        208.96         4.12 o                         
  -8  -5   5        298.97        283.58         4.49 o                         
  -7  -5   5        446.40        457.05         7.28 o                         
  -6  -5   5        976.07       1008.64        12.53 o                         
  -5  -5   5          3.16          6.84         1.02 o                         
  -4  -5   5       1557.72       1457.95        17.46 o                         
  -3  -5   5        546.36        633.44         6.96 o                         
  -2  -5   5       2812.36       2691.28        24.12 o                         
  -1  -5   5        246.17        293.87         3.02 o                         
   0  -5   5       1955.56       1884.02        14.96 o                         
   1  -5   5         11.20          6.12         0.71 o                         
   2  -5   5         10.59         26.85         1.01 o                         
   3  -5   5        749.55        711.90         7.10 o                         
   4  -5   5        648.39        650.16         6.71 o                         
   5  -5   5        687.21        727.89         8.93 o                         
   6  -5   5       1007.88        968.01        16.19 o                         
   7  -5   5        717.15        683.37         9.79 o                         
   8  -5   5        396.98        365.57         5.35 o                         
   9  -5   5        359.31        360.42         5.50 o                         
  10  -5   5          0.37          0.95         1.28 o                         
 -11  -4   5        371.56        356.98         6.37 o                         
 -10  -4   5         25.23         16.98         1.77 o                         
  -9  -4   5         48.82         47.39         2.20 o                         
  -8  -4   5        192.49        201.62         4.44 o                         
  -7  -4   5         61.26         65.96         2.00 o                         
  -6  -4   5        592.48        596.69         8.72 o                         
  -5  -4   5         86.20         81.82         2.25 o                         
  -4  -4   5       2863.78       2873.62        25.81 o                         
  -3  -4   5        611.07        690.62         7.33 o                         
  -2  -4   5       3099.41       3026.28        26.72 o                         
  -1  -4   5        279.47        311.78         3.13 o                         
   0  -4   5          0.88          3.57         0.67 o                         
   1  -4   5       5747.49       6014.45        43.36 o                         
   2  -4   5        259.90        298.81         3.36 o                         
   3  -4   5       1801.10       1710.45        16.05 o                         
   4  -4   5         26.02         25.55         1.39 o                         
   5  -4   5       4356.07       4398.64        43.96 o                         
   6  -4   5        104.06        110.54         3.34 o                         
   7  -4   5        460.69        449.36         8.63 o                         
   8  -4   5        128.26        119.63         2.67 o                         
   9  -4   5          0.27          0.32         1.68 o                         
  10  -4   5         82.19         62.70         3.17 o                         
 -11  -3   5         42.76         40.59         2.45 o                         
 -10  -3   5        351.12        347.15         5.64 o                         
  -9  -3   5         54.95         61.99         3.33 o                         
  -8  -3   5       2844.85       2849.10        27.51 o                         
  -7  -3   5        148.06        157.12         2.74 o                         
  -6  -3   5       1977.27       1922.52        16.97 o                         
  -5  -3   5        941.73        975.18        10.79 o                         
  -4  -3   5       3394.12       3526.10        31.16 o                         
  -3  -3   5       2372.40       2532.14        22.63 o                         
  -2  -3   5       3622.13       3689.48        30.44 o                         
  -1  -3   5       2771.46       2736.55        20.18 o                         
   0  -3   5        897.70        928.59         8.40 o                         
   1  -3   5      10851.91      10912.92        77.82 o                         
   2  -3   5       1802.85       2069.05        18.77 o                         
   3  -3   5       2058.78       1878.84        17.39 o                         
   4  -3   5        127.88        139.50         2.70 o                         
   5  -3   5       1742.19       1722.72        18.44 o                         
   6  -3   5         57.65         55.61         1.82 o                         
   7  -3   5        305.23        296.80         4.22 o                         
   8  -3   5        242.69        235.42         4.48 o                         
   9  -3   5         33.74         30.44         1.63 o                         
  10  -3   5        461.55        443.62         8.60 o                         
 -11  -2   5        182.21        172.74         4.85 o                         
 -10  -2   5        677.52        648.57        13.14 o                         
  -9  -2   5        849.02        854.84        10.22 o                         
  -8  -2   5       1790.88       1763.60        16.29 o                         
  -7  -2   5        135.98        136.00         2.57 o                         
  -6  -2   5        637.23        621.92         6.31 o                         
  -5  -2   5        125.57        154.58         2.27 o                         
  -4  -2   5        389.96        340.92         3.41 o                         
  -3  -2   5       2903.22       2853.47        22.83 o                         
  -2  -2   5        195.25        263.43         2.76 o                         
  -1  -2   5       6324.10       6251.28        46.63 o                         
   0  -2   5        416.94        492.00         4.31 o                         
   1  -2   5       4122.31       3917.99        28.48 o                         
   2  -2   5         14.62         21.37         1.11 o                         
   3  -2   5       3122.66       3086.29        27.43 o                         
   4  -2   5        874.91        851.15         9.33 o                         
   5  -2   5        175.53        172.64         2.89 o                         
   6  -2   5       2136.72       2161.01        20.91 o                         
   7  -2   5        144.61        144.68         3.01 o                         
   8  -2   5        942.30        947.13        10.23 o                         
   9  -2   5         22.37         23.60         1.49 o                         
  10  -2   5        618.95        606.73         9.89 o                         
 -11  -1   5        201.53        197.70         4.86 o                         
 -10  -1   5        232.62        239.35         5.09 o                         
  -9  -1   5         17.97         19.02         1.58 o                         
  -8  -1   5         97.53         96.95         2.51 o                         
  -7  -1   5         31.96         34.22         1.48 o                         
  -6  -1   5          0.93          0.56         0.64 o                         
  -5  -1   5       1649.71       1642.06        13.43 o                         
  -4  -1   5        747.46        734.70         7.24 o                         
  -3  -1   5       2853.39       2743.89        23.11 o                         
  -2  -1   5         14.62          1.84         0.60 o                         
  -1  -1   5       2907.16       2882.42        22.00 o                         
   0  -1   5         72.75         75.39         1.38 o                         
   1  -1   5       1488.48       1376.84        10.60 o                         
   2  -1   5       1220.38       1369.37        10.61 o                         
   3  -1   5       1784.52       1898.48        15.06 o                         
   4  -1   5       2240.48       2205.08        27.31 o                         
   5  -1   5          3.37          2.08         0.81 o                         
   6  -1   5       1643.07       1593.11        16.35 o                         
   7  -1   5          9.96          4.79         1.21 o                         
   8  -1   5       1008.77        991.23        14.24 o                         
   9  -1   5         18.08         19.42         1.77 o                         
  10  -1   5        120.91        129.09         4.20 o                         
 -12   0   5        201.85        194.93         5.12 o                         
 -11   0   5        139.97        149.27         4.31 o                         
 -10   0   5        132.06        131.41         3.79 o                         
  -9   0   5         12.74         15.68         1.43 o                         
  -8   0   5        779.08        833.95         9.69 o                         
  -7   0   5        430.94        449.08         5.63 o                         
  -6   0   5        905.50        917.34         8.99 o                         
  -5   0   5       2441.01       2451.39        21.29 o                         
  -4   0   5       3362.80       3553.46        29.86 o                         
  -3   0   5       8060.24       8292.30        67.37 o                         
  -2   0   5       3177.38       3421.96        28.50 o                         
  -1   0   5       3871.45       3888.04        29.44 o                         
   0   0   5         52.13         70.05         1.52 o                         
   1   0   5        321.86        252.51         3.07 o                         
   2   0   5         49.91         29.13         1.17 o                         
   3   0   5        212.69        218.55         3.20 o                         
   4   0   5       2585.05       2563.20        24.50 o                         
   5   0   5        309.40        290.98         5.12 o                         
   6   0   5        422.61        413.34         5.81 o                         
   7   0   5          0.00          0.78         1.18 o                         
   8   0   5        634.19        609.72         9.41 o                         
   9   0   5          0.12          0.14         1.39 o                         
  10   0   5          0.21         -0.28         1.68 o                         
 -12   1   5         98.74        109.91         4.09 o                         
 -11   1   5          6.25          1.78         1.47 o                         
 -10   1   5         35.71         40.96         3.62 o                         
  -9   1   5        469.62        473.44         6.81 o                         
  -8   1   5       1426.51       1381.34        20.90 o                         
  -7   1   5       2365.39       2384.25        22.11 o                         
  -6   1   5       1188.39       1221.54        12.89 o                         
  -5   1   5       1782.89       1782.18        16.08 o                         
  -4   1   5       1276.00       1340.33        12.34 o                         
  -3   1   5       1935.54       1986.62        17.35 o                         
  -2   1   5        506.67        607.91         6.19 o                         
  -1   1   5       2573.06       2484.78        19.32 o                         
   0   1   5       3010.14       2891.40        22.30 o                         
   1   1   5        296.03        256.97         3.03 o                         
   2   1   5       2509.45       2436.33        20.96 o                         
   3   1   5          0.25          7.25         1.10 o                         
   4   1   5       2862.51       2910.88        27.75 o                         
   5   1   5        419.11        420.85         5.81 o                         
   6   1   5        532.25        546.24         7.19 o                         
   7   1   5         60.49         56.79         2.44 o                         
   8   1   5        191.85        205.13         4.99 o                         
   9   1   5        132.44        126.54         5.76 o                         
 -12   2   5        464.52        457.82         8.17 o                         
 -11   2   5        176.32        173.97         4.68 o                         
 -10   2   5        684.75        678.86         9.21 o                         
  -9   2   5        379.77        366.04         6.30 o                         
  -8   2   5       1818.44       1823.87        18.78 o                         
  -7   2   5       1059.29       1019.37        13.29 o                         
  -6   2   5        535.08        525.59         7.22 o                         
  -5   2   5        658.87        622.92         9.24 o                         
  -4   2   5        435.00        465.31         5.84 o                         
  -3   2   5        479.28        470.10         5.31 o                         
  -2   2   5       7145.14       7693.24        57.63 o                         
  -1   2   5       1779.13       1725.12        14.50 o                         
   0   2   5       4721.98       4815.58        36.55 o                         
   1   2   5       3820.58       4080.25        33.16 o                         
   2   2   5       2723.64       2749.53        23.68 o                         
   3   2   5        965.93        977.10        10.65 o                         
   4   2   5        692.60        692.81         8.26 o                         
   5   2   5         44.76         48.31         2.05 o                         
   6   2   5        390.30        377.20         5.83 o                         
   7   2   5        493.21        476.66         7.37 o                         
   8   2   5          5.09          7.72         1.64 o                         
   9   2   5        340.20        338.48         7.83 o                         
 -12   3   5        530.74        503.72        11.22 o                         
 -11   3   5        152.74        164.07         4.67 o                         
 -10   3   5        445.38        440.04         7.42 o                         
  -9   3   5          1.81          2.77         1.20 o                         
  -8   3   5         25.42         24.25         1.70 o                         
  -7   3   5         25.92         30.65         1.88 o                         
  -6   3   5        228.86        222.39         3.92 o                         
  -5   3   5        390.14        404.49         5.99 o                         
  -4   3   5        349.02        317.09         5.07 o                         
  -3   3   5       3597.75       3615.74        28.07 o                         
  -2   3   5       2139.46       2195.10        17.59 o                         
  -1   3   5       1465.48       1401.44        11.74 o                         
   0   3   5        757.79        731.97         6.79 o                         
   1   3   5        754.53        711.69         6.89 o                         
   2   3   5        399.44        400.34         5.19 o                         
   3   3   5          5.66          6.86         1.10 o                         
   4   3   5        368.50        365.31         5.42 o                         
   5   3   5        372.36        355.38         6.14 o                         
   6   3   5         71.56         72.72         2.85 o                         
   7   3   5        545.14        508.59         7.75 o                         
   8   3   5         10.42         12.58         1.90 o                         
 -11   4   5        130.25        122.25         4.47 o                         
 -10   4   5         56.41         60.06         2.85 o                         
  -9   4   5        386.10        388.91         6.20 o                         
  -8   4   5          0.01          0.91         1.18 o                         
  -7   4   5       1126.93       1155.18        12.79 o                         
  -6   4   5        171.52        166.13         3.93 o                         
  -5   4   5       3615.19       3572.44        33.77 o                         
  -4   4   5        554.99        542.10         6.16 o                         
  -3   4   5       3256.62       3115.08        44.96 o                         
  -2   4   5       1026.85        984.16        10.52 o                         
  -1   4   5       1285.62       1234.31        10.71 o                         
   0   4   5        969.96        944.34         8.90 o                         
   1   4   5          0.30         -0.25         0.65 o                         
   2   4   5        897.53        936.62        10.56 o                         
   3   4   5        271.96        273.38         4.83 o                         
   4   4   5       1416.83       1409.66        16.03 o                         
   5   4   5        514.52        507.78         7.47 o                         
   6   4   5        454.79        449.62         7.01 o                         
   7   4   5        368.20        378.46         7.17 o                         
   8   4   5        183.55        190.38         6.33 o                         
 -11   5   5         35.88         33.03         2.45 o                         
 -10   5   5          1.56          0.07         1.36 o                         
  -9   5   5        613.69        601.03         8.34 o                         
  -8   5   5         19.75         16.33         1.60 o                         
  -7   5   5       1203.73       1164.01        13.06 o                         
  -6   5   5         24.24         29.16         1.82 o                         
  -5   5   5       2354.64       2348.72        23.23 o                         
  -4   5   5         70.71         87.47         2.55 o                         
  -3   5   5        225.50        245.61         3.81 o                         
  -2   5   5        319.74        324.02         4.42 o                         
  -1   5   5          2.86          2.25         0.87 o                         
   0   5   5        221.09        219.70         3.46 o                         
   1   5   5        788.17        778.45         8.51 o                         
   2   5   5       1066.57       1068.70        12.71 o                         
   3   5   5       1663.41       1665.70        18.51 o                         
   4   5   5        442.62        437.87         7.12 o                         
   5   5   5        464.54        473.04         7.17 o                         
   6   5   5        136.37        139.04         5.06 o                         
   7   5   5        158.59        170.71         5.77 o                         
 -11   6   5        257.85        266.23         5.98 o                         
 -10   6   5         11.50         11.75         1.84 o                         
  -9   6   5        408.34        407.93         6.57 o                         
  -8   6   5        102.97        101.17         3.13 o                         
  -7   6   5       1185.81       1176.26        13.35 o                         
  -6   6   5        442.39        431.44         6.35 o                         
  -5   6   5        223.25        215.47         4.16 o                         
  -4   6   5        904.55        931.10        10.80 o                         
  -3   6   5        214.72        214.93         4.08 o                         
  -2   6   5       1815.88       1799.56        16.75 o                         
  -1   6   5        691.94        700.03         7.76 o                         
   0   6   5       1005.23       1026.04        11.42 o                         
   1   6   5        166.80        178.58         3.38 o                         
   2   6   5       2094.99       2109.90        20.00 o                         
   3   6   5        296.82        285.47         5.26 o                         
   4   6   5        396.46        402.46         6.46 o                         
   5   6   5         68.32         78.18         4.03 o                         
   6   6   5         74.48         76.89         4.26 o                         
 -10   7   5          0.92          2.91         1.53 o                         
  -9   7   5        379.54        369.92         6.79 o                         
  -8   7   5          1.99          1.03         1.32 o                         
  -7   7   5        630.76        610.11        11.46 o                         
  -6   7   5        256.80        263.66         6.21 o                         
  -5   7   5        206.60        202.89         4.19 o                         
  -4   7   5        599.50        575.85         7.81 o                         
  -3   7   5        233.09        229.21         4.42 o                         
  -2   7   5       2142.33       2166.96        32.83 o                         
  -1   7   5        245.38        248.97         4.34 o                         
   0   7   5        557.00        562.77         7.59 o                         
   1   7   5        100.46        102.16         2.74 o                         
   2   7   5         96.91         95.40         2.56 o                         
   3   7   5          9.37          6.81         1.63 o                         
   4   7   5          4.55          1.37         1.89 o                         
   5   7   5          4.41          6.11         2.35 o                         
   6   7   5        122.32        127.33         5.51 o                         
 -10   8   5          0.08          2.11         1.52 o                         
  -9   8   5        150.26        153.35         4.33 o                         
  -8   8   5         47.41         53.39         2.79 o                         
  -7   8   5          1.98          3.91         1.38 o                         
  -6   8   5        877.36        877.27        11.73 o                         
  -5   8   5         40.53         36.49         2.30 o                         
  -4   8   5        427.20        433.19         7.13 o                         
  -3   8   5        170.16        180.06         4.41 o                         
  -2   8   5       1315.16       1327.98        15.83 o                         
  -1   8   5        122.77        123.74         3.73 o                         
   0   8   5        218.50        205.61         4.04 o                         
   1   8   5        436.80        439.96         6.17 o                         
   2   8   5         10.43         10.12         1.28 o                         
   3   8   5       1103.71       1102.68        16.97 o                         
   4   8   5         20.09         17.46         3.05 o                         
   5   8   5        356.83        379.74         8.96 o                         
  -9   9   5         32.20         35.89         3.09 o                         
  -8   9   5        279.99        276.57         6.86 o                         
  -7   9   5         78.98         77.01         3.16 o                         
  -6   9   5        943.77        893.59        16.38 o                         
  -5   9   5          2.07          2.41         1.47 o                         
  -4   9   5        481.80        486.11         7.91 o                         
  -3   9   5        119.40        114.76         3.81 o                         
  -2   9   5        600.82        580.96         8.86 o                         
  -1   9   5        579.10        587.99         8.93 o                         
   0   9   5        149.71        142.55         4.15 o                         
   1   9   5        423.27        424.66         7.08 o                         
   2   9   5          2.91          2.19         1.27 o                         
   3   9   5        461.94        474.47        10.09 o                         
   4   9   5          2.10          1.30         2.13 o                         
  -8  10   5        355.81        342.83         7.92 o                         
  -7  10   5         51.95         55.58         3.53 o                         
  -6  10   5        292.81        272.23         5.80 o                         
  -5  10   5         27.16         30.52         3.13 o                         
  -4  10   5        155.13        152.00         4.38 o                         
  -3  10   5         43.25         49.40         2.88 o                         
  -2  10   5         20.95         26.97         2.30 o                         
  -1  10   5        197.40        198.27         5.43 o                         
   0  10   5         62.06         57.07         3.03 o                         
   1  10   5        303.02        309.53         6.24 o                         
   2  10   5         38.95         33.60         2.96 o                         
  -7  11   5         38.34         32.66         3.39 o                         
  -6  11   5        226.79        254.43         6.86 o                         
  -5  11   5          5.03          7.76         1.72 o                         
  -4  11   5         64.89         67.43         3.31 o                         
  -3  11   5        195.35        190.97         5.12 o                         
  -2  11   5         67.43         69.73         3.56 o                         
  -1  11   5        156.18        156.35         4.74 o                         
   0  11   5         39.78         35.78         2.69 o                         
  -1 -15   6        234.94        247.42         6.75 o                         
   0 -15   6        312.91        315.46         6.20 o                         
   1 -15   6         65.04         69.96         3.14 o                         
   2 -15   6        572.07        562.78        10.01 o                         
   3 -15   6         54.54         66.75         3.96 o                         
   4 -15   6        455.69        479.17         9.31 o                         
   5 -15   6         34.08         29.83         2.97 o                         
  -3 -14   6         40.07         44.56         2.93 o                         
  -2 -14   6        750.13        714.89        11.18 o                         
  -1 -14   6         47.14         47.60         2.92 o                         
   0 -14   6        263.09        273.91         5.59 o                         
   1 -14   6         10.66         14.53         2.17 o                         
   2 -14   6         56.45         57.14         3.27 o                         
   3 -14   6        366.76        369.76         7.62 o                         
   4 -14   6        132.68        136.61         4.85 o                         
   5 -14   6        555.73        601.66        10.53 o                         
   6 -14   6         27.51         19.86         2.54 o                         
   7 -14   6        723.14        762.46        12.53 o                         
  -4 -13   6        408.50        408.58         9.84 o                         
  -3 -13   6        524.94        519.99         8.72 o                         
  -2 -13   6        284.18        295.53         5.46 o                         
  -1 -13   6        211.78        207.78         4.24 o                         
   0 -13   6        323.14        324.10         5.92 o                         
   1 -13   6          0.42          2.28         1.33 o                         
   2 -13   6        255.71        263.55         6.02 o                         
   3 -13   6        912.60        962.07        13.78 o                         
   4 -13   6        312.96        315.55         6.86 o                         
   5 -13   6       1249.77       1297.75        17.55 o                         
   6 -13   6        184.89        173.77         7.25 o                         
   7 -13   6        427.40        417.58         8.36 o                         
   8 -13   6         55.06         56.92         3.40 o                         
  -6 -12   6        223.18        223.02         7.95 o                         
  -5 -12   6        302.67        317.68         8.91 o                         
  -4 -12   6         91.31         92.02         3.94 o                         
  -3 -12   6         14.35         17.31         2.19 o                         
  -2 -12   6        107.01         99.09         2.59 o                         
  -1 -12   6        138.72        140.86         4.79 o                         
   0 -12   6        668.84        648.87         8.50 o                         
   1 -12   6       1785.67       1791.46        20.03 o                         
   2 -12   6       1183.71       1164.01        14.06 o                         
   3 -12   6        676.39        688.84        10.57 o                         
   4 -12   6        185.66        191.67         5.07 o                         
   5 -12   6        485.42        516.81         8.96 o                         
   6 -12   6         61.88         63.31         3.34 o                         
   7 -12   6         93.19         93.25         3.97 o                         
   8 -12   6         77.17         70.36         3.57 o                         
  -7 -11   6        192.16        188.72         7.34 o                         
  -6 -11   6        197.82        192.10         7.02 o                         
  -5 -11   6          0.08          0.36         2.48 o                         
  -4 -11   6        695.06        684.32        11.28 o                         
  -3 -11   6        495.28        472.26         7.61 o                         
  -2 -11   6       2033.76       2017.26        19.31 o                         
  -1 -11   6        231.99        238.32         4.02 o                         
   0 -11   6       1855.47       1823.93        21.57 o                         
   1 -11   6       1290.31       1266.62        14.74 o                         
   2 -11   6       1794.47       1800.92        19.84 o                         
   3 -11   6        358.63        364.37         6.77 o                         
   4 -11   6        153.70        172.34         4.20 o                         
   5 -11   6        261.07        263.95         5.63 o                         
   6 -11   6        154.74        163.36         6.26 o                         
   7 -11   6        155.20        151.57         4.04 o                         
   8 -11   6        433.80        443.27         9.96 o                         
   9 -11   6        106.65        103.42         4.79 o                         
  -7 -10   6          9.25          7.89         2.66 o                         
  -6 -10   6        128.55        139.12         5.83 o                         
  -5 -10   6         12.60         16.64         2.71 o                         
  -4 -10   6        470.85        496.41        10.39 o                         
  -3 -10   6        551.67        554.56         7.00 o                         
  -2 -10   6       1172.60       1166.51        11.89 o                         
  -1 -10   6        390.78        366.13         5.03 o                         
   0 -10   6        344.63        356.72         5.00 o                         
   1 -10   6        606.53        610.39         7.30 o                         
   2 -10   6         99.13         92.11         3.10 o                         
   3 -10   6        291.83        294.48         5.18 o                         
   4 -10   6          1.24          2.37         1.23 o                         
   5 -10   6        686.23        690.40         9.41 o                         
   6 -10   6        849.16        892.75        11.46 o                         
   7 -10   6        883.81        876.13        11.81 o                         
   8 -10   6        419.74        408.10         6.72 o                         
   9 -10   6        286.53        280.31         8.54 o                         
  -8  -9   6        641.93        654.10        13.63 o                         
  -7  -9   6         13.37         11.56         2.75 o                         
  -6  -9   6        976.50       1011.51        17.24 o                         
  -5  -9   6         17.54          9.79         2.81 o                         
  -4  -9   6       1410.06       1422.33        17.18 o                         
  -3  -9   6        288.93        275.77         4.15 o                         
  -2  -9   6        835.54        838.05         8.86 o                         
  -1  -9   6         87.68         80.59         2.14 o                         
   0  -9   6       1338.74       1316.23        15.36 o                         
   1  -9   6       1374.67       1397.85        13.21 o                         
   2  -9   6        317.85        322.40         4.59 o                         
   3  -9   6       1992.89       2115.35        20.99 o                         
   4  -9   6        510.39        525.81         6.77 o                         
   5  -9   6       2036.85       2085.67        20.91 o                         
   6  -9   6        551.98        563.92         7.22 o                         
   7  -9   6        918.58        882.13        10.78 o                         
   8  -9   6        284.65        265.34         5.76 o                         
   9  -9   6        135.68        140.17         4.11 o                         
  10  -9   6         17.62         18.14         2.57 o                         
  -9  -8   6          9.00          8.75         3.97 o                         
  -8  -8   6        765.25        782.20        14.97 o                         
  -7  -8   6         10.58          5.87         2.38 o                         
  -6  -8   6       1622.97       1650.10        24.65 o                         
  -5  -8   6         42.81         39.08         2.36 o                         
  -4  -8   6       1950.45       1936.15        23.85 o                         
  -3  -8   6         75.38         73.87         3.28 o                         
  -2  -8   6         32.38         34.08         1.33 o                         
  -1  -8   6        160.13        161.04         2.60 o                         
   0  -8   6          0.05          2.53         0.74 o                         
   1  -8   6       2119.75       2158.78        18.35 o                         
   2  -8   6        115.65        132.38         2.53 o                         
   3  -8   6       2695.85       2686.37        24.50 o                         
   4  -8   6        543.26        518.88         6.52 o                         
   5  -8   6        938.84        950.86        10.51 o                         
   6  -8   6         27.19         23.20         1.56 o                         
   7  -8   6          4.99          4.79         1.33 o                         
   8  -8   6        316.53        320.73         6.16 o                         
   9  -8   6         74.40         65.64         3.76 o                         
  10  -8   6         75.57         76.10         4.18 o                         
  -9  -7   6         35.03         35.15         4.12 o                         
  -8  -7   6        494.84        501.15        10.97 o                         
  -7  -7   6         57.95         51.31         3.67 o                         
  -6  -7   6        502.66        506.62         7.76 o                         
  -5  -7   6        546.40        582.66         8.43 o                         
  -4  -7   6        269.62        296.33         5.92 o                         
  -3  -7   6       2099.92       2202.47        23.02 o                         
  -2  -7   6         20.55         24.62         1.13 o                         
  -1  -7   6       4790.30       4669.65        37.74 o                         
   0  -7   6         11.88          4.98         0.75 o                         
   1  -7   6       4396.10       4454.35        34.21 o                         
   2  -7   6        124.56        109.46         2.05 o                         
   3  -7   6        898.64        840.35         9.56 o                         
   4  -7   6       1146.66       1128.90        11.26 o                         
   5  -7   6        157.20        150.49         3.53 o                         
   6  -7   6        338.93        359.04         6.11 o                         
   7  -7   6        185.50        192.03         6.11 o                         
   8  -7   6        910.65        920.26        15.54 o                         
   9  -7   6        112.48        106.12         4.62 o                         
  10  -7   6        767.69        769.48        13.31 o                         
 -10  -6   6        502.24        497.49        16.39 o                         
  -9  -6   6         36.09         35.22         2.33 o                         
  -8  -6   6        657.00        661.42         9.86 o                         
  -7  -6   6        146.26        148.17         5.24 o                         
  -6  -6   6        154.44        174.06         4.64 o                         
  -5  -6   6        905.75        920.03        11.08 o                         
  -4  -6   6         73.87         83.48         2.52 o                         
  -3  -6   6       3259.16       3208.52        30.39 o                         
  -2  -6   6         44.81         57.00         1.90 o                         
  -1  -6   6       2458.68       2369.29        18.73 o                         
   0  -6   6         33.28         54.20         1.44 o                         
   1  -6   6       3040.49       3054.90        23.82 o                         
   2  -6   6        229.88        228.91         2.91 o                         
   3  -6   6          1.06          7.01         0.89 o                         
   4  -6   6        506.34        517.09         7.67 o                         
   5  -6   6        287.97        290.71         5.45 o                         
   6  -6   6        902.44        888.23        14.70 o                         
   7  -6   6        130.54        127.95         4.46 o                         
   8  -6   6        893.02        853.41        15.23 o                         
   9  -6   6         96.80         97.73         4.41 o                         
  10  -6   6        314.12        321.46         7.82 o                         
 -10  -5   6        183.60        186.27         5.62 o                         
  -9  -5   6         47.31         42.21         2.62 o                         
  -8  -5   6        653.15        627.97         9.56 o                         
  -7  -5   6       1015.59       1064.33        13.81 o                         
  -6  -5   6          6.76          8.17         1.28 o                         
  -5  -5   6        591.92        560.98         7.49 o                         
  -4  -5   6        156.88        158.69         2.97 o                         
  -3  -5   6       2423.55       2263.49        23.24 o                         
  -2  -5   6         21.21         25.33         1.29 o                         
  -1  -5   6       1523.79       1447.95        12.86 o                         
   0  -5   6        228.69        233.99         2.83 o                         
   1  -5   6       2947.54       2939.83        22.82 o                         
   2  -5   6       1266.19       1362.31        11.81 o                         
   3  -5   6          8.26          7.99         1.39 o                         
   4  -5   6       1511.55       1525.20        17.82 o                         
   5  -5   6        305.45        286.07         5.34 o                         
   6  -5   6       1339.43       1346.04        16.63 o                         
   7  -5   6        163.98        153.42         4.24 o                         
   8  -5   6        872.96        868.42        13.53 o                         
   9  -5   6        135.95        127.15         6.35 o                         
  10  -5   6         52.87         65.98         3.85 o                         
 -11  -4   6         17.22         14.37         2.44 o                         
 -10  -4   6         11.13         16.04         1.91 o                         
  -9  -4   6        164.39        163.91         4.30 o                         
  -8  -4   6        321.58        317.02         6.18 o                         
  -7  -4   6       1777.18       1817.82        21.21 o                         
  -6  -4   6         38.14         44.39         2.12 o                         
  -5  -4   6       1543.51       1522.06        16.50 o                         
  -4  -4   6        110.36         99.39         2.30 o                         
  -3  -4   6       2132.52       2138.83        19.58 o                         
  -2  -4   6        271.60        275.55         3.19 o                         
  -1  -4   6       1098.62       1150.88         9.56 o                         
   0  -4   6       1905.38       1914.27        15.17 o                         
   1  -4   6          3.77          1.80         0.50 o                         
   2  -4   6       4166.21       4187.06        36.71 o                         
   3  -4   6        339.87        404.46         5.15 o                         
   4  -4   6       3360.18       3281.43        29.81 o                         
   5  -4   6        103.42        112.76         3.24 o                         
   6  -4   6       1170.92       1185.86        14.87 o                         
   7  -4   6        473.11        469.51         9.11 o                         
   8  -4   6        121.25        129.84         3.99 o                         
   9  -4   6         32.48         27.07         2.29 o                         
  10  -4   6          8.03          5.05         1.92 o                         
 -11  -3   6        256.98        252.33         5.24 o                         
 -10  -3   6         77.05         77.02         2.69 o                         
  -9  -3   6       1441.28       1408.72        15.12 o                         
  -8  -3   6        261.01        259.95         3.86 o                         
  -7  -3   6       1601.03       1606.08        14.70 o                         
  -6  -3   6        203.68        214.70         3.95 o                         
  -5  -3   6        696.07        712.28         7.90 o                         
  -4  -3   6        496.07        554.47         6.59 o                         
  -3  -3   6       1031.28       1066.15         9.36 o                         
  -2  -3   6       1343.78       1247.57        10.22 o                         
  -1  -3   6       1151.84       1139.66         9.80 o                         
   0  -3   6       4373.05       4116.72        32.52 o                         
   1  -3   6        346.69        398.84         3.74 o                         
   2  -3   6       3392.53       3206.82        28.46 o                         
   3  -3   6        170.31        189.82         3.15 o                         
   4  -3   6       1468.49       1489.92        15.41 o                         
   5  -3   6         35.21         27.57         1.76 o                         
   6  -3   6          1.06          4.25         1.35 o                         
   7  -3   6        806.79        785.16        10.93 o                         
   8  -3   6          0.45          2.92         1.26 o                         
   9  -3   6        339.49        336.92         5.30 o                         
  10  -3   6          4.34          3.89         1.93 o                         
 -11  -2   6        320.75        325.03         6.50 o                         
 -10  -2   6        558.81        545.46         9.94 o                         
  -9  -2   6        410.71        403.29         9.19 o                         
  -8  -2   6        455.30        468.96         5.97 o                         
  -7  -2   6        709.20        713.66         7.49 o                         
  -6  -2   6         44.91         35.04         1.32 o                         
  -5  -2   6         39.25         31.08         1.17 o                         
  -4  -2   6        701.75        652.49         9.00 o                         
  -3  -2   6         61.15         59.85         1.68 o                         
  -2  -2   6       4654.80       4590.24        37.79 o                         
  -1  -2   6        659.59        667.25         5.92 o                         
   0  -2   6       2245.52       2110.27        16.53 o                         
   1  -2   6         62.38         66.31         1.33 o                         
   2  -2   6        304.05        228.33         3.50 o                         
   3  -2   6        353.14        366.80         5.32 o                         
   4  -2   6       1246.24       1271.00        23.76 o                         
   5  -2   6        150.60        151.73         3.39 o                         
   6  -2   6         42.08         40.41         1.67 o                         
   7  -2   6        670.08        657.43         7.95 o                         
   8  -2   6         81.50         68.78         3.02 o                         
   9  -2   6        487.82        493.64         9.33 o                         
  10  -2   6          0.30         -1.72         1.72 o                         
 -11  -1   6        302.96        307.16         6.06 o                         
 -10  -1   6        120.99        122.46         3.50 o                         
  -9  -1   6         82.82         86.00         2.53 o                         
  -8  -1   6        150.38        154.33         3.10 o                         
  -7  -1   6        889.92        941.01        10.45 o                         
  -6  -1   6       1659.13       1680.49        16.92 o                         
  -5  -1   6       3326.25       3266.15        28.99 o                         
  -4  -1   6       2866.61       2861.76        24.41 o                         
  -3  -1   6       1215.13       1209.05        11.08 o                         
  -2  -1   6       4144.26       4210.44        34.87 o                         
  -1  -1   6       1848.65       1908.38        15.07 o                         
   0  -1   6       1377.29       1374.63        11.64 o                         
   1  -1   6        166.87        198.31         2.47 o                         
   2  -1   6        280.80        253.77         2.81 o                         
   3  -1   6       1091.34       1087.80        10.86 o                         
   4  -1   6         96.39         96.30         2.16 o                         
   5  -1   6        952.37        905.33        10.77 o                         
   6  -1   6          6.98         11.04         1.21 o                         
   7  -1   6       1408.54       1405.94        15.98 o                         
   8  -1   6          8.88          2.80         2.14 o                         
   9  -1   6        358.36        357.11         6.76 o                         
 -11   0   6        140.54        139.12         4.18 o                         
 -10   0   6         99.39        107.16         3.24 o                         
  -9   0   6        275.37        278.25         4.57 o                         
  -8   0   6        469.41        474.27         6.11 o                         
  -7   0   6        176.14        186.06         3.85 o                         
  -6   0   6       2913.02       2812.97        29.00 o                         
  -5   0   6       1444.46       1431.80        13.30 o                         
  -4   0   6        998.72        877.80         8.66 o                         
  -3   0   6          1.76          3.63         0.82 o                         
  -2   0   6       2726.21       2668.55        22.73 o                         
  -1   0   6        168.54        200.30         2.54 o                         
   0   0   6        234.34        196.33         2.51 o                         
   1   0   6        666.53        624.61         5.76 o                         
   2   0   6       1659.73       1737.65        15.45 o                         
   3   0   6       2746.34       2748.44        24.80 o                         
   4   0   6        262.32        249.14         3.96 o                         
   5   0   6       1160.14       1165.89        13.22 o                         
   6   0   6        222.68        201.96         4.43 o                         
   7   0   6       1245.97       1216.22        14.41 o                         
   8   0   6         17.12         18.29         1.77 o                         
   9   0   6         23.63         21.91         2.10 o                         
 -11   1   6        356.07        335.71         6.47 o                         
 -10   1   6        304.89        308.84         5.73 o                         
  -9   1   6        825.28        825.29        10.07 o                         
  -8   1   6        352.37        339.90         5.36 o                         
  -7   1   6        529.39        548.65         7.72 o                         
  -6   1   6        905.74        931.62        11.98 o                         
  -5   1   6         48.32         53.49         1.85 o                         
  -4   1   6        411.64        397.58         4.86 o                         
  -3   1   6        294.18        378.24         4.59 o                         
  -2   1   6       3085.30       3113.17        26.41 o                         
  -1   1   6       2176.47       2194.61        17.40 o                         
   0   1   6       1153.14       1113.85         9.48 o                         
   1   1   6       3680.86       3693.29        28.44 o                         
   2   1   6        604.84        600.24         6.48 o                         
   3   1   6       2548.48       2537.85        24.49 o                         
   4   1   6        252.66        236.66         4.00 o                         
   5   1   6        139.88        143.49         3.19 o                         
   6   1   6          0.66          2.56         1.43 o                         
   7   1   6        153.57        151.83         4.23 o                         
   8   1   6         83.86         84.36         3.49 o                         
   9   1   6          1.52          4.02         1.73 o                         
 -11   2   6        433.31        432.95        11.10 o                         
 -10   2   6          4.11          6.16         1.35 o                         
  -9   2   6        750.79        741.09         9.35 o                         
  -8   2   6         53.18         57.30         2.90 o                         
  -7   2   6       1259.96       1276.56        14.85 o                         
  -6   2   6         35.78         36.48         1.96 o                         
  -5   2   6        136.27        140.73         3.24 o                         
  -4   2   6        158.16        146.65         2.77 o                         
  -3   2   6       1300.89       1234.66        11.69 o                         
  -2   2   6       1076.15       1066.15         9.28 o                         
  -1   2   6       2085.17       2073.98        16.67 o                         
   0   2   6       1010.64        974.81         8.60 o                         
   1   2   6       1214.36       1188.33        11.43 o                         
   2   2   6        308.82        357.04         4.84 o                         
   3   2   6        554.07        575.96         7.25 o                         
   4   2   6          0.76         -0.37         0.99 o                         
   5   2   6         92.82         85.26         2.69 o                         
   6   2   6        587.82        561.69        10.69 o                         
   7   2   6        257.75        269.88         5.84 o                         
   8   2   6        332.92        309.79         6.48 o                         
 -11   3   6        418.51        435.40         7.68 o                         
 -10   3   6        168.39        169.08         4.01 o                         
  -9   3   6         45.73         46.12         2.58 o                         
  -8   3   6       1469.74       1509.06        18.80 o                         
  -7   3   6         26.39         27.27         2.24 o                         
  -6   3   6       1706.63       1712.48        20.27 o                         
  -5   3   6         10.86         11.50         1.36 o                         
  -4   3   6       3447.91       3396.67        36.98 o                         
  -3   3   6       2259.84       2266.35        25.27 o                         
  -2   3   6       5005.67       5044.89        38.66 o                         
  -1   3   6        828.30        826.48         9.31 o                         
   0   3   6          3.24          6.12         0.83 o                         
   1   3   6        825.61        817.82         7.90 o                         
   2   3   6          5.67          5.04         1.10 o                         
   3   3   6        706.56        757.71         9.62 o                         
   4   3   6        246.61        244.68         4.70 o                         
   5   3   6        428.30        455.29         7.05 o                         
   6   3   6        752.44        749.94        10.17 o                         
   7   3   6        315.13        317.20         6.56 o                         
   8   3   6        271.70        252.89         5.93 o                         
 -11   4   6        409.09        399.14         7.34 o                         
 -10   4   6        309.07        286.67         5.49 o                         
  -9   4   6         49.24         47.27         2.75 o                         
  -8   4   6       1029.38       1012.28        12.71 o                         
  -7   4   6        102.54        107.78         3.69 o                         
  -6   4   6       2317.76       2308.30        26.48 o                         
  -5   4   6         35.21         35.69         2.12 o                         
  -4   4   6        396.20        419.53         5.77 o                         
  -3   4   6        508.00        546.69         6.58 o                         
  -2   4   6       1447.24       1423.90        13.35 o                         
  -1   4   6        255.03        252.97         3.63 o                         
   0   4   6        293.35        278.39         3.85 o                         
   1   4   6        396.08        412.81         6.30 o                         
   2   4   6         70.89         75.83         2.91 o                         
   3   4   6       1196.66       1196.57        14.11 o                         
   4   4   6         77.19         80.94         2.97 o                         
   5   4   6        324.71        339.39         5.97 o                         
   6   4   6        387.47        395.99         8.27 o                         
   7   4   6         37.14         37.25         2.63 o                         
 -11   5   6          0.43         -1.56         1.56 o                         
 -10   5   6        231.23        233.00         5.90 o                         
  -9   5   6        144.74        140.98         3.68 o                         
  -8   5   6        151.95        153.67         4.06 o                         
  -7   5   6        268.06        259.83         5.12 o                         
  -6   5   6        782.76        772.07         9.42 o                         
  -5   5   6        641.00        654.17         8.68 o                         
  -4   5   6         91.53         89.06         2.71 o                         
  -3   5   6       1216.98       1243.77        12.78 o                         
  -2   5   6        101.13         98.81         2.64 o                         
  -1   5   6       1580.54       1541.16        14.52 o                         
   0   5   6        161.39        158.18         3.17 o                         
   1   5   6        453.98        478.55         6.54 o                         
   2   5   6       1140.52       1133.58        17.17 o                         
   3   5   6       1184.14       1164.84        14.04 o                         
   4   5   6        542.87        539.41         8.07 o                         
   5   5   6         99.93        105.37         3.35 o                         
   6   5   6        219.92        225.59         6.49 o                         
   7   5   6         29.07         35.74         3.28 o                         
 -11   6   6          0.02         -0.17         1.65 o                         
 -10   6   6        365.06        358.02         6.82 o                         
  -9   6   6         32.58         28.85         2.22 o                         
  -8   6   6        695.81        675.61         9.79 o                         
  -7   6   6         36.26         38.81         2.16 o                         
  -6   6   6       1242.82       1220.78        13.73 o                         
  -5   6   6        622.38        603.48         8.03 o                         
  -4   6   6        184.37        184.67         3.93 o                         
  -3   6   6        881.71        916.41        11.43 o                         
  -2   6   6          0.34         -0.08         1.03 o                         
  -1   6   6       1912.04       1913.21        19.66 o                         
   0   6   6          6.86          6.94         1.18 o                         
   1   6   6       1027.30       1041.36        11.19 o                         
   2   6   6         17.46         20.96         1.89 o                         
   3   6   6        784.57        789.37        10.62 o                         
   4   6   6        238.66        216.89         4.71 o                         
   5   6   6          0.34         -1.43         1.43 o                         
   6   6   6         83.48         98.26         5.93 o                         
 -10   7   6        361.50        345.55         7.16 o                         
  -9   7   6         20.52         18.76         2.07 o                         
  -8   7   6        305.77        282.39         5.77 o                         
  -7   7   6         12.50         15.43         1.76 o                         
  -6   7   6        169.11        158.02         3.86 o                         
  -5   7   6        678.62        664.97         8.85 o                         
  -4   7   6         83.99         76.60         2.90 o                         
  -3   7   6       1119.42       1110.18        13.68 o                         
  -2   7   6        136.13        137.25         3.93 o                         
  -1   7   6        716.76        740.87         9.46 o                         
   0   7   6        774.76        784.97         9.81 o                         
   1   7   6        280.04        266.01         5.82 o                         
   2   7   6         82.28         82.52         4.05 o                         
   3   7   6         34.54         35.99         2.28 o                         
   4   7   6        228.23        228.09         5.48 o                         
   5   7   6         64.99         61.44         4.10 o                         
  -9   8   6         68.67         61.54         3.17 o                         
  -8   8   6         93.87         98.82         3.83 o                         
  -7   8   6        223.13        221.79         5.13 o                         
  -6   8   6         22.53         20.95         1.99 o                         
  -5   8   6        783.58        765.21        10.71 o                         
  -4   8   6        168.67        162.67         4.39 o                         
  -3   8   6       1089.23       1091.75        13.83 o                         
  -2   8   6          6.21          6.00         1.65 o                         
  -1   8   6        194.64        205.12         4.83 o                         
   0   8   6        423.55        417.70         8.82 o                         
   1   8   6        347.16        338.48         5.82 o                         
   2   8   6        534.22        536.65         8.43 o                         
   3   8   6         16.42         17.75         2.70 o                         
   4   8   6        196.37        211.73         6.68 o                         
  -9   9   6        297.29        308.23         8.69 o                         
  -8   9   6         52.19         42.93         2.83 o                         
  -7   9   6        516.06        485.21         8.31 o                         
  -6   9   6         47.62         46.89         2.78 o                         
  -5   9   6        321.83        315.68         7.85 o                         
  -4   9   6         41.65         39.06         2.60 o                         
  -3   9   6        589.79        563.01         9.05 o                         
  -2   9   6          0.87          1.17         1.48 o                         
  -1   9   6          8.19          6.38         1.66 o                         
   0   9   6         91.37         94.24         3.64 o                         
   1   9   6         36.22         37.15         2.53 o                         
   2   9   6        325.20        351.58         8.99 o                         
   3   9   6         14.86         11.13         3.09 o                         
  -7  10   6        750.56        770.85        12.77 o                         
  -6  10   6        172.21        171.29         4.81 o                         
  -5  10   6        393.08        392.80         7.41 o                         
  -4  10   6         71.53         74.26         3.49 o                         
  -3  10   6        232.17        233.48         5.65 o                         
  -2  10   6        164.84        154.02         4.68 o                         
  -1  10   6         55.12         46.99         2.92 o                         
   0  10   6        436.03        441.59         7.90 o                         
   1  10   6         12.55         11.91         2.26 o                         
  -5  11   6        131.59        131.10         4.47 o                         
  -4  11   6        218.03        215.23         5.60 o                         
  -3  11   6          0.74          0.86         1.79 o                         
  -2  11   6        521.38        515.27         8.99 o                         
  -1 -15   7        357.57        353.13         7.21 o                         
   0 -15   7        152.37        152.26         4.32 o                         
   1 -15   7        494.71        483.63         8.92 o                         
   2 -15   7         85.48         80.68         3.94 o                         
   3 -15   7        192.32        193.89         5.60 o                         
   4 -15   7        121.73        117.66         4.67 o                         
   5 -15   7        158.25        156.84         5.89 o                         
  -3 -14   7        565.72        590.03        12.77 o                         
  -2 -14   7        143.81        131.73         4.23 o                         
  -1 -14   7        123.24        125.24         3.75 o                         
   0 -14   7         21.02         21.40         1.94 o                         
   1 -14   7        201.83        201.23         4.69 o                         
   2 -14   7        229.73        226.41         4.88 o                         
   3 -14   7         72.82         67.67         3.54 o                         
   4 -14   7        681.54        705.89        11.45 o                         
   5 -14   7        133.64        141.74         4.94 o                         
   6 -14   7        805.03        829.01        13.02 o                         
  -5 -13   7        111.97        115.27         6.06 o                         
  -4 -13   7         74.27         73.12         4.84 o                         
  -3 -13   7        299.20        294.57         6.91 o                         
  -2 -13   7          4.67          6.20         1.26 o                         
  -1 -13   7         53.98         54.71         2.44 o                         
   0 -13   7         46.80         44.66         2.61 o                         
   1 -13   7        124.87        129.08         3.68 o                         
   2 -13   7        833.92        840.89        11.15 o                         
   3 -13   7        243.69        252.91         5.94 o                         
   4 -13   7        677.37        689.75        10.96 o                         
   5 -13   7        100.59        107.88         4.22 o                         
   6 -13   7        213.94        207.03         5.55 o                         
   7 -13   7          9.93          8.69         2.03 o                         
  -6 -12   7        421.15        441.38        11.08 o                         
  -5 -12   7        183.00        191.45         7.03 o                         
  -4 -12   7         20.50         25.30         3.11 o                         
  -3 -12   7        307.77        288.98         4.63 o                         
  -2 -12   7        317.30        307.16         4.66 o                         
  -1 -12   7        924.52        892.69        10.64 o                         
   0 -12   7        104.15        107.91         3.13 o                         
   1 -12   7       1368.27       1356.40        15.89 o                         
   2 -12   7        851.37        865.42        11.16 o                         
   3 -12   7        611.75        617.07         9.77 o                         
   4 -12   7        207.04        220.66         5.46 o                         
   5 -12   7        158.74        154.02         4.15 o                         
   6 -12   7        193.23        209.73         6.03 o                         
   7 -12   7        129.10        130.58         4.29 o                         
   8 -12   7        317.65        299.40         8.12 o                         
  -7 -11   7        112.00        109.81         5.89 o                         
  -6 -11   7         16.90         17.00         2.93 o                         
  -5 -11   7        230.57        216.59         7.12 o                         
  -4 -11   7          4.76          4.59         2.15 o                         
  -3 -11   7        873.75        864.51        10.87 o                         
  -2 -11   7        551.50        561.69         6.86 o                         
  -1 -11   7       1058.82       1041.43        11.10 o                         
   0 -11   7         45.60         48.78         2.15 o                         
   1 -11   7       1352.74       1381.12        15.01 o                         
   2 -11   7        663.57        652.75         8.87 o                         
   3 -11   7          2.35          0.67         1.14 o                         
   4 -11   7        564.64        579.63         8.45 o                         
   5 -11   7        107.26         93.53         5.12 o                         
   6 -11   7         84.34         91.52         3.11 o                         
   7 -11   7       1031.05       1032.52        13.05 o                         
   8 -11   7        229.13        212.67         6.12 o                         
   9 -11   7        319.63        321.66         9.60 o                         
  -8 -10   7          6.61          3.94         2.58 o                         
  -7 -10   7        427.36        436.06        10.62 o                         
  -6 -10   7         41.75         38.69         3.61 o                         
  -5 -10   7        529.67        561.21        11.59 o                         
  -4 -10   7         28.67         32.29         2.03 o                         
  -3 -10   7       1310.44       1332.89        16.61 o                         
  -2 -10   7        967.06        976.19        10.25 o                         
  -1 -10   7        190.00        183.47         3.30 o                         
   0 -10   7       1387.94       1371.47        13.77 o                         
   1 -10   7          1.76          1.11         0.93 o                         
   2 -10   7        947.61        942.32        17.63 o                         
   3 -10   7        295.85        326.40         5.05 o                         
   4 -10   7       2329.94       2333.56        23.24 o                         
   5 -10   7        175.07        189.02         4.94 o                         
   6 -10   7        491.28        483.42         7.14 o                         
   7 -10   7        607.43        618.29         9.50 o                         
   8 -10   7        367.13        361.19         7.43 o                         
   9 -10   7        286.73        291.44         7.58 o                         
  -8  -9   7          6.58          5.73         2.64 o                         
  -7  -9   7        570.59        575.20        13.25 o                         
  -6  -9   7         59.34         55.53         3.98 o                         
  -5  -9   7       1117.06       1141.45        14.62 o                         
  -4  -9   7         68.48         58.73         2.61 o                         
  -3  -9   7       1029.68       1029.13        13.32 o                         
  -2  -9   7        351.20        351.52         4.59 o                         
  -1  -9   7       1158.63       1139.87        11.53 o                         
   0  -9   7        751.80        693.86         7.44 o                         
   1  -9   7          1.40          1.61         0.91 o                         
   2  -9   7        815.40        876.24        10.90 o                         
   3  -9   7        245.19        250.53         4.31 o                         
   4  -9   7       1481.04       1536.88        16.72 o                         
   5  -9   7        166.69        174.09         3.26 o                         
   6  -9   7        534.06        548.52         9.22 o                         
   7  -9   7         16.96         18.33         2.72 o                         
   8  -9   7         96.31        110.01         4.47 o                         
   9  -9   7         14.21         12.39         2.86 o                         
  -9  -8   7        422.16        436.68        10.85 o                         
  -8  -8   7         10.13          8.83         2.58 o                         
  -7  -8   7       1039.73       1030.07        17.57 o                         
  -6  -8   7         77.23         79.91         3.54 o                         
  -5  -8   7       1789.65       1755.18        20.78 o                         
  -4  -8   7        329.54        341.10         6.03 o                         
  -3  -8   7        110.10        103.65         3.21 o                         
  -2  -8   7       1265.67       1300.90        12.10 o                         
  -1  -8   7         33.84         28.72         1.26 o                         
   0  -8   7       1261.71       1263.76        11.43 o                         
   1  -8   7         95.86         88.63         2.13 o                         
   2  -8   7       3445.60       3434.15        30.72 o                         
   3  -8   7        569.39        557.87         6.82 o                         
   4  -8   7       1824.01       1776.78        22.14 o                         
   5  -8   7        677.33        692.97        10.36 o                         
   6  -8   7        210.51        200.90         5.31 o                         
   7  -8   7        766.86        784.97        12.61 o                         
   8  -8   7          9.02          4.88         1.94 o                         
   9  -8   7        424.32        418.02         8.93 o                         
  -9  -7   7        385.36        388.51         9.85 o                         
  -8  -7   7          1.38         -0.26         1.31 o                         
  -7  -7   7        692.98        697.15        10.23 o                         
  -6  -7   7        222.06        225.93         4.85 o                         
  -5  -7   7        124.91        144.90         3.99 o                         
  -4  -7   7        993.78        991.48        11.89 o                         
  -3  -7   7         14.34         16.71         1.50 o                         
  -2  -7   7       3145.91       3077.96        38.52 o                         
  -1  -7   7         89.78         77.59         1.75 o                         
   0  -7   7       3544.03       3455.40        26.96 o                         
   1  -7   7         73.27         54.78         1.58 o                         
   2  -7   7       2645.98       2620.29        21.73 o                         
   3  -7   7       1118.70       1106.65        11.21 o                         
   4  -7   7        521.77        506.93         7.46 o                         
   5  -7   7        677.04        698.23        10.94 o                         
   6  -7   7        379.03        397.26         7.74 o                         
   7  -7   7       2043.33       2034.89        26.40 o                         
   8  -7   7         25.35         28.31         2.70 o                         
   9  -7   7        540.57        538.68        10.41 o                         
  10  -7   7         39.96         37.76         5.69 o                         
 -10  -6   7         24.23         23.27         2.61 o                         
  -9  -6   7        141.81        149.03         5.34 o                         
  -8  -6   7          1.98          0.26         1.37 o                         
  -7  -6   7        481.90        480.90         7.89 o                         
  -6  -6   7        555.49        554.04         9.93 o                         
  -5  -6   7         24.60         27.53         1.84 o                         
  -4  -6   7       1948.94       1967.52        20.91 o                         
  -3  -6   7         19.28         17.46         1.38 o                         
  -2  -6   7       2777.78       2679.39        24.42 o                         
  -1  -6   7         68.23         72.86         2.07 o                         
   0  -6   7       1631.81       1587.99        13.10 o                         
   1  -6   7       1013.47       1056.33         9.22 o                         
   2  -6   7        388.51        379.55         4.11 o                         
   3  -6   7       2072.54       2038.22        29.27 o                         
   4  -6   7         49.26         47.68         2.34 o                         
   5  -6   7        212.20        228.22         5.60 o                         
   6  -6   7         73.66         79.00         3.22 o                         
   7  -6   7       1363.80       1374.31        19.09 o                         
   8  -6   7        293.35        272.24         6.71 o                         
   9  -6   7        166.55        160.59         5.44 o                         
  10  -6   7         51.88         43.45         3.62 o                         
 -10  -5   7          7.42          6.90         2.59 o                         
  -9  -5   7         83.79         85.66         4.24 o                         
  -8  -5   7        404.25        413.44         7.38 o                         
  -7  -5   7        559.83        547.69         9.36 o                         
  -6  -5   7       1697.47       1737.65        19.08 o                         
  -5  -5   7        437.25        426.00         6.27 o                         
  -4  -5   7       1361.90       1402.35        15.42 o                         
  -3  -5   7          0.06          0.77         0.77 o                         
  -2  -5   7       5590.55       5577.21        44.00 o                         
  -1  -5   7        654.15        785.77         7.05 o                         
   0  -5   7       2320.19       2519.56        19.83 o                         
   1  -5   7        655.46        628.16         5.91 o                         
   2  -5   7        474.26        514.27         6.16 o                         
   3  -5   7       1668.20       1605.12        24.29 o                         
   4  -5   7         77.62         64.16         2.62 o                         
   5  -5   7        305.55        314.34         6.16 o                         
   6  -5   7          0.99          1.44         1.33 o                         
   7  -5   7        648.61        648.85         9.89 o                         
   8  -5   7         51.91         46.10         2.78 o                         
   9  -5   7        221.86        246.59         6.53 o                         
  10  -5   7        119.62        114.81         5.88 o                         
 -11  -4   7        131.57        149.84         5.42 o                         
 -10  -4   7        105.63        110.48         4.58 o                         
  -9  -4   7        382.45        380.86         7.98 o                         
  -8  -4   7       1304.25       1313.99        22.12 o                         
  -7  -4   7        315.80        307.51         5.87 o                         
  -6  -4   7       3456.19       3457.69        35.04 o                         
  -5  -4   7        443.55        431.09         6.19 o                         
  -4  -4   7        993.90        950.23        11.39 o                         
  -3  -4   7       1052.21       1090.00        10.91 o                         
  -2  -4   7       1959.28       2001.24        15.94 o                         
  -1  -4   7       1201.78       1156.54         9.73 o                         
   0  -4   7        132.49        132.46         2.04 o                         
   1  -4   7       4060.05       3940.92        29.02 o                         
   2  -4   7         40.82         35.33         1.57 o                         
   3  -4   7       4832.74       4505.81        58.15 o                         
   4  -4   7        106.71        117.92         4.13 o                         
   5  -4   7       2495.90       2528.86        30.36 o                         
   6  -4   7         63.67         70.45         4.03 o                         
   7  -4   7        794.47        767.80        11.00 o                         
   8  -4   7         70.63         68.85         3.15 o                         
   9  -4   7          0.10          3.52         2.28 o                         
  10  -4   7        313.01        293.69         7.24 o                         
 -11  -3   7        102.99        105.20         3.74 o                         
 -10  -3   7        543.47        553.83         7.81 o                         
  -9  -3   7        166.73        163.45         3.17 o                         
  -8  -3   7       1097.44       1095.38        12.37 o                         
  -7  -3   7         77.16         72.20         2.74 o                         
  -6  -3   7        992.98        989.18        10.79 o                         
  -5  -3   7         45.09         42.58         1.47 o                         
  -4  -3   7        781.05        769.09         9.15 o                         
  -3  -3   7       1169.29       1112.25        10.84 o                         
  -2  -3   7        645.10        635.76         5.85 o                         
  -1  -3   7       4684.69       4770.04        36.17 o                         
   0  -3   7        316.97        330.30         3.68 o                         
   1  -3   7       5225.21       5203.66        37.84 o                         
   2  -3   7         16.30         13.92         1.09 o                         
   3  -3   7       3163.07       3133.65        30.15 o                         
   4  -3   7        100.28        105.40         2.99 o                         
   5  -3   7        129.39        141.75         3.73 o                         
   6  -3   7        423.81        438.17         7.05 o                         
   7  -3   7        296.49        291.76         5.58 o                         
   8  -3   7        599.94        576.00         8.93 o                         
   9  -3   7         37.46         40.21         3.80 o                         
 -11  -2   7        250.37        222.20         4.95 o                         
 -10  -2   7        419.88        427.84         6.41 o                         
  -9  -2   7        524.81        511.43         6.95 o                         
  -8  -2   7        577.33        614.32         7.67 o                         
  -7  -2   7         28.09         26.90         1.58 o                         
  -6  -2   7        130.69        135.25         2.72 o                         
  -5  -2   7        611.40        629.06         7.91 o                         
  -4  -2   7        562.05        552.43         6.65 o                         
  -3  -2   7       1135.19       1031.31         9.76 o                         
  -2  -2   7       2151.92       2103.56        18.24 o                         
  -1  -2   7       1628.34       1543.70        12.55 o                         
   0  -2   7         77.50         73.71         1.53 o                         
   1  -2   7        725.84        647.61         5.96 o                         
   2  -2   7          0.06          1.10         0.58 o                         
   3  -2   7       1206.87       1172.60        12.35 o                         
   4  -2   7        815.68        809.46        10.39 o                         
   5  -2   7          9.83          3.06         1.83 o                         
   6  -2   7        756.52        777.97        13.59 o                         
   7  -2   7        104.95        108.07         4.96 o                         
   8  -2   7        624.07        593.55        12.20 o                         
   9  -2   7          4.67          1.67         2.36 o                         
 -11  -1   7        120.12        130.38         3.94 o                         
 -10  -1   7          2.34          1.28         1.12 o                         
  -9  -1   7          0.95          1.39         1.03 o                         
  -8  -1   7        417.89        433.65         6.93 o                         
  -7  -1   7          4.24          6.52         1.32 o                         
  -6  -1   7        990.66       1056.12        12.22 o                         
  -5  -1   7       1337.69       1314.15        13.64 o                         
  -4  -1   7       1265.48       1211.63        11.44 o                         
  -3  -1   7       1730.01       1610.06        14.49 o                         
  -2  -1   7       3735.88       3958.67        33.11 o                         
  -1  -1   7       1717.20       1561.54        12.73 o                         
   0  -1   7         60.29         66.38         1.51 o                         
   1  -1   7        726.30        688.39         6.33 o                         
   2  -1   7        157.41        156.52         2.77 o                         
   3  -1   7        437.90        430.63         5.70 o                         
   4  -1   7       1769.28       1752.15        19.25 o                         
   5  -1   7         17.42         28.75         2.14 o                         
   6  -1   7       1121.28       1120.77        14.26 o                         
   7  -1   7         92.04         94.99         3.31 o                         
   8  -1   7        573.20        582.49         9.54 o                         
   9  -1   7         45.44         61.09         5.24 o                         
 -11   0   7         11.90         17.31         1.94 o                         
 -10   0   7        251.91        245.71         4.68 o                         
  -9   0   7        442.06        458.59         7.23 o                         
  -8   0   7       1671.53       1670.85        18.71 o                         
  -7   0   7        683.60        688.04         9.08 o                         
  -6   0   7       1379.96       1403.28        15.66 o                         
  -5   0   7       1482.86       1513.37        16.46 o                         
  -4   0   7          3.23          1.05         0.76 o                         
  -3   0   7       4077.48       4193.38        35.20 o                         
  -2   0   7         16.84         32.42         1.37 o                         
  -1   0   7       1647.71       1708.61        13.89 o                         
   0   0   7       1314.72       1298.94        12.62 o                         
   1   0   7       1668.92       1664.60        14.47 o                         
   2   0   7       1237.35       1160.54        11.57 o                         
   3   0   7        913.99        934.70        10.32 o                         
   4   0   7       1143.17       1158.39        12.48 o                         
   5   0   7        103.87        104.71         2.81 o                         
   6   0   7       1030.16       1020.99        13.39 o                         
   7   0   7         23.63         18.43         1.69 o                         
   8   0   7        195.09        196.13         4.79 o                         
   9   0   7         51.05         47.91         3.57 o                         
 -11   1   7          0.03          0.21         1.46 o                         
 -10   1   7        375.12        386.14         7.46 o                         
  -9   1   7         88.16         88.57         3.56 o                         
  -8   1   7        909.10        900.32        11.52 o                         
  -7   1   7       1296.05       1300.60        15.10 o                         
  -6   1   7        633.19        648.34         9.69 o                         
  -5   1   7         55.94         67.31         2.41 o                         
  -4   1   7          1.50          3.94         0.90 o                         
  -3   1   7       1377.41       1346.14        14.95 o                         
  -2   1   7        117.67        155.77         2.74 o                         
  -1   1   7        534.10        540.64         5.41 o                         
   0   1   7       1855.79       1863.60        15.20 o                         
   1   1   7        304.41        284.87         3.56 o                         
   2   1   7       1214.92       1162.82        11.77 o                         
   3   1   7        375.10        354.32         5.20 o                         
   4   1   7         35.97         47.51         2.04 o                         
   5   1   7          5.70          3.30         1.23 o                         
   6   1   7         62.51         61.08         2.57 o                         
   7   1   7        150.24        145.11         4.79 o                         
   8   1   7         17.16         12.89         2.14 o                         
 -11   2   7        227.79        223.25         5.90 o                         
 -10   2   7        385.09        406.80         7.82 o                         
  -9   2   7        140.78        143.00         4.38 o                         
  -8   2   7        334.88        340.24         6.60 o                         
  -7   2   7        869.46        913.86        12.46 o                         
  -6   2   7         36.13         35.46         2.17 o                         
  -5   2   7         52.35         49.77         2.27 o                         
  -4   2   7       1116.60       1119.65        12.26 o                         
  -3   2   7        444.26        414.12         5.57 o                         
  -2   2   7        303.22        327.03         3.88 o                         
  -1   2   7       1626.32       1491.52        12.92 o                         
   0   2   7       1542.43       1587.57        13.85 o                         
   1   2   7        576.04        587.40         6.11 o                         
   2   2   7       1257.73       1316.39        14.00 o                         
   3   2   7         71.42         72.97         2.51 o                         
   4   2   7        271.18        271.58         4.70 o                         
   5   2   7         68.48         70.91         2.88 o                         
   6   2   7        309.08        306.62         6.24 o                         
   7   2   7        335.62        310.50         6.42 o                         
   8   2   7         37.92         38.16         2.71 o                         
 -11   3   7         83.49         78.32         3.99 o                         
 -10   3   7        236.21        232.31         5.86 o                         
  -9   3   7        321.75        318.85         6.78 o                         
  -8   3   7         66.52         67.95         3.88 o                         
  -7   3   7        379.20        388.58         7.07 o                         
  -6   3   7          0.51          0.44         1.38 o                         
  -5   3   7       2224.44       2136.55        32.66 o                         
  -4   3   7        184.42        202.23         4.49 o                         
  -3   3   7       3137.98       3269.80        29.49 o                         
  -2   3   7        932.20        932.35        10.49 o                         
  -1   3   7       1819.41       1815.06        15.77 o                         
   0   3   7        651.55        638.33         6.69 o                         
   1   3   7         41.26         51.00         1.67 o                         
   2   3   7        435.76        471.85         6.59 o                         
   3   3   7         66.26         67.84         2.82 o                         
   4   3   7        722.43        700.87        10.87 o                         
   5   3   7        277.95        295.57         5.70 o                         
   6   3   7        594.49        605.16         9.74 o                         
   7   3   7        118.36        111.43         5.47 o                         
 -11   4   7          1.42         -1.64         1.64 o                         
 -10   4   7          5.98          2.14         1.72 o                         
  -9   4   7        466.88        454.98         8.41 o                         
  -8   4   7        123.19        127.60         4.39 o                         
  -7   4   7        440.77        442.09         7.82 o                         
  -6   4   7        400.35        396.62         7.13 o                         
  -5   4   7        903.49        870.61        14.06 o                         
  -4   4   7        400.39        411.88         5.84 o                         
  -3   4   7        472.51        486.23         6.23 o                         
  -2   4   7        778.68        786.12         9.30 o                         
  -1   4   7         81.16         76.84         2.37 o                         
   0   4   7       1414.79       1446.18        13.80 o                         
   1   4   7        416.08        423.31         5.53 o                         
   2   4   7        295.10        295.45         5.40 o                         
   3   4   7        388.43        369.67         6.39 o                         
   4   4   7        526.80        506.50         7.81 o                         
   5   4   7        705.94        683.51        13.42 o                         
   6   4   7        113.40        113.07         4.15 o                         
   7   4   7        236.50        234.69         6.65 o                         
 -11   5   7        135.78        135.09         5.35 o                         
 -10   5   7          0.02          1.34         1.66 o                         
  -9   5   7        605.96        602.17        10.18 o                         
  -8   5   7         73.43         68.08         3.42 o                         
  -7   5   7        854.24        852.60        13.33 o                         
  -6   5   7         59.29         62.31         3.16 o                         
  -5   5   7        750.61        757.87         9.34 o                         
  -4   5   7        716.20        709.12         8.87 o                         
  -3   5   7        607.24        593.02         7.80 o                         
  -2   5   7         33.50         37.89         1.88 o                         
  -1   5   7        243.50        229.30         4.34 o                         
   0   5   7        593.39        602.67         7.82 o                         
   1   5   7        300.78        319.11         5.02 o                         
   2   5   7        308.63        313.73         5.83 o                         
   3   5   7        264.71        265.10         5.39 o                         
   4   5   7        143.10        156.09         4.13 o                         
   5   5   7        132.12        138.09         4.45 o                         
   6   5   7         25.13         20.80         2.79 o                         
 -10   6   7         22.11         16.71         2.39 o                         
  -9   6   7        778.30        774.80        16.68 o                         
  -8   6   7          1.39          0.05         1.54 o                         
  -7   6   7        406.49        406.35         6.95 o                         
  -6   6   7          5.35          8.96         1.43 o                         
  -5   6   7          0.33          2.32         1.23 o                         
  -4   6   7        451.49        436.66         6.60 o                         
  -3   6   7         16.95         20.27         1.75 o                         
  -2   6   7        605.62        608.51         8.77 o                         
  -1   6   7        207.30        200.91         4.22 o                         
   0   6   7        582.25        599.64         8.68 o                         
   1   6   7         59.82         61.44         2.42 o                         
   2   6   7       1143.89       1153.58        15.54 o                         
   3   6   7        109.98        108.40         3.68 o                         
   4   6   7         32.64         40.89         3.44 o                         
   5   6   7         67.46         72.68         4.26 o                         
 -10   7   7         71.21         67.76         3.87 o                         
  -9   7   7        434.77        428.31         9.05 o                         
  -8   7   7          9.21          9.53         2.13 o                         
  -7   7   7        237.23        211.56         4.53 o                         
  -6   7   7        391.63        376.68         6.23 o                         
  -5   7   7          0.41          2.79         1.38 o                         
  -4   7   7       1405.51       1393.68        15.78 o                         
  -3   7   7         23.28         19.56         2.02 o                         
  -2   7   7       3028.63       3040.86        32.19 o                         
  -1   7   7         33.93         40.59         2.29 o                         
   0   7   7        692.33        685.04         9.08 o                         
   1   7   7         49.08         53.30         2.39 o                         
   2   7   7        110.11        113.81         4.29 o                         
   3   7   7         93.66         95.45         4.99 o                         
   4   7   7          0.78          1.15         2.16 o                         
  -9   8   7          0.81          4.18         2.03 o                         
  -8   8   7        318.53        312.99         6.37 o                         
  -7   8   7          1.38          0.20         1.40 o                         
  -6   8   7        548.13        525.31         8.58 o                         
  -5   8   7         24.26         29.28         2.32 o                         
  -4   8   7        578.05        589.51         9.16 o                         
  -3   8   7          9.15          5.18         1.70 o                         
  -2   8   7        188.96        198.88         4.94 o                         
  -1   8   7        199.32        205.13         5.10 o                         
   0   8   7         44.51         43.33         2.41 o                         
   1   8   7        462.72        459.70         7.16 o                         
   2   8   7        111.98        112.48         5.34 o                         
   3   8   7        362.88        355.88         8.66 o                         
  -8   9   7        790.81        794.83        13.03 o                         
  -7   9   7         38.90         41.39         2.75 o                         
  -6   9   7        731.75        709.96        10.72 o                         
  -5   9   7          0.11          1.93         1.59 o                         
  -4   9   7        546.29        550.51         9.03 o                         
  -3   9   7         28.04         25.65         2.40 o                         
  -2   9   7          9.33         11.03         1.92 o                         
  -1   9   7        338.74        351.51         6.87 o                         
   0   9   7          2.38          0.87         1.58 o                         
   1   9   7        444.88        443.81         9.42 o                         
  -6  10   7        186.40        191.78         5.25 o                         
  -5  10   7          1.57          0.38         1.67 o                         
  -4  10   7         54.09         58.41         4.57 o                         
  -3  10   7        141.11        141.89         4.71 o                         
  -2  10   7         33.41         38.33         2.98 o                         
  -1  10   7        240.98        259.54         6.09 o                         
  -1 -15   8        262.47        263.86         5.52 o                         
   0 -15   8        155.85        164.72         5.60 o                         
   1 -15   8         70.57         67.52         3.06 o                         
   2 -15   8        138.04        140.86         4.81 o                         
   3 -15   8         34.72         25.53         2.54 o                         
   4 -15   8        336.98        347.40         7.59 o                         
  -3 -14   8        207.74        188.84         9.76 o                         
  -2 -14   8        207.90        212.61         4.99 o                         
  -1 -14   8         12.58         16.03         1.77 o                         
   0 -14   8         20.26         22.11         1.98 o                         
   1 -14   8          1.49          1.20         1.33 o                         
   2 -14   8         41.22         44.89         2.49 o                         
   3 -14   8        191.96        188.73         5.31 o                         
   4 -14   8        179.45        175.85         5.21 o                         
   5 -14   8        394.22        417.16         8.25 o                         
   6 -14   8         15.54         17.18         2.38 o                         
  -5 -13   8        182.10        175.19         9.75 o                         
  -4 -13   8        152.67        144.52         6.29 o                         
  -3 -13   8        130.06        135.32         4.71 o                         
  -2 -13   8        632.15        606.25        10.48 o                         
  -1 -13   8         12.37         12.82         1.66 o                         
   0 -13   8        238.15        227.17         4.83 o                         
   1 -13   8        269.32        286.76         5.52 o                         
   2 -13   8        649.24        634.95         9.14 o                         
   3 -13   8        730.24        763.80        11.60 o                         
   4 -13   8        210.43        223.99         5.61 o                         
   5 -13   8        209.40        209.19         5.46 o                         
   6 -13   8          3.01          9.55         2.57 o                         
   7 -13   8         89.07         94.23         4.86 o                         
  -6 -12   8        185.78        182.76         7.30 o                         
  -5 -12   8         78.23         85.65         5.24 o                         
  -4 -12   8        103.03         97.95         5.17 o                         
  -3 -12   8         70.05         65.91         3.02 o                         
  -2 -12   8        628.90        608.83         7.37 o                         
  -1 -12   8        179.55        175.47         3.69 o                         
   0 -12   8        658.19        646.18         8.38 o                         
   1 -12   8        506.77        505.88         7.62 o                         
   2 -12   8        552.86        571.07         8.27 o                         
   3 -12   8        254.36        252.51         4.95 o                         
   4 -12   8        340.35        343.47         6.61 o                         
   5 -12   8         38.62         44.60         2.41 o                         
   6 -12   8         11.52         13.06         2.12 o                         
   7 -12   8         97.47        106.10         5.83 o                         
   8 -12   8         34.91         37.02         3.99 o                         
  -7 -11   8         57.42         52.03         4.43 o                         
  -6 -11   8        138.62        137.62         6.15 o                         
  -5 -11   8          3.11          0.59         2.08 o                         
  -4 -11   8        425.69        410.53        11.16 o                         
  -3 -11   8        571.49        595.21         9.29 o                         
  -2 -11   8        705.97        726.70         8.27 o                         
  -1 -11   8        132.83        128.25         3.04 o                         
   0 -11   8        820.82        791.55         9.53 o                         
   1 -11   8        506.77        521.46         7.17 o                         
   2 -11   8         13.22         15.67         1.47 o                         
   3 -11   8        472.40        452.27         6.46 o                         
   4 -11   8         17.09         13.69         1.47 o                         
   5 -11   8        186.98        190.95         4.44 o                         
   6 -11   8        610.53        620.10        10.90 o                         
   7 -11   8        532.09        502.22         9.67 o                         
   8 -11   8        195.21        199.26         7.64 o                         
  -7 -10   8          0.16         -2.13         2.13 o                         
  -6 -10   8        279.30        295.87         8.32 o                         
  -5 -10   8          5.96          2.47         1.66 o                         
  -4 -10   8        769.15        776.14        11.08 o                         
  -3 -10   8        211.21        210.16         4.87 o                         
  -2 -10   8        277.24        271.20         4.38 o                         
  -1 -10   8        270.09        268.51         4.12 o                         
   0 -10   8          4.78          6.72         1.13 o                         
   1 -10   8        594.14        582.57         7.52 o                         
   2 -10   8         83.98         99.26         2.76 o                         
   3 -10   8       1161.35       1153.71        12.70 o                         
   4 -10   8         79.83         82.62         2.45 o                         
   5 -10   8        872.08        878.88        12.09 o                         
   6 -10   8        880.74        886.21        12.31 o                         
   7 -10   8        891.92        911.51        14.41 o                         
   8 -10   8        400.73        402.24         8.79 o                         
   9 -10   8         79.71         76.30         4.06 o                         
  -8  -9   8        574.95        600.54        12.95 o                         
  -7  -9   8         27.59         28.29         3.29 o                         
  -6  -9   8        594.57        593.81         9.16 o                         
  -5  -9   8         87.41         85.11         3.18 o                         
  -4  -9   8       1112.01       1139.32        14.72 o                         
  -3  -9   8        295.60        286.22         5.63 o                         
  -2  -9   8       1060.36       1068.44        13.77 o                         
  -1  -9   8        349.73        325.62         4.52 o                         
   0  -9   8          0.73          3.02         0.91 o                         
   1  -9   8       1013.98        998.08        10.96 o                         
   2  -9   8        531.52        558.88         6.78 o                         
   3  -9   8       1331.68       1420.93        14.87 o                         
   4  -9   8        390.59        375.37         6.44 o                         
   5  -9   8        299.87        305.04         5.67 o                         
   6  -9   8        300.89        303.33         6.83 o                         
   7  -9   8         26.54         27.71         2.98 o                         
   8  -9   8        128.17        132.82         5.84 o                         
   9  -9   8         22.52         16.71         2.57 o                         
  -9  -8   8          5.93          1.24         2.71 o                         
  -8  -8   8        578.85        608.69        10.84 o                         
  -7  -8   8         23.49         25.84         2.04 o                         
  -6  -8   8       1042.72       1016.39        13.63 o                         
  -5  -8   8          4.64          7.28         1.63 o                         
  -4  -8   8        305.12        309.78         5.87 o                         
  -3  -8   8       1110.69       1117.76        13.41 o                         
  -2  -8   8          3.51          7.05         1.33 o                         
  -1  -8   8        277.09        294.02         4.06 o                         
   0  -8   8        226.50        204.93         3.17 o                         
   1  -8   8       1481.36       1513.07        14.65 o                         
   2  -8   8        237.67        209.14         4.60 o                         
   3  -8   8       1671.65       1635.68        16.51 o                         
   4  -8   8        709.14        671.61        11.53 o                         
   5  -8   8         47.83         52.04         3.10 o                         
   6  -8   8        164.99        176.97         5.18 o                         
   7  -8   8          3.98          7.08         1.92 o                         
   8  -8   8        315.89        312.68         7.50 o                         
   9  -8   8        220.45        215.40         7.44 o                         
  -9  -7   8          2.18          2.00         1.85 o                         
  -8  -7   8        224.01        223.19         5.28 o                         
  -7  -7   8         52.96         59.62         3.37 o                         
  -6  -7   8        374.36        388.43         6.87 o                         
  -5  -7   8        184.20        186.10         4.83 o                         
  -4  -7   8         58.10         49.74         2.33 o                         
  -3  -7   8       4834.44       4803.18        64.80 o                         
  -2  -7   8        145.35        153.16         3.17 o                         
  -1  -7   8       2923.96       2949.24        24.22 o                         
   0  -7   8        364.17        325.31         4.24 o                         
   1  -7   8       2455.51       2458.37        21.39 o                         
   2  -7   8         12.36         14.01         1.02 o                         
   3  -7   8        563.48        512.27         9.87 o                         
   4  -7   8        874.02        889.44        13.04 o                         
   5  -7   8        247.38        249.92         5.88 o                         
   6  -7   8        918.22        924.84        14.03 o                         
   7  -7   8          5.74          4.81         1.82 o                         
   8  -7   8        547.13        549.92        10.39 o                         
   9  -7   8         99.65         97.90         4.67 o                         
 -10  -6   8        219.68        241.20         7.12 o                         
  -9  -6   8         27.14         21.57         2.50 o                         
  -8  -6   8        208.37        200.77         5.01 o                         
  -7  -6   8        686.52        685.68        10.23 o                         
  -6  -6   8         98.18        104.89         3.23 o                         
  -5  -6   8       1486.12       1511.06        16.94 o                         
  -4  -6   8          1.44         -0.06         1.06 o                         
  -3  -6   8       3096.96       3113.68        33.24 o                         
  -2  -6   8         13.87         23.36         1.13 o                         
  -1  -6   8       1376.49       1406.24        11.86 o                         
   0  -6   8        156.69        154.90         2.44 o                         
   1  -6   8       1391.64       1362.77        11.62 o                         
   2  -6   8       1016.11       1074.66        10.99 o                         
   3  -6   8        404.31        434.39         6.97 o                         
   4  -6   8        719.20        743.37        10.41 o                         
   5  -6   8         50.01         42.72         2.63 o                         
   6  -6   8       1805.21       1806.94        21.80 o                         
   7  -6   8         23.45         20.63         2.36 o                         
   8  -6   8        346.97        341.14         7.71 o                         
   9  -6   8        161.21        146.38         5.31 o                         
 -10  -5   8          8.59         11.80         2.66 o                         
  -9  -5   8        133.77        149.67         5.04 o                         
  -8  -5   8        355.86        337.27         6.66 o                         
  -7  -5   8       1315.82       1299.49        20.29 o                         
  -6  -5   8         19.57         18.88         1.86 o                         
  -5  -5   8       1876.79       1888.00        20.32 o                         
  -4  -5   8         17.12         35.39         1.91 o                         
  -3  -5   8       1853.89       1818.49        19.31 o                         
  -2  -5   8        122.87        119.88         1.99 o                         
  -1  -5   8        743.49        719.64         6.69 o                         
   0  -5   8        766.53        734.09         6.81 o                         
   1  -5   8        363.47        378.08         4.11 o                         
   2  -5   8       4670.49       4832.08        44.84 o                         
   3  -5   8          9.66          8.43         1.41 o                         
   4  -5   8       1436.83       1481.50        17.80 o                         
   5  -5   8        339.94        341.28         6.64 o                         
   6  -5   8        692.71        703.06        12.38 o                         
   7  -5   8         44.28         40.74         2.90 o                         
   8  -5   8        256.32        257.09         6.80 o                         
   9  -5   8        154.06        163.01         6.76 o                         
 -10  -4   8          2.81          1.84         2.90 o                         
  -9  -4   8        251.94        262.72        10.24 o                         
  -8  -4   8        891.37        897.30        12.47 o                         
  -7  -4   8       1115.11       1111.10        14.32 o                         
  -6  -4   8         54.30         51.64         2.46 o                         
  -5  -4   8        708.56        718.36         9.04 o                         
  -4  -4   8        124.11        129.57         2.86 o                         
  -3  -4   8        943.24        962.40         8.44 o                         
  -2  -4   8        102.13         85.37         1.69 o                         
  -1  -4   8         42.48         35.47         1.24 o                         
   0  -4   8       3931.57       3962.62        30.48 o                         
   1  -4   8         12.86         17.87         0.95 o                         
   2  -4   8       4215.18       4199.74        39.20 o                         
   3  -4   8          0.73          0.05         1.07 o                         
   4  -4   8       4468.76       4525.36        48.17 o                         
   5  -4   8         83.78         90.90         3.16 o                         
   6  -4   8        508.84        499.10         8.00 o                         
   7  -4   8         91.79         84.05         3.25 o                         
   8  -4   8         43.35         43.09         4.13 o                         
   9  -4   8        111.46        102.85         4.33 o                         
 -11  -3   8        230.30        235.11         7.19 o                         
 -10  -3   8         34.45         37.79         3.58 o                         
  -9  -3   8        723.87        721.75        11.68 o                         
  -8  -3   8        152.76        151.36         3.80 o                         
  -7  -3   8       1425.69       1432.55        18.97 o                         
  -6  -3   8        223.48        219.52         5.14 o                         
  -5  -3   8        656.38        669.71         8.34 o                         
  -4  -3   8       1246.31       1255.50        12.29 o                         
  -3  -3   8       1067.87       1159.64        12.10 o                         
  -2  -3   8       1655.28       1619.25        14.26 o                         
  -1  -3   8        315.56        348.23         3.84 o                         
   0  -3   8       7617.55       7677.07        57.63 o                         
   1  -3   8          5.38          7.72         0.72 o                         
   2  -3   8        926.28        849.47        12.90 o                         
   3  -3   8          6.83         12.30         1.45 o                         
   4  -3   8        347.86        368.76         6.10 o                         
   5  -3   8        225.32        214.94         4.45 o                         
   6  -3   8         39.42         39.76         2.23 o                         
   7  -3   8        980.77       1001.25        17.07 o                         
   8  -3   8          0.78          0.10         2.15 o                         
   9  -3   8        609.64        612.57        13.12 o                         
 -11  -2   8        227.14        215.31         6.19 o                         
 -10  -2   8        477.86        481.51         9.35 o                         
  -9  -2   8        587.76        579.50         8.17 o                         
  -8  -2   8         20.91         21.76         1.55 o                         
  -7  -2   8        944.20        977.14        12.27 o                         
  -6  -2   8        316.75        304.68         4.81 o                         
  -5  -2   8        656.94        638.19         8.02 o                         
  -4  -2   8       2385.69       2382.38        21.88 o                         
  -3  -2   8       1354.03       1294.33        17.35 o                         
  -2  -2   8       2076.55       2072.44        18.23 o                         
  -1  -2   8       1272.81       1249.92        10.58 o                         
   0  -2   8       1741.82       1765.34        14.38 o                         
   1  -2   8        176.07        188.55         2.60 o                         
   2  -2   8        886.07        868.46         8.63 o                         
   3  -2   8        206.98        227.65         4.31 o                         
   4  -2   8         34.52         49.95         2.45 o                         
   5  -2   8       1142.71       1173.82        18.38 o                         
   6  -2   8         61.74         66.27         4.09 o                         
   7  -2   8        899.51        938.85        16.42 o                         
   8  -2   8          0.33          1.30         2.21 o                         
   9  -2   8        609.42        595.75        12.93 o                         
 -11  -1   8        106.65        102.77         3.90 o                         
 -10  -1   8         44.47         39.18         2.23 o                         
  -9  -1   8         47.40         51.55         3.87 o                         
  -8  -1   8        265.16        272.71         5.02 o                         
  -7  -1   8        489.46        501.19         7.18 o                         
  -6  -1   8       2514.43       2572.59        26.68 o                         
  -5  -1   8        857.87        849.62        10.26 o                         
  -4  -1   8       3391.13       3480.54        32.87 o                         
  -3  -1   8        816.45        801.87         8.24 o                         
  -2  -1   8       2156.24       2099.05        19.41 o                         
  -1  -1   8         91.06         96.90         1.98 o                         
   0  -1   8        957.25        950.79         8.44 o                         
   1  -1   8        302.55        308.55         3.63 o                         
   2  -1   8        822.02        810.43         7.77 o                         
   3  -1   8       1706.82       1712.59        19.79 o                         
   4  -1   8        134.27        124.87         3.28 o                         
   5  -1   8       1238.67       1293.49        15.97 o                         
   6  -1   8         58.43         64.25         2.70 o                         
   7  -1   8        429.36        421.05         9.97 o                         
   8  -1   8          0.78          2.25         2.29 o                         
 -11   0   8        265.21        259.65         6.15 o                         
 -10   0   8        239.51        230.62         5.56 o                         
  -9   0   8        423.40        422.82         6.94 o                         
  -8   0   8        222.04        232.35         4.74 o                         
  -7   0   8       1197.93       1201.35        15.30 o                         
  -6   0   8        578.90        596.29         8.15 o                         
  -5   0   8        361.81        349.27         5.54 o                         
  -4   0   8       1602.09       1621.02        17.57 o                         
  -3   0   8         41.96         54.72         1.93 o                         
  -2   0   8       1008.43       1006.08         9.89 o                         
  -1   0   8        510.54        482.66         5.03 o                         
   0   0   8       2529.36       2432.42        22.66 o                         
   1   0   8        894.32        873.39         8.29 o                         
   2   0   8       1757.09       1830.61        18.38 o                         
   3   0   8       2945.39       2854.33        29.23 o                         
   4   0   8        661.34        632.31         8.34 o                         
   5   0   8        716.27        707.69         9.81 o                         
   6   0   8        254.56        235.32         5.90 o                         
   7   0   8        245.24        220.91         5.40 o                         
   8   0   8          3.67         -0.27         1.81 o                         
 -11   1   8        208.08        219.64         5.79 o                         
 -10   1   8         97.63         97.69         4.72 o                         
  -9   1   8        711.27        725.75        11.45 o                         
  -8   1   8        291.96        292.64         6.05 o                         
  -7   1   8        946.67        975.47        12.20 o                         
  -6   1   8        305.04        297.90         6.66 o                         
  -5   1   8         99.04        111.55         3.13 o                         
  -4   1   8        468.81        458.40         6.69 o                         
  -3   1   8          4.66          2.93         0.89 o                         
  -2   1   8        951.04        955.30         9.48 o                         
  -1   1   8       2450.87       2432.94        20.35 o                         
   0   1   8       1189.72       1136.92        10.50 o                         
   1   1   8       1746.88       1776.12        16.03 o                         
   2   1   8        432.72        452.43         6.60 o                         
   3   1   8        559.42        571.72         7.91 o                         
   4   1   8          1.78          4.19         1.25 o                         
   5   1   8         31.19         33.22         2.02 o                         
   6   1   8         88.92         80.39         3.02 o                         
   7   1   8        115.12        134.39         5.14 o                         
   8   1   8        327.09        308.04         7.56 o                         
 -11   2   8        508.38        489.19         9.37 o                         
 -10   2   8         54.29         53.75         3.20 o                         
  -9   2   8       1109.37       1097.91        15.11 o                         
  -8   2   8        263.58        271.36         5.94 o                         
  -7   2   8        201.47        209.87         5.07 o                         
  -6   2   8        750.14        769.99        10.98 o                         
  -5   2   8        302.33        282.61         5.61 o                         
  -4   2   8        379.34        372.28         6.47 o                         
  -3   2   8        451.38        460.41         6.79 o                         
  -2   2   8       1668.59       1608.63        14.90 o                         
  -1   2   8        856.05        880.06         8.97 o                         
   0   2   8       1051.99       1024.75        13.41 o                         
   1   2   8       1684.55       1695.19        15.56 o                         
   2   2   8        105.90        111.20         3.22 o                         
   3   2   8        267.86        306.47         5.46 o                         
   4   2   8        112.42        107.21         3.40 o                         
   5   2   8        341.02        363.52         7.06 o                         
   6   2   8        602.20        590.24         9.60 o                         
   7   2   8        343.86        361.67         7.83 o                         
 -11   3   8        148.65        142.81         6.24 o                         
 -10   3   8         92.06         89.54         4.01 o                         
  -9   3   8         21.19         29.65         2.52 o                         
  -8   3   8        341.14        338.30         6.88 o                         
  -7   3   8        209.06        213.28         5.24 o                         
  -6   3   8       1322.38       1342.84        17.10 o                         
  -5   3   8        548.98        587.18         9.11 o                         
  -4   3   8       2724.99       2807.29        33.87 o                         
  -3   3   8        296.11        329.34         4.82 o                         
  -2   3   8       1735.99       1784.78        17.23 o                         
  -1   3   8         44.85         47.40         2.38 o                         
   0   3   8         33.92         36.33         1.80 o                         
   1   3   8        113.11        115.57         2.69 o                         
   2   3   8        264.66        282.77         5.76 o                         
   3   3   8        579.71        584.72         9.19 o                         
   4   3   8        132.18        141.98         4.31 o                         
   5   3   8        417.11        433.56         8.38 o                         
   6   3   8        243.22        261.49         6.13 o                         
 -10   4   8        477.93        456.66        11.15 o                         
  -9   4   8         23.43         22.63         2.46 o                         
  -8   4   8       1189.19       1199.37        16.27 o                         
  -7   4   8         58.58         60.47         3.21 o                         
  -6   4   8       1189.67       1184.31        15.69 o                         
  -5   4   8         15.94         21.16         2.10 o                         
  -4   4   8        798.99        816.20        11.56 o                         
  -3   4   8         23.49         25.30         1.69 o                         
  -2   4   8        575.69        578.66         7.20 o                         
  -1   4   8       1048.95       1055.29        11.94 o                         
   0   4   8         23.67         25.17         1.67 o                         
   1   4   8        351.83        361.78         5.92 o                         
   2   4   8        274.71        292.75         6.09 o                         
   3   4   8       1216.01       1193.26        15.79 o                         
   4   4   8        187.43        186.53         5.09 o                         
   5   4   8        239.96        234.01         5.82 o                         
   6   4   8        206.46        211.59         5.64 o                         
 -10   5   8        449.71        445.08         9.49 o                         
  -9   5   8         30.54         32.10         2.73 o                         
  -8   5   8        534.32        535.08         9.44 o                         
  -7   5   8          0.59          0.54         1.50 o                         
  -6   5   8        745.80        746.68        11.39 o                         
  -5   5   8        202.39        206.64         5.21 o                         
  -4   5   8         29.33         28.45         1.85 o                         
  -3   5   8        311.93        318.18         5.35 o                         
  -2   5   8          1.07          1.96         1.13 o                         
  -1   5   8       1791.57       1779.23        18.67 o                         
   0   5   8        201.14        194.64         4.03 o                         
   1   5   8        653.74        671.84         9.31 o                         
   2   5   8        137.08        145.92         4.56 o                         
   3   5   8        218.14        210.28         5.47 o                         
   4   5   8         68.68         63.59         3.67 o                         
   5   5   8         20.20         22.90         2.54 o                         
 -10   6   8        518.38        481.21        10.07 o                         
  -9   6   8         16.05         10.89         2.17 o                         
  -8   6   8        292.67        287.60         6.84 o                         
  -7   6   8         23.44         23.64         2.37 o                         
  -6   6   8         76.00         78.52         3.92 o                         
  -5   6   8        801.12        778.94         9.96 o                         
  -4   6   8         32.15         36.00         2.29 o                         
  -3   6   8       1099.21       1066.19        13.39 o                         
  -2   6   8        154.65        160.35         4.32 o                         
  -1   6   8       1415.70       1415.93        15.70 o                         
   0   6   8        149.06        138.33         3.56 o                         
   1   6   8       1292.66       1328.77        17.52 o                         
   2   6   8         70.97         72.68         3.68 o                         
   3   6   8        132.08        134.00         4.60 o                         
   4   6   8         86.21         91.23         4.37 o                         
  -9   7   8          5.17          3.98         1.92 o                         
  -8   7   8         48.58         54.02         3.35 o                         
  -7   7   8         84.22         89.43         4.25 o                         
  -6   7   8          1.54          3.09         1.53 o                         
  -5   7   8        789.55        774.97        11.44 o                         
  -4   7   8         16.35         16.10         1.99 o                         
  -3   7   8       1108.58       1082.87        13.94 o                         
  -2   7   8          1.40         -0.06         1.60 o                         
  -1   7   8        150.09        163.97         4.46 o                         
   0   7   8         36.92         32.15         2.08 o                         
   1   7   8          9.60         10.72         2.09 o                         
   2   7   8         66.05         72.66         3.81 o                         
   3   7   8          6.57          5.44         2.01 o                         
  -8   8   8          1.03          1.17         2.32 o                         
  -7   8   8        572.25        576.80         9.33 o                         
  -6   8   8         82.38         79.13         3.67 o                         
  -5   8   8        280.63        283.80         6.13 o                         
  -4   8   8          0.13          1.69         1.58 o                         
  -3   8   8        307.55        304.01         6.34 o                         
  -2   8   8          5.32          5.81         1.70 o                         
  -1   8   8         20.31         20.23         2.13 o                         
   0   8   8        459.35        457.68         8.37 o                         
   1   8   8          9.06         12.87         2.33 o                         
   2   8   8        748.91        754.27        12.29 o                         
  -6   9   8        119.62        113.10         4.21 o                         
  -5   9   8        244.06        234.36         5.73 o                         
  -4   9   8          6.45          3.38         1.70 o                         
  -3   9   8         90.85         95.71         4.00 o                         
  -2   9   8        144.61        143.50         4.66 o                         
  -1   9   8         21.32         19.89         2.37 o                         
   0   9   8        302.35        317.10         7.47 o                         
  -1 -15   9        200.04        205.76         5.38 o                         
   0 -15   9        107.49        108.73         3.73 o                         
   1 -15   9        262.89        261.81         5.54 o                         
   2 -15   9          3.74          3.25         1.51 o                         
   3 -15   9        166.25        179.80         5.32 o                         
   4 -15   9         86.54         93.53         4.21 o                         
  -3 -14   9        215.96        197.13         5.91 o                         
  -2 -14   9         90.56         89.43         4.25 o                         
  -1 -14   9         51.97         54.31         2.69 o                         
   0 -14   9          0.29          0.16         1.32 o                         
   1 -14   9         21.31         21.51         2.93 o                         
   2 -14   9        142.27        152.34         4.49 o                         
   3 -14   9        238.78        228.81         5.80 o                         
   4 -14   9        172.40        179.47         5.21 o                         
   5 -14   9        120.86        125.29         4.52 o                         
  -4 -13   9        226.65        231.00         7.63 o                         
  -3 -13   9        492.55        486.14         9.50 o                         
  -2 -13   9         20.79         18.26         1.97 o                         
  -1 -13   9        460.75        455.28         6.65 o                         
   0 -13   9         74.31         76.97         3.05 o                         
   1 -13   9       1008.50       1032.06        13.04 o                         
   2 -13   9        622.49        637.31         9.22 o                         
   3 -13   9       1118.91       1097.60        18.39 o                         
   4 -13   9        111.33        113.92         4.10 o                         
   5 -13   9        230.64        257.51         6.36 o                         
   6 -13   9        143.60        144.13         5.55 o                         
  -6 -12   9        151.01        162.49         7.62 o                         
  -5 -12   9         57.75         63.22         4.61 o                         
  -4 -12   9         20.08         17.71         2.09 o                         
  -3 -12   9        550.67        513.83        11.50 o                         
  -2 -12   9         93.80         92.12         3.47 o                         
  -1 -12   9        417.84        428.52         6.22 o                         
   0 -12   9        204.51        200.40         4.06 o                         
   1 -12   9       1054.19       1056.79        15.96 o                         
   2 -12   9        266.56        256.41         5.06 o                         
   3 -12   9        286.80        274.24         5.61 o                         
   4 -12   9        140.67        135.36         3.88 o                         
   5 -12   9          0.40         -0.59         1.30 o                         
   6 -12   9         27.35         24.74         2.49 o                         
   7 -12   9        352.29        343.19         9.70 o                         
  -7 -11   9         40.00         26.87         3.52 o                         
  -6 -11   9         13.19         15.44         2.83 o                         
  -5 -11   9         83.50         88.54         3.36 o                         
  -4 -11   9         33.22         29.44         2.28 o                         
  -3 -11   9       1049.12       1032.49        14.07 o                         
  -2 -11   9          7.61          8.51         1.90 o                         
  -1 -11   9        470.43        483.16         6.59 o                         
   0 -11   9         61.96         58.59         2.28 o                         
   1 -11   9        163.25        166.66         6.03 o                         
   2 -11   9        180.02        193.79         3.93 o                         
   3 -11   9        209.41        191.95         3.88 o                         
   4 -11   9        378.16        370.65         5.57 o                         
   5 -11   9        196.88        189.19         4.57 o                         
   6 -11   9        258.60        262.05         9.54 o                         
   7 -11   9        149.09        148.45         6.00 o                         
   8 -11   9         95.74         88.12         5.58 o                         
  -7 -10   9        541.11        559.28        12.40 o                         
  -6 -10   9          1.93          2.73         1.48 o                         
  -5 -10   9        683.64        718.07        10.78 o                         
  -4 -10   9          1.65          0.71         1.41 o                         
  -3 -10   9       1335.50       1344.66        17.08 o                         
  -2 -10   9        173.14        170.06         4.90 o                         
  -1 -10   9        141.84        135.70         2.98 o                         
   0 -10   9        254.37        245.11         4.24 o                         
   1 -10   9          0.58         -0.65         0.95 o                         
   2 -10   9        293.90        302.49         4.87 o                         
   3 -10   9          0.11         -0.49         0.93 o                         
   4 -10   9        991.33        986.94        13.21 o                         
   5 -10   9        253.33        242.22         6.66 o                         
   6 -10   9       1099.77       1152.57        17.10 o                         
   7 -10   9          5.18          9.74         2.64 o                         
   8 -10   9         92.20        105.22         5.93 o                         
  -8  -9   9          0.04          2.37         2.49 o                         
  -7  -9   9        737.70        751.91        12.58 o                         
  -6  -9   9         56.60         50.49         2.87 o                         
  -5  -9   9        805.80        833.78        12.86 o                         
  -4  -9   9         13.80         14.23         1.79 o                         
  -3  -9   9       1293.14       1303.89        16.48 o                         
  -2  -9   9        392.38        397.79         7.58 o                         
  -1  -9   9        136.97        139.33         2.92 o                         
   0  -9   9       1343.62       1419.93        14.74 o                         
   1  -9   9         54.70         51.36         2.07 o                         
   2  -9   9        611.96        688.17         8.30 o                         
   3  -9   9          0.89         -0.99         1.05 o                         
   4  -9   9        624.05        644.20        10.67 o                         
   5  -9   9        278.82        277.39         7.06 o                         
   6  -9   9        257.12        245.58         6.84 o                         
   7  -9   9        107.88        109.18         4.60 o                         
   8  -9   9          0.82         -0.79         1.77 o                         
  -9  -8   9        398.05        402.00         9.29 o                         
  -8  -8   9         13.22          9.38         2.19 o                         
  -7  -8   9        500.44        481.23         9.85 o                         
  -6  -8   9         43.91         45.94         2.67 o                         
  -5  -8   9        102.45        105.63         3.62 o                         
  -4  -8   9        374.92        376.75         6.77 o                         
  -3  -8   9          0.30          0.96         1.22 o                         
  -2  -8   9        354.98        374.47         6.16 o                         
  -1  -8   9        658.54        631.87         7.16 o                         
   0  -8   9       1142.74       1142.22        11.59 o                         
   1  -8   9        191.01        175.13         3.33 o                         
   2  -8   9       1866.96       1823.48        18.28 o                         
   3  -8   9        293.16        250.07         4.85 o                         
   4  -8   9        457.11        413.95         7.93 o                         
   5  -8   9        296.50        300.74         6.75 o                         
   6  -8   9         66.59         63.42         3.54 o                         
   7  -8   9        701.00        693.33        12.06 o                         
   8  -8   9        173.36        180.12         5.90 o                         
   9  -8   9        197.24        189.74         6.21 o                         
  -9  -7   9         81.43         97.00         5.13 o                         
  -8  -7   9        260.44        252.49         6.47 o                         
  -7  -7   9        111.25        113.80         3.96 o                         
  -6  -7   9         20.41         20.67         1.84 o                         
  -5  -7   9         33.75         28.32         1.92 o                         
  -4  -7   9        981.33        991.76        15.67 o                         
  -3  -7   9          2.69          4.91         1.33 o                         
  -2  -7   9       2811.77       2733.17        26.04 o                         
  -1  -7   9         99.49         99.10         2.35 o                         
   0  -7   9        813.73        760.90         7.88 o                         
   1  -7   9         23.85         17.46         1.13 o                         
   2  -7   9        589.05        565.23         9.63 o                         
   3  -7   9        284.25        305.15         8.53 o                         
   4  -7   9          9.81         11.30         2.15 o                         
   5  -7   9        328.78        356.95         7.41 o                         
   6  -7   9        268.06        259.84         6.43 o                         
   7  -7   9        482.20        480.29         9.41 o                         
   8  -7   9         57.39         57.97         3.74 o                         
   9  -7   9        229.63        221.40         6.58 o                         
 -10  -6   9          7.33          8.34         2.44 o                         
  -9  -6   9          2.91          4.30         2.69 o                         
  -8  -6   9         48.54         54.86         3.44 o                         
  -7  -6   9        299.82        291.00         6.05 o                         
  -6  -6   9        855.92        849.30        11.80 o                         
  -5  -6   9         28.50         30.36         2.02 o                         
  -4  -6   9       2022.73       2056.55        22.14 o                         
  -3  -6   9         16.09         15.92         1.50 o                         
  -2  -6   9       1785.90       1762.39        15.15 o                         
  -1  -6   9          0.12         -0.38         0.70 o                         
   0  -6   9        383.30        379.65         4.50 o                         
   1  -6   9        307.81        318.45         3.93 o                         
   2  -6   9          9.00          7.72         1.32 o                         
   3  -6   9       1287.89       1324.77        16.32 o                         
   4  -6   9          0.06          2.07         1.34 o                         
   5  -6   9       1208.07       1220.36        18.56 o                         
   6  -6   9         20.83         19.77         2.11 o                         
   7  -6   9        598.13        603.28        13.32 o                         
   8  -6   9         49.88         46.82         3.31 o                         
   9  -6   9         93.88         89.35         4.44 o                         
 -10  -5   9        130.59        129.59         5.08 o                         
  -9  -5   9        107.16        124.98         4.79 o                         
  -8  -5   9        940.47        936.63        18.96 o                         
  -7  -5   9        585.88        594.42        11.23 o                         
  -6  -5   9       2307.88       2298.79        26.29 o                         
  -5  -5   9        716.85        741.48        10.21 o                         
  -4  -5   9       1850.90       1867.27        20.20 o                         
  -3  -5   9          7.09          8.18         0.99 o                         
  -2  -5   9        248.51        260.78         3.41 o                         
  -1  -5   9        208.52        210.48         3.07 o                         
   0  -5   9        303.92        338.60         4.08 o                         
   1  -5   9       1642.37       1668.79        14.40 o                         
   2  -5   9         37.68         37.22         2.01 o                         
   3  -5   9       2416.24       2425.97        27.29 o                         
   4  -5   9         38.99         36.98         2.51 o                         
   5  -5   9        358.80        359.88         6.58 o                         
   6  -5   9          7.74          8.11         1.57 o                         
   7  -5   9        364.53        356.83         8.24 o                         
   8  -5   9        150.08        169.63         5.32 o                         
   9  -5   9         14.97         19.69         3.26 o                         
 -10  -4   9        302.41        322.22         9.83 o                         
  -9  -4   9        249.09        249.97         5.62 o                         
  -8  -4   9        466.51        463.96        10.18 o                         
  -7  -4   9         10.22          9.20         2.47 o                         
  -6  -4   9        634.82        662.92        12.03 o                         
  -5  -4   9         42.78         50.98         3.28 o                         
  -4  -4   9         23.09         22.46         1.69 o                         
  -3  -4   9        705.61        707.36         8.08 o                         
  -2  -4   9        295.53        287.36         3.53 o                         
  -1  -4   9       2090.04       2091.47        17.58 o                         
   0  -4   9        135.99        133.58         2.34 o                         
   1  -4   9       2545.62       2496.86        31.05 o                         
   2  -4   9         13.24         13.27         1.51 o                         
   3  -4   9       3944.29       3906.43        42.01 o                         
   4  -4   9         63.52         68.16         2.82 o                         
   5  -4   9        394.81        385.32         6.67 o                         
   6  -4   9        192.07        194.55         6.61 o                         
   7  -4   9          1.79          1.90         1.29 o                         
   8  -4   9        262.64        234.88         7.66 o                         
 -10  -3   9        429.38        441.02        10.64 o                         
  -9  -3   9        104.15        110.21         5.32 o                         
  -8  -3   9        175.97        186.12         5.07 o                         
  -7  -3   9          6.26          6.21         1.42 o                         
  -6  -3   9        317.91        321.14         6.69 o                         
  -5  -3   9        690.77        679.72         8.44 o                         
  -4  -3   9        774.74        765.85         9.25 o                         
  -3  -3   9       1923.21       1920.27        18.99 o                         
  -2  -3   9       1536.79       1538.34        13.34 o                         
  -1  -3   9       5129.86       5135.33        40.76 o                         
   0  -3   9       1040.49       1021.49         9.39 o                         
   1  -3   9       1055.43       1087.39         9.88 o                         
   2  -3   9        366.57        364.56         5.10 o                         
   3  -3   9        292.08        280.31         5.21 o                         
   4  -3   9         44.34         44.91         2.28 o                         
   5  -3   9         13.27         17.55         1.55 o                         
   6  -3   9        630.25        631.73        15.75 o                         
   7  -3   9          3.55          6.23         2.44 o                         
   8  -3   9        512.47        513.82        11.70 o                         
 -11  -2   9        323.33        319.75         8.17 o                         
 -10  -2   9        116.18        111.10         3.66 o                         
  -9  -2   9         11.41          8.60         1.31 o                         
  -8  -2   9        238.36        237.79         4.46 o                         
  -7  -2   9         40.51         42.20         2.01 o                         
  -6  -2   9        157.01        174.90         3.61 o                         
  -5  -2   9       1706.16       1658.79        19.12 o                         
  -4  -2   9        875.99        845.31        10.18 o                         
  -3  -2   9       1308.33       1306.39        13.06 o                         
  -2  -2   9       1183.65       1227.53        12.24 o                         
  -1  -2   9       1434.40       1469.10        12.86 o                         
   0  -2   9         12.39         10.79         0.92 o                         
   1  -2   9        121.08        133.21         2.44 o                         
   2  -2   9        439.57        442.47         5.06 o                         
   3  -2   9         91.23         95.05         2.89 o                         
   4  -2   9       2518.70       2553.19        34.85 o                         
   5  -2   9         11.08          7.94         2.26 o                         
   6  -2   9       1490.91       1511.27        23.35 o                         
   7  -2   9        164.34        175.45         6.62 o                         
   8  -2   9        458.54        452.18        10.97 o                         
 -11  -1   9         14.66         17.40         2.23 o                         
 -10  -1   9         18.65         17.78         1.98 o                         
  -9  -1   9        175.85        169.34         4.78 o                         
  -8  -1   9        523.58        510.07         7.97 o                         
  -7  -1   9        687.52        686.69        10.00 o                         
  -6  -1   9       1457.36       1483.88        16.69 o                         
  -5  -1   9       2225.14       2249.27        25.27 o                         
  -4  -1   9        181.21        181.12         3.76 o                         
  -3  -1   9       1581.80       1560.19        15.25 o                         
  -2  -1   9          4.95          2.46         0.85 o                         
  -1  -1   9        797.30        843.93         8.12 o                         
   0  -1   9       2700.66       2737.79        22.74 o                         
   1  -1   9        861.14        850.33         8.93 o                         
   2  -1   9       2088.38       2168.05        20.04 o                         
   3  -1   9       1365.41       1390.99        16.81 o                         
   4  -1   9       1616.81       1593.21        21.24 o                         
   5  -1   9         25.25         32.31         2.01 o                         
   6  -1   9        718.26        736.47        14.54 o                         
   7  -1   9         35.15         32.74         3.55 o                         
   8  -1   9        179.00        185.13         7.07 o                         
 -11   0   9        133.60        119.87         5.43 o                         
 -10   0   9        583.57        590.74         9.83 o                         
  -9   0   9        130.78        121.28         4.07 o                         
  -8   0   9        650.11        647.86        12.15 o                         
  -7   0   9        247.10        241.30         4.84 o                         
  -6   0   9       1160.48       1173.10        14.79 o                         
  -5   0   9        214.63        257.63         4.80 o                         
  -4   0   9        402.75        369.44         5.86 o                         
  -3   0   9        515.59        524.99         6.90 o                         
  -2   0   9        160.36        146.21         3.00 o                         
  -1   0   9        206.13        210.60         4.00 o                         
   0   0   9       1101.80       1090.80        10.58 o                         
   1   0   9        955.13        953.10         9.49 o                         
   2   0   9       1532.58       1559.11        17.21 o                         
   3   0   9        936.35        932.95        11.37 o                         
   4   0   9        111.24        115.86         3.67 o                         
   5   0   9          3.59          4.54         1.45 o                         
   6   0   9         78.68         65.42         3.80 o                         
   7   0   9        152.98        164.12         6.72 o                         
 -11   1   9        133.08        127.03         4.94 o                         
 -10   1   9        594.81        588.15        10.65 o                         
  -9   1   9        136.87        134.22         4.43 o                         
  -8   1   9        558.90        558.46         9.19 o                         
  -7   1   9        436.11        447.60         7.78 o                         
  -6   1   9        272.41        284.07         5.82 o                         
  -5   1   9        655.37        671.43         9.27 o                         
  -4   1   9        152.53        143.17         3.70 o                         
  -3   1   9       1455.32       1439.58        16.40 o                         
  -2   1   9        420.09        393.41         5.18 o                         
  -1   1   9       2157.06       2092.25        18.76 o                         
   0   1   9        235.66        256.41         3.83 o                         
   1   1   9        406.68        402.88         5.07 o                         
   2   1   9       1096.88       1116.97        13.28 o                         
   3   1   9         87.72         80.35         2.85 o                         
   4   1   9        110.51        118.16         3.34 o                         
   5   1   9        142.44        143.13         3.73 o                         
   6   1   9        273.20        292.25         6.08 o                         
   7   1   9        340.47        343.25         7.90 o                         
 -11   2   9         27.82         36.95         3.19 o                         
 -10   2   9        160.71        154.12         4.97 o                         
  -9   2   9        212.32        214.21         5.59 o                         
  -8   2   9        140.72        129.38         5.72 o                         
  -7   2   9        668.43        662.16        10.30 o                         
  -6   2   9        124.50        139.91         4.24 o                         
  -5   2   9       1431.58       1419.34        17.75 o                         
  -4   2   9        417.51        475.90         7.87 o                         
  -3   2   9        747.69        774.14        10.86 o                         
  -2   2   9        502.19        548.36         6.74 o                         
  -1   2   9       2913.14       2937.02        26.92 o                         
   0   2   9        896.89        906.24         9.83 o                         
   1   2   9         59.09         63.36         2.17 o                         
   2   2   9        881.29        916.96        12.51 o                         
   3   2   9        214.55        222.36         5.13 o                         
   4   2   9        570.50        552.71         9.01 o                         
   5   2   9        507.44        517.08        10.57 o                         
   6   2   9        450.49        460.95         9.13 o                         
 -10   3   9          3.46          3.58         1.81 o                         
  -9   3   9        210.85        196.72         5.50 o                         
  -8   3   9        176.58        171.31         5.91 o                         
  -7   3   9        909.99        914.07        13.14 o                         
  -6   3   9        357.31        358.08         7.01 o                         
  -5   3   9       2911.96       2909.37        32.98 o                         
  -4   3   9       1094.10       1111.36        14.68 o                         
  -3   3   9        876.85        914.09        11.45 o                         
  -2   3   9        167.32        175.81         3.49 o                         
  -1   3   9         12.36         16.42         1.69 o                         
   0   3   9       1408.23       1381.36        14.86 o                         
   1   3   9        138.11        149.34         4.30 o                         
   2   3   9        557.83        581.58         9.29 o                         
   3   3   9        437.62        431.21         7.80 o                         
   4   3   9        594.70        597.06         9.78 o                         
   5   3   9        242.35        238.39         5.87 o                         
   6   3   9        209.36        208.62         5.60 o                         
 -10   4   9         19.96         14.77         2.38 o                         
  -9   4   9        801.76        780.54        12.39 o                         
  -8   4   9         57.12         55.11         3.32 o                         
  -7   4   9        558.15        562.13         9.60 o                         
  -6   4   9          0.45          0.94         1.54 o                         
  -5   4   9        273.03        303.80         6.46 o                         
  -4   4   9        282.71        281.13         6.06 o                         
  -3   4   9        340.47        335.19         5.47 o                         
  -2   4   9        108.16        112.96         3.05 o                         
  -1   4   9        170.79        178.67         3.76 o                         
   0   4   9       1147.64       1154.38        13.03 o                         
   1   4   9         77.95         83.30         3.56 o                         
   2   4   9        648.55        665.58        10.45 o                         
   3   4   9         27.23         31.85         2.55 o                         
   4   4   9        174.28        198.82         5.50 o                         
   5   4   9        129.08        120.82         4.47 o                         
  -9   5   9        987.47        997.05        14.93 o                         
  -8   5   9         15.02         22.23         2.95 o                         
  -7   5   9        440.20        441.08         8.42 o                         
  -6   5   9         15.76         20.08         2.24 o                         
  -5   5   9          8.51         10.82         1.95 o                         
  -4   5   9        613.95        601.87         8.21 o                         
  -3   5   9         40.55         32.14         2.05 o                         
  -2   5   9        855.26        860.22        10.82 o                         
  -1   5   9          5.82          6.36         1.40 o                         
   0   5   9        743.70        741.76         9.48 o                         
   1   5   9        204.01        209.02         5.49 o                         
   2   5   9        570.22        587.51         9.93 o                         
   3   5   9         37.98         46.02         3.09 o                         
   4   5   9          6.65          5.76         1.92 o                         
  -9   6   9        283.08        283.11         7.79 o                         
  -8   6   9         65.35         63.82         3.68 o                         
  -7   6   9        118.44        109.67         4.45 o                         
  -6   6   9        173.52        177.40         5.29 o                         
  -5   6   9          3.16          6.41         1.60 o                         
  -4   6   9        913.88        904.67        11.34 o                         
  -3   6   9         33.66         39.06         2.51 o                         
  -2   6   9       1253.51       1227.78        17.21 o                         
  -1   6   9         26.21         23.90         1.97 o                         
   0   6   9        908.57        883.70        10.99 o                         
   1   6   9        248.35        250.70         6.23 o                         
   2   6   9        519.72        533.72         9.60 o                         
   3   6   9        161.15        160.23         5.33 o                         
  -8   7   9        377.56        372.89         8.11 o                         
  -7   7   9        100.61         93.92         4.37 o                         
  -6   7   9        739.79        707.06        11.69 o                         
  -5   7   9         25.63         21.27         2.13 o                         
  -4   7   9       1246.85       1240.68        15.74 o                         
  -3   7   9         25.23         28.68         2.39 o                         
  -2   7   9        387.65        379.36         7.75 o                         
  -1   7   9         13.86         13.28         1.91 o                         
   0   7   9         21.77         21.28         2.39 o                         
   1   7   9         90.74         95.19         4.41 o                         
   2   7   9         13.77         12.07         2.35 o                         
  -7   8   9         29.96         31.41         2.93 o                         
  -6   8   9        335.73        336.68         6.88 o                         
  -5   8   9         35.77         35.49         2.68 o                         
  -4   8   9        181.96        180.75         5.08 o                         
  -3   8   9          4.04          1.55         1.63 o                         
  -2   8   9         16.13         17.45         2.23 o                         
  -1   8   9        170.86        171.54         4.91 o                         
   0   8   9          2.27          2.13         1.75 o                         
   0 -15  10        166.73        162.29         4.37 o                         
   1 -15  10          0.24          0.41         1.46 o                         
   2 -15  10        268.56        272.48         5.65 o                         
   3 -15  10        226.11        239.23         6.10 o                         
  -3 -14  10        216.44        208.68         6.18 o                         
  -2 -14  10        345.32        324.82         7.74 o                         
  -1 -14  10         12.12         11.43         1.64 o                         
   0 -14  10        234.02        241.71         5.16 o                         
   1 -14  10         72.52         72.04         3.10 o                         
   2 -14  10        453.55        440.55         7.43 o                         
   3 -14  10        336.16        345.79         6.33 o                         
   4 -14  10        651.13        656.87        10.72 o                         
   5 -14  10        353.61        373.65         8.54 o                         
  -4 -13  10        251.96        264.96         6.83 o                         
  -3 -13  10         61.82         63.60         3.82 o                         
  -2 -13  10       1076.35       1065.53        16.28 o                         
  -1 -13  10        117.21        116.65         3.12 o                         
   0 -13  10       1115.78       1128.71        13.97 o                         
   1 -13  10        179.35        186.34         4.49 o                         
   2 -13  10        851.35        860.66        11.43 o                         
   3 -13  10        192.73        203.47         5.88 o                         
   4 -13  10        351.14        351.02         6.46 o                         
   5 -13  10         40.09         32.85         2.86 o                         
   6 -13  10         78.03         83.87         5.20 o                         
  -5 -12  10         45.20         56.67         4.21 o                         
  -4 -12  10        186.12        183.11         6.08 o                         
  -3 -12  10         12.38          9.82         2.15 o                         
  -2 -12  10        582.81        640.98        11.19 o                         
  -1 -12  10        233.64        225.23         4.19 o                         
   0 -12  10       1005.91       1003.80        11.71 o                         
   1 -12  10        263.93        273.62         5.30 o                         
   2 -12  10        487.65        482.41         8.06 o                         
   3 -12  10        227.48        236.00         4.48 o                         
   4 -12  10         14.26          5.96         1.58 o                         
   5 -12  10        396.66        391.16         8.62 o                         
   6 -12  10         94.17        102.64         4.30 o                         
   7 -12  10        679.01        734.75        15.14 o                         
  -6 -11  10        372.45        366.73         8.10 o                         
  -5 -11  10        114.93        116.00         4.41 o                         
  -4 -11  10       1240.08       1262.68        18.34 o                         
  -3 -11  10         25.01         23.82         2.58 o                         
  -2 -11  10        930.13        933.39        14.93 o                         
  -1 -11  10         35.86         39.61         1.87 o                         
   0 -11  10        725.66        714.93         8.90 o                         
   1 -11  10        505.39        502.07         7.50 o                         
   2 -11  10          0.72          2.60         1.26 o                         
   3 -11  10        523.09        521.45         7.79 o                         
   4 -11  10         10.55          8.28         1.66 o                         
   5 -11  10        495.75        487.83         9.35 o                         
   6 -11  10        189.09        182.83         5.66 o                         
   7 -11  10        556.93        531.85        10.41 o                         
  -7 -10  10         19.27         16.48         2.51 o                         
  -6 -10  10        469.81        492.96        13.90 o                         
  -5 -10  10          1.50          2.82         1.70 o                         
  -4 -10  10       1387.26       1410.55        19.73 o                         
  -3 -10  10         11.05         12.88         2.14 o                         
  -2 -10  10        597.20        591.73        10.17 o                         
  -1 -10  10         15.79         19.01         1.43 o                         
   0 -10  10         23.05         23.81         1.52 o                         
   1 -10  10        382.39        398.32         5.59 o                         
   2 -10  10         53.89         54.06         2.17 o                         
   3 -10  10       1337.44       1335.00        14.30 o                         
   4 -10  10         47.25         50.28         2.44 o                         
   5 -10  10        612.52        631.44        11.08 o                         
   6 -10  10        192.72        197.54         5.93 o                         
   7 -10  10        334.90        341.32         8.17 o                         
   8 -10  10        200.99        210.90         6.88 o                         
  -8  -9  10        745.62        724.13        19.63 o                         
  -7  -9  10         13.13         11.17         2.32 o                         
  -6  -9  10        578.41        591.30        15.75 o                         
  -5  -9  10         20.86         22.66         2.47 o                         
  -4  -9  10        402.67        409.16         8.12 o                         
  -3  -9  10        343.45        361.37         7.43 o                         
  -2  -9  10       1059.88       1102.09        15.67 o                         
  -1  -9  10       1567.85       1581.14        16.34 o                         
   0  -9  10         76.04         60.26         2.11 o                         
   1  -9  10       1026.18       1046.31        11.78 o                         
   2  -9  10         10.70          7.77         1.11 o                         
   3  -9  10       1113.62       1118.30        14.35 o                         
   4  -9  10         12.98         15.24         2.14 o                         
   5  -9  10        281.15        280.75         6.77 o                         
   6  -9  10         41.34         36.29         2.93 o                         
   7  -9  10         98.43        106.96         4.78 o                         
   8  -9  10        163.52        166.90         5.85 o                         
  -8  -8  10        506.32        494.99         9.86 o                         
  -7  -8  10         65.75         61.86         3.75 o                         
  -6  -8  10        831.94        815.96        13.06 o                         
  -5  -8  10         27.74         26.22         2.53 o                         
  -4  -8  10          8.32         14.21         1.79 o                         
  -3  -8  10        706.45        698.61        10.21 o                         
  -2  -8  10         34.34         33.29         2.10 o                         
  -1  -8  10       1512.51       1498.71        15.59 o                         
   0  -8  10          1.48          1.25         0.89 o                         
   1  -8  10       1279.77       1211.58        17.57 o                         
   2  -8  10         34.46         35.12         1.55 o                         
   3  -8  10        978.30        947.32        14.01 o                         
   4  -8  10          3.31          5.24         1.71 o                         
   5  -8  10         17.76         23.73         2.47 o                         
   6  -8  10        311.18        316.27         7.37 o                         
   7  -8  10         65.74         57.02         3.69 o                         
   8  -8  10        374.72        373.76         8.64 o                         
  -9  -7  10         24.28         29.68         2.86 o                         
  -8  -7  10          3.27          0.58         1.82 o                         
  -7  -7  10        126.67        125.07         4.65 o                         
  -6  -7  10          0.32          1.01         1.45 o                         
  -5  -7  10        847.14        843.19        11.80 o                         
  -4  -7  10         61.58         67.66         3.54 o                         
  -3  -7  10       3170.47       3183.08        35.02 o                         
  -2  -7  10         70.34         72.88         1.96 o                         
  -1  -7  10       1838.15       1828.66        16.59 o                         
   0  -7  10        115.79        101.97         2.34 o                         
   1  -7  10        121.67        122.33         3.29 o                         
   2  -7  10         24.99         39.13         2.60 o                         
   3  -7  10        369.03        392.76         7.61 o                         
   4  -7  10        313.28        318.65         6.92 o                         
   5  -7  10        224.23        205.78         5.69 o                         
   6  -7  10        816.46        862.24        13.80 o                         
   7  -7  10          4.41          1.00         2.04 o                         
   8  -7  10        397.87        383.61         8.66 o                         
  -9  -6  10        192.13        200.06         5.99 o                         
  -8  -6  10        274.40        287.40         6.27 o                         
  -7  -6  10        860.59        834.00        11.94 o                         
  -6  -6  10        258.80        267.76         5.57 o                         
  -5  -6  10       1814.91       1820.10        21.52 o                         
  -4  -6  10       1453.53       1436.64        17.44 o                         
  -3  -6  10       1110.56       1091.24        15.18 o                         
  -2  -6  10        388.94        384.43         4.74 o                         
  -1  -6  10        437.50        412.51         5.04 o                         
   0  -6  10         15.00         19.83         1.23 o                         
   1  -6  10          4.29          5.70         0.87 o                         
   2  -6  10        975.36       1010.68        13.34 o                         
   3  -6  10        445.75        457.05         7.63 o                         
   4  -6  10       1777.46       1783.85        21.46 o                         
   5  -6  10         68.53         65.07         5.43 o                         
   6  -6  10        835.44        861.24        13.82 o                         
   7  -6  10         52.36         58.66         3.59 o                         
   8  -6  10         14.36         13.05         2.29 o                         
 -10  -5  10         16.77         20.77         3.07 o                         
  -9  -5  10        181.92        198.76         7.00 o                         
  -8  -5  10        571.91        553.00        19.40 o                         
  -7  -5  10        158.36        167.46         5.99 o                         
  -6  -5  10        594.74        612.11        11.74 o                         
  -5  -5  10        148.18        159.08         5.35 o                         
  -4  -5  10          3.46          0.67         1.56 o                         
  -3  -5  10         14.62         17.81         1.20 o                         
  -2  -5  10         93.77         80.27         2.00 o                         
  -1  -5  10          0.72          2.65         0.86 o                         
   0  -5  10       2618.33       2597.50        21.66 o                         
   1  -5  10         35.34         43.55         1.46 o                         
   2  -5  10       1501.70       1564.06        18.70 o                         
   3  -5  10          0.02         -0.54         1.34 o                         
   4  -5  10        633.05        611.58         9.43 o                         
   5  -5  10          6.35          7.16         1.57 o                         
   6  -5  10        281.42        265.45         5.71 o                         
   7  -5  10         27.91         28.17         2.56 o                         
   8  -5  10         20.29         22.75         3.30 o                         
 -10  -4  10        172.93        186.46         7.00 o                         
  -9  -4  10        196.44        216.17         7.24 o                         
  -8  -4  10        322.82        332.01         8.60 o                         
  -7  -4  10        352.32        365.31         8.73 o                         
  -6  -4  10         42.89         44.04         3.39 o                         
  -5  -4  10        302.48        298.53         5.97 o                         
  -4  -4  10       1234.23       1227.03        14.54 o                         
  -3  -4  10        573.80        565.02         7.03 o                         
  -2  -4  10        700.49        675.05         7.42 o                         
  -1  -4  10        234.56        237.81         3.53 o                         
   0  -4  10       2748.97       2732.79        23.73 o                         
   1  -4  10        253.72        258.01         3.90 o                         
   2  -4  10       1347.79       1363.05        17.80 o                         
   3  -4  10        186.61        179.84         4.35 o                         
   4  -4  10        274.82        288.67         5.67 o                         
   5  -4  10        623.85        585.49         9.93 o                         
   6  -4  10         33.27         31.27         2.60 o                         
   7  -4  10        257.45        258.23         7.96 o                         
   8  -4  10         18.98         31.19         3.74 o                         
 -10  -3  10        132.16        127.90         6.06 o                         
  -9  -3  10        112.74        119.05         5.60 o                         
  -8  -3  10         12.01          9.18         2.39 o                         
  -7  -3  10        287.05        302.86         6.40 o                         
  -6  -3  10          3.35          4.14         1.45 o                         
  -5  -3  10        694.62        719.12         9.57 o                         
  -4  -3  10       1446.77       1418.22        15.72 o                         
  -3  -3  10       1239.99       1222.02        13.08 o                         
  -2  -3  10        318.96        325.88         4.51 o                         
  -1  -3  10        814.93        816.43         7.97 o                         
   0  -3  10         71.87         93.85         2.12 o                         
   1  -3  10         37.98         40.36         1.57 o                         
   2  -3  10         15.36         14.42         1.16 o                         
   3  -3  10        142.12        126.20         3.53 o                         
   4  -3  10        109.58         96.80         3.10 o                         
   5  -3  10        972.18        994.55        16.87 o                         
   6  -3  10          1.47          2.27         2.31 o                         
   7  -3  10        661.05        669.90        13.64 o                         
   8  -3  10          5.36          4.46         2.64 o                         
 -10  -2  10         37.04         44.76         4.22 o                         
  -9  -2  10        327.21        318.92         6.11 o                         
  -8  -2  10        180.03        184.52         5.63 o                         
  -7  -2  10        300.58        292.60         5.11 o                         
  -6  -2  10        156.93        164.50         3.66 o                         
  -5  -2  10        394.64        391.94         6.06 o                         
  -4  -2  10       1298.90       1331.44        15.07 o                         
  -3  -2  10        517.19        522.02         7.24 o                         
  -2  -2  10        482.78        490.48         6.18 o                         
  -1  -2  10        130.11        139.90         2.56 o                         
   0  -2  10        222.33        209.56         3.33 o                         
   1  -2  10        737.08        752.10         7.84 o                         
   2  -2  10        763.49        794.77         9.16 o                         
   3  -2  10       1203.94       1247.04        15.37 o                         
   4  -2  10        334.52        324.09         8.07 o                         
   5  -2  10        879.53        921.23        16.11 o                         
   6  -2  10        371.71        364.18         9.28 o                         
   7  -2  10        260.29        258.44         8.13 o                         
 -10  -1  10         51.10         39.82         2.65 o                         
  -9  -1  10        138.51        135.77         3.92 o                         
  -8  -1  10        180.80        189.33         4.29 o                         
  -7  -1  10        760.73        732.74         9.83 o                         
  -6  -1  10        215.08        221.71         4.50 o                         
  -5  -1  10        464.86        450.22         6.82 o                         
  -4  -1  10        540.46        583.24         8.06 o                         
  -3  -1  10          3.90          2.30         1.13 o                         
  -2  -1  10        710.46        723.66         8.29 o                         
  -1  -1  10        583.04        570.81         6.70 o                         
   0  -1  10        795.97        812.09         8.44 o                         
   1  -1  10        250.04        240.31         3.62 o                         
   2  -1  10       1130.71       1128.76        11.48 o                         
   3  -1  10        590.08        560.04         9.10 o                         
   4  -1  10        173.03        164.26         4.25 o                         
   5  -1  10        153.35        160.91         7.34 o                         
   6  -1  10          0.04          0.91         2.09 o                         
   7  -1  10          7.87          4.91         2.84 o                         
 -10   0  10        252.94        252.49         6.04 o                         
  -9   0  10        289.67        301.86         6.54 o                         
  -8   0  10         76.97         79.02         3.47 o                         
  -7   0  10        386.83        397.27         6.66 o                         
  -6   0  10        314.62        292.87         5.48 o                         
  -5   0  10         57.09         68.62         2.76 o                         
  -4   0  10        810.23        763.21        10.01 o                         
  -3   0  10        412.71        419.65         7.05 o                         
  -2   0  10        345.72        310.37         5.66 o                         
  -1   0  10       1432.91       1430.60        13.94 o                         
   0   0  10        953.06        963.73        10.29 o                         
   1   0  10        963.58        992.00        10.48 o                         
   2   0  10        413.62        414.00         6.42 o                         
   3   0  10        630.94        630.92         8.64 o                         
   4   0  10         35.18         31.03         2.47 o                         
   5   0  10        520.70        499.76         8.35 o                         
   6   0  10        153.02        145.99         5.26 o                         
   7   0  10         55.53         45.19         4.70 o                         
 -10   1  10         35.87         39.56         2.90 o                         
  -9   1  10        453.14        464.26         8.58 o                         
  -8   1  10         98.10         93.83         3.87 o                         
  -7   1  10         90.61         90.86         3.63 o                         
  -6   1  10        389.96        383.90         7.16 o                         
  -5   1  10         12.03          9.89         1.73 o                         
  -4   1  10       1934.25       1913.78        22.66 o                         
  -3   1  10        106.43        119.55         4.06 o                         
  -2   1  10        129.12        137.53         3.23 o                         
  -1   1  10        358.71        379.86         5.30 o                         
   0   1  10        204.92        202.84         3.54 o                         
   1   1  10        417.63        437.24         5.76 o                         
   2   1  10         59.53         59.55         2.62 o                         
   3   1  10         96.23         97.24         3.22 o                         
   4   1  10         78.02         69.64         3.21 o                         
   5   1  10        226.63        254.33         5.40 o                         
   6   1  10         56.18         62.48         4.16 o                         
 -10   2  10         10.18          7.00         2.58 o                         
  -9   2  10        169.69        184.26         5.35 o                         
  -8   2  10        198.74        191.94         5.34 o                         
  -7   2  10         14.18         14.73         1.97 o                         
  -6   2  10        141.21        151.67         4.59 o                         
  -5   2  10        950.74        943.89        13.19 o                         
  -4   2  10        651.53        708.83        10.61 o                         
  -3   2  10        217.61        226.31         5.20 o                         
  -2   2  10        297.03        322.92         5.52 o                         
  -1   2  10        361.80        359.87         7.46 o                         
   0   2  10         57.01         63.84         2.44 o                         
   1   2  10        847.97        852.37        10.89 o                         
   2   2  10        133.53        141.00         4.29 o                         
   3   2  10        388.08        378.82         7.19 o                         
   4   2  10        626.26        633.15        11.31 o                         
   5   2  10        453.58        471.74        12.45 o                         
 -10   3  10        142.19        143.96         5.06 o                         
  -9   3  10         34.12         32.05         2.80 o                         
  -8   3  10        678.17        699.29        11.34 o                         
  -7   3  10         64.36         73.13         3.65 o                         
  -6   3  10       1468.16       1428.60        18.53 o                         
  -5   3  10        610.21        633.15        10.18 o                         
  -4   3  10       1028.58       1056.09        14.45 o                         
  -3   3  10        228.72        226.96         5.37 o                         
  -2   3  10        377.76        362.68         5.75 o                         
  -1   3  10        209.34        208.71         3.96 o                         
   0   3  10          3.86          1.72         1.12 o                         
   1   3  10        662.31        660.92        10.25 o                         
   2   3  10         71.36         74.57         3.50 o                         
   3   3  10        359.19        341.96         7.01 o                         
   4   3  10        216.25        226.37         5.80 o                         
   5   3  10        202.56        202.10         5.66 o                         
  -9   4  10          2.71          3.21         2.26 o                         
  -8   4  10        896.69        889.62        13.64 o                         
  -7   4  10         31.15         33.14         2.75 o                         
  -6   4  10        503.14        504.84         9.09 o                         
  -5   4  10          5.93          5.27         1.79 o                         
  -4   4  10        145.15        151.23         4.65 o                         
  -3   4  10        137.37        136.26         3.54 o                         
  -2   4  10         20.56         23.25         1.81 o                         
  -1   4  10        808.04        799.42        10.08 o                         
   0   4  10        244.98        248.05         4.66 o                         
   1   4  10        604.77        619.21        10.08 o                         
   2   4  10        142.32        145.67         4.78 o                         
   3   4  10        172.12        178.19         5.69 o                         
   4   4  10        126.34        115.86         5.21 o                         
  -9   5  10          0.06         -0.74         2.09 o                         
  -8   5  10        205.23        207.81         5.97 o                         
  -7   5  10         27.44         19.04         2.41 o                         
  -6   5  10          0.36          2.45         1.74 o                         
  -5   5  10        872.46        843.22        12.82 o                         
  -4   5  10         15.07         15.88         2.20 o                         
  -3   5  10        808.90        808.39        10.39 o                         
  -2   5  10        107.42        113.88         3.90 o                         
  -1   5  10       1283.63       1236.02        20.65 o                         
   0   5  10        132.02        139.13         3.64 o                         
   1   5  10        515.43        535.39         9.50 o                         
   2   5  10        129.24        136.03         4.84 o                         
   3   5  10        155.44        153.44         7.87 o                         
  -8   6  10         66.03         68.25         3.84 o                         
  -7   6  10        339.33        352.56         7.85 o                         
  -6   6  10         29.61         33.97         3.18 o                         
  -5   6  10        910.58        950.24        14.23 o                         
  -4   6  10          6.08          8.07         1.69 o                         
  -3   6  10        856.34        862.83        12.00 o                         
  -2   6  10         24.17         25.02         2.39 o                         
  -1   6  10        563.94        563.11         8.97 o                         
   0   6  10         21.73         15.87         1.92 o                         
   1   6  10        387.89        405.66         8.32 o                         
   2   6  10        190.02        192.31         6.87 o                         
  -7   7  10        438.47        453.39         9.22 o                         
  -6   7  10         62.46         57.31         3.66 o                         
  -5   7  10        423.35        415.07         8.57 o                         
  -4   7  10         15.72         13.60         2.03 o                         
  -3   7  10        186.32        167.05         4.89 o                         
  -2   7  10         24.90         19.42         2.19 o                         
  -1   7  10          0.21          0.60         1.66 o                         
   0   7  10         84.23         84.37         4.33 o                         
  -2 -14  11          1.00         -1.26         1.83 o                         
  -1 -14  11        322.24        322.24         7.68 o                         
   0 -14  11         96.25         88.89         3.38 o                         
   1 -14  11        527.79        518.08         8.18 o                         
   2 -14  11        222.12        204.26         4.85 o                         
   3 -14  11        807.16        754.86        13.75 o                         
   4 -14  11        241.76        251.33         6.89 o                         
  -4 -13  11          9.41          7.57         2.13 o                         
  -3 -13  11        684.49        732.16        12.77 o                         
  -2 -13  11        128.56        134.56         5.11 o                         
  -1 -13  11        394.73        411.46         6.78 o                         
   0 -13  11        511.21        503.06         7.88 o                         
   1 -13  11        767.01        778.77        10.65 o                         
   2 -13  11        728.34        751.71        10.41 o                         
   3 -13  11        318.63        324.81         5.99 o                         
   4 -13  11        276.43        271.71         5.98 o                         
   5 -13  11         20.94         21.54         3.27 o                         
  -5 -12  11        115.97        112.70         4.81 o                         
  -4 -12  11         39.98         30.85         3.48 o                         
  -3 -12  11       1147.16       1136.62        17.12 o                         
  -2 -12  11         42.00         42.06         3.11 o                         
  -1 -12  11        823.35        827.40        10.03 o                         
   0 -12  11        110.68        101.94         3.03 o                         
   1 -12  11        571.78        571.58         8.42 o                         
   2 -12  11        359.26        370.06         5.90 o                         
   3 -12  11         29.23         29.81         1.80 o                         
   4 -12  11        369.64        356.97         7.19 o                         
   5 -12  11        184.76        201.41         5.97 o                         
   6 -12  11        424.53        422.55         9.09 o                         
  -6 -11  11         21.92         26.70         3.41 o                         
  -5 -11  11        987.15        998.17        15.77 o                         
  -4 -11  11         13.78         13.24         2.34 o                         
  -3 -11  11       1560.70       1571.87        21.71 o                         
  -2 -11  11         13.88         12.42         2.14 o                         
  -1 -11  11       1082.23       1038.47        11.82 o                         
   0 -11  11        151.16        155.61         4.15 o                         
   1 -11  11          0.82          1.31         1.15 o                         
   2 -11  11        412.15        432.09         6.34 o                         
   3 -11  11         14.17         14.04         1.63 o                         
   4 -11  11        396.03        412.22         8.54 o                         
   5 -11  11        368.65        361.58         8.11 o                         
   6 -11  11        710.90        711.60        12.61 o                         
  -7 -10  11       1188.57       1173.80        17.95 o                         
  -6 -10  11          7.68          8.49         2.17 o                         
  -5 -10  11       1061.99       1055.52        22.42 o                         
  -4 -10  11         31.14         32.16         3.12 o                         
  -3 -10  11        358.82        370.59         7.83 o                         
  -2 -10  11        197.79        199.04         5.49 o                         
  -1 -10  11         54.69         63.52         2.51 o                         
   0 -10  11       1386.39       1360.32        13.93 o                         
   1 -10  11        107.84        103.98         2.92 o                         
   2 -10  11       2061.77       2021.45        20.57 o                         
   3 -10  11          0.07         -1.46         1.46 o                         
   4 -10  11       1142.24       1122.88        16.67 o                         
   5 -10  11        249.88        259.29         7.04 o                         
   6 -10  11        667.15        685.92        12.26 o                         
   7 -10  11        207.91        218.33         6.54 o                         
  -8  -9  11        106.70        111.24         6.08 o                         
  -7  -9  11        419.42        421.22         9.38 o                         
  -6  -9  11         35.69         40.25         3.47 o                         
  -5  -9  11        142.83        155.88         5.12 o                         
  -4  -9  11        157.27        161.06         5.76 o                         
  -3  -9  11        564.60        560.12         9.88 o                         
  -2  -9  11       1747.49       1747.04        22.88 o                         
  -1  -9  11        131.85        133.86         3.08 o
[truncated: 83,514 more chars]
