# Supplementary material for: Crystal structures of phosphine-supported (η5-cyclo­penta­dien­yl)molybdenum(II) propionyl complexes
Source: Acta Crystallogr E Crystallogr Commun. 2021 Aug 10;77(Pt 9):912–8. doi: 10.1107/S2056989021008008 (PMC8423009; doi:10.1107/S2056989021008008)
Supplement: Supplementary file 4 [file e-77-00912-2sup3.hkl]

data_2                                                                          
_shelx_title ' CC2109_0m_a.res in P2(1)/c'                                      
_shelx_refln_list_code          4                                               
_shelx_F_calc_maximum      450.34                                               
_exptl_crystal_F_000      2384.00                                               
_reflns_d_resolution_high  0.8001                                               
                                                                                
loop_                                                                           
 _space_group_symop_operation_xyz                                               
 'x, y, z'                                                                      
 '-x, y+1/2, -z+1/2'                                                            
 '-x, -y, -z'                                                                   
 'x, -y-1/2, z-1/2'                                                             
                                                                                
_cell_length_a    11.7991                                                       
_cell_length_b    18.6907                                                       
_cell_length_c    22.4744                                                       
_cell_angle_alpha  90.000                                                       
_cell_angle_beta   97.256                                                       
_cell_angle_gamma  90.000                                                       
                                                                                
_shelx_F_squared_multiplier     1.000                                           
                                                                                
loop_                                                                           
 _refln_index_h                                                                 
 _refln_index_k                                                                 
 _refln_index_l                                                                 
 _refln_F_squared_calc                                                          
 _refln_F_squared_meas                                                          
 _refln_F_squared_sigma                                                         
 _refln_observed_status                                                         
   2   0   0      29869.32      30310.38       349.47 o                         
   3   0   0      29491.03      32403.56       379.21 o                         
   4   0   0      64627.84      65808.89       821.59 o                         
   5   0   0      88095.21      90557.19      1037.81 o                         
   6   0   0       1366.25       1220.46        53.06 o                         
   7   0   0      12195.94      12395.61       180.33 o                         
   8   0   0        540.55        647.46        47.31 o                         
   9   0   0        198.98        174.07        45.39 o                         
  10   0   0        729.13        808.27        72.83 o                         
  11   0   0       6939.55       7160.73       214.04 o                         
  12   0   0        654.00        866.90        97.22 o                         
  13   0   0       2755.99       2836.06       162.92 o                         
  14   0   0       1143.54       1372.07       214.51 o                         
   2   1   0      95842.46      95338.43       999.93 o                         
   3   1   0      48278.25      49081.69       399.00 o                         
   4   1   0       5859.96       5288.52        61.49 o                         
   5   1   0        714.22        898.26        30.65 o                         
   6   1   0        334.81        358.54        26.14 o                         
   7   1   0       6109.62       5757.30        79.09 o                         
   8   1   0       5154.05       5198.77        75.68 o                         
   9   1   0       7057.72       7003.28       142.19 o                         
  10   1   0       2422.34       2335.24        91.82 o                         
  11   1   0       2819.94       2916.90       104.61 o                         
  12   1   0        196.22        108.87        53.61 o                         
  13   1   0       7172.94       7279.13       182.12 o                         
  14   1   0         22.04         -6.22        67.54 o                         
   1   2   0       2072.42       2216.53        31.67 o                         
   2   2   0         30.30        123.81        15.05 o                         
   3   2   0       6238.02       6046.55        93.22 o                         
   4   2   0      12358.66      13430.81       123.76 o                         
   5   2   0      22019.15      22744.92       200.60 o                         
   6   2   0       1609.11       1312.56        38.94 o                         
   7   2   0       7253.60       6825.81        84.14 o                         
   8   2   0       2555.51       2674.08        71.80 o                         
   9   2   0          5.62        -22.50        30.08 o                         
  10   2   0         26.85         45.72        41.21 o                         
  11   2   0      11519.73      11195.80       216.59 o                         
  12   2   0         74.23        175.53        60.56 o                         
  13   2   0        229.42        171.29        59.29 o                         
  14   2   0        620.43        627.18        70.80 o                         
   1   3   0        126.90        252.48        26.11 o                         
   2   3   0       1412.91       1573.01        29.20 o                         
   3   3   0      15873.47      17475.33       158.43 o                         
   4   3   0       2812.61       2926.62        44.71 o                         
   5   3   0         30.87         37.89        20.53 o                         
   6   3   0        920.91        889.91        32.31 o                         
   7   3   0       2862.58       2963.74        57.58 o                         
   8   3   0       1102.55       1243.79        41.79 o                         
   9   3   0       2160.72       2259.65        64.69 o                         
  10   3   0       1982.71       2042.92        79.24 o                         
  11   3   0          5.25        -25.76        45.00 o                         
  12   3   0       2706.44       2649.47       108.10 o                         
  13   3   0       1356.64       1316.94        81.71 o                         
  14   3   0        135.78        180.67        65.51 o                         
   0   4   0      67107.80      66689.83      2264.44 o                         
   1   4   0       5970.02       6083.20        90.72 o                         
   2   4   0       7608.44       8031.66        76.16 o                         
   3   4   0        179.91        311.77        18.33 o                         
   4   4   0       1247.66       1608.41        35.96 o                         
   5   4   0         60.76         23.10        20.35 o                         
   6   4   0       1375.36       1585.87        41.97 o                         
   7   4   0         60.45         59.51        23.34 o                         
   8   4   0       5733.74       5583.78        83.16 o                         
   9   4   0         66.71        132.42        39.84 o                         
  10   4   0        179.57        233.60        40.53 o                         
  11   4   0         34.47         66.95        44.04 o                         
  12   4   0       3094.74       2978.66       110.62 o                         
  13   4   0       1329.82       1206.61        87.72 o                         
  14   4   0        730.92        726.83        85.23 o                         
   1   5   0      52170.51      51253.19       567.73 o                         
   2   5   0        137.42         83.72        20.44 o                         
   3   5   0        715.54        756.83        26.44 o                         
   4   5   0       1050.00        902.54        29.08 o                         
   5   5   0       4161.05       4108.98        63.15 o                         
   6   5   0       7979.35       8351.54        92.90 o                         
   7   5   0       2182.51       2030.43        48.28 o                         
   8   5   0         85.47        132.04        28.86 o                         
   9   5   0        376.91        422.99        38.54 o                         
  10   5   0       5194.93       5048.48       106.86 o                         
  11   5   0       1456.61       1620.27        73.39 o                         
  12   5   0       2575.09       2614.86       106.25 o                         
  13   5   0        742.09        816.98        71.41 o                         
  14   5   0        113.74        -30.17        67.65 o                         
   0   6   0      31379.88      31409.04       367.97 o                         
   1   6   0        417.31        319.82        19.83 o                         
   2   6   0        497.29        758.62        28.08 o                         
   3   6   0      18860.84      19312.63       176.02 o                         
   4   6   0        387.79        542.27        24.08 o                         
   5   6   0      27975.74      27610.92       240.69 o                         
   6   6   0       6251.46       5868.21        73.93 o                         
   7   6   0       3136.96       3043.26        56.13 o                         
   8   6   0       1483.83       1483.38        52.72 o                         
   9   6   0        176.99        215.52        36.86 o                         
  10   6   0       2417.71       2536.40        78.02 o                         
  11   6   0       3918.64       3995.81       104.35 o                         
  12   6   0       2598.14       2918.97       120.05 o                         
  13   6   0        654.13        772.85        78.86 o                         
  14   6   0        700.72        728.75        75.67 o                         
   1   7   0       8027.59       8597.17        84.19 o                         
   2   7   0      40130.42      39998.99       365.85 o                         
   3   7   0       3897.52       3743.53        60.24 o                         
   4   7   0       5596.03       4892.22        60.56 o                         
   5   7   0       1987.93       2162.67        52.78 o                         
   6   7   0       1507.20       1439.20        38.83 o                         
   7   7   0       5230.38       5240.44        74.89 o                         
   8   7   0        352.17        398.56        43.16 o                         
   9   7   0       2381.83       2290.82        69.89 o                         
  10   7   0        915.11        998.17        59.76 o                         
  11   7   0       1449.18       1446.35        72.80 o                         
  12   7   0        496.10        631.95        64.65 o                         
  13   7   0       3039.13       3112.91       116.66 o                         
   0   8   0      65048.22      64113.26       737.84 o                         
   1   8   0         15.95         32.78        18.21 o                         
   2   8   0       6250.72       7021.19        87.11 o                         
   3   8   0        694.45        625.98        31.19 o                         
   4   8   0        500.07        426.16        25.34 o                         
   5   8   0      14382.58      14143.51       136.22 o                         
   6   8   0       4281.91       4080.04       101.09 o                         
   7   8   0          6.33         -8.95        25.05 o                         
   8   8   0       1393.31       1429.10        51.65 o                         
   9   8   0        378.35        452.28        56.41 o                         
  10   8   0          1.98         51.23        36.27 o                         
  11   8   0       6461.45       5853.73       127.15 o                         
  12   8   0         26.39         90.75        47.34 o                         
  13   8   0         18.03         32.83        59.38 o                         
   1   9   0       2552.85       2553.64        43.20 o                         
   2   9   0       8968.13       8628.45       102.73 o                         
   3   9   0      11288.91      11540.82       128.31 o                         
   4   9   0        103.51         65.18        25.51 o                         
   5   9   0       4726.94       4608.78        68.21 o                         
   6   9   0       2608.08       2702.76        59.93 o                         
   7   9   0        232.26        270.16        29.26 o                         
   8   9   0       1776.40       1764.21        68.55 o                         
   9   9   0       1063.41       1120.53        58.17 o                         
  10   9   0       2105.82       2088.72        70.46 o                         
  11   9   0         93.77        113.16        39.97 o                         
  12   9   0       1765.42       1936.93        81.31 o                         
  13   9   0       2662.00       2766.60       112.45 o                         
   0  10   0      13956.25      13494.54       181.26 o                         
   1  10   0       1445.27       1251.30        33.30 o                         
   2  10   0       9679.33       9538.50       118.46 o                         
   3  10   0      28134.38      28850.01       278.92 o                         
   4  10   0       2164.05       1990.68        52.15 o                         
   5  10   0         51.17         94.92        27.32 o                         
   6  10   0         21.68         43.34        22.93 o                         
   7  10   0      12325.10      12442.72       147.51 o                         
   8  10   0       9432.76       9284.15       123.51 o                         
   9  10   0        150.38        215.06        36.19 o                         
  10  10   0       2934.46       3049.77        78.96 o                         
  11  10   0       2060.96       2266.32        89.38 o                         
  12  10   0        583.30        681.36        52.98 o                         
  13  10   0        276.37        323.02        62.03 o                         
   1  11   0      21066.73      20228.70       182.85 o                         
   2  11   0        709.77        707.92        33.88 o                         
   3  11   0       1301.56       1438.06        48.26 o                         
   4  11   0       2024.07       1989.51        54.32 o                         
   5  11   0      10347.68      10064.34       137.75 o                         
   6  11   0       9641.51       9547.72       144.31 o                         
   7  11   0       1802.55       1792.60        69.18 o                         
   8  11   0          0.76        -17.25        28.21 o                         
   9  11   0        231.41        284.45        35.81 o                         
  10  11   0       8200.12       7700.13       122.71 o                         
  11  11   0        155.49        145.10        37.39 o                         
  12  11   0       3395.33       3147.69        87.33 o                         
   0  12   0       3412.79       3670.31        79.38 o                         
   1  12   0       6170.15       6042.18        73.92 o                         
   2  12   0        290.63        233.95        29.60 o                         
   3  12   0      13112.16      12494.80       143.42 o                         
   4  12   0       3918.20       3973.74        78.25 o                         
   5  12   0       1821.51       1726.12        61.11 o                         
   6  12   0          4.98        -14.12        35.10 o                         
   7  12   0       7820.36       7481.03       129.13 o                         
   8  12   0      11792.49      11441.57       173.10 o                         
   9  12   0        495.69        509.41        37.25 o                         
  10  12   0       5504.85       5183.86        96.37 o                         
  11  12   0        135.31        239.51        43.67 o                         
  12  12   0       1468.21       1676.30        85.32 o                         
   1  13   0      12969.69      12965.18       130.24 o                         
   2  13   0          3.98         15.26        27.64 o                         
   3  13   0       1139.09       1214.30        46.80 o                         
   4  13   0        476.69        591.47        42.40 o                         
   5  13   0       9076.11       9240.57       143.47 o                         
   6  13   0       6368.14       6306.96       137.25 o                         
   7  13   0       2258.04       2215.88        83.39 o                         
   8  13   0        982.95       1145.01        65.77 o                         
   9  13   0       1258.23       1306.83        72.54 o                         
  10  13   0       5715.98       5614.73        95.54 o                         
  11  13   0        598.84        719.55        54.03 o                         
  12  13   0       3454.73       3487.22       108.27 o                         
   0  14   0       6510.57       6384.15       121.52 o                         
   1  14   0       2846.03       2950.16        54.52 o                         
   2  14   0       1133.85       1103.57        46.01 o                         
   3  14   0       3753.76       3812.06        83.90 o                         
   4  14   0       5387.69       5289.26       123.31 o                         
   5  14   0       4813.33       4561.39       109.76 o                         
   6  14   0        484.50        495.55        50.43 o                         
   7  14   0        372.07        404.51        61.16 o                         
   8  14   0       3776.90       3666.87       104.84 o                         
   9  14   0         38.87         60.85        45.20 o                         
  10  14   0       2068.18       2319.15        89.78 o                         
  11  14   0          1.96        -41.04        58.04 o                         
   1  15   0       3180.74       3127.38        60.15 o                         
   2  15   0        368.78        359.63        41.58 o                         
   3  15   0        342.63        404.70        42.49 o                         
   4  15   0         24.78         33.66        37.03 o                         
   5  15   0       2123.14       2024.93        84.30 o                         
   6  15   0       3919.51       4012.50       105.19 o                         
   7  15   0        607.46        624.41        59.60 o                         
   8  15   0       1158.50       1131.64        64.64 o                         
   9  15   0       2296.47       2397.19        93.07 o                         
  10  15   0        295.10        387.46        53.58 o                         
  11  15   0        477.89        382.42        67.85 o                         
   0  16   0         59.17         94.33        41.64 o                         
   1  16   0       1838.23       1788.65        51.98 o                         
   2  16   0       1451.68       1593.01        69.73 o                         
   3  16   0         18.16         38.45        41.69 o                         
   4  16   0       1619.07       1746.41        80.74 o                         
   5  16   0       1132.14       1318.32       108.74 o                         
   6  16   0         46.88        103.68        45.04 o                         
   7  16   0        148.71        209.88        50.01 o                         
   8  16   0        660.61        743.93        80.25 o                         
   9  16   0       1758.03       1750.42        81.38 o                         
  10  16   0         83.17        174.80        60.95 o                         
   1  17   0       1891.31       1861.14        54.88 o                         
   2  17   0       2712.10       2649.70       118.54 o                         
   3  17   0        168.26        195.54        44.42 o                         
   4  17   0       1616.95       1656.19        79.22 o                         
   5  17   0       5527.52       5532.71       127.48 o                         
   6  17   0         40.72        170.29        60.23 o                         
   7  17   0        639.05        747.97        73.76 o                         
   8  17   0         20.77         83.03        45.16 o                         
   9  17   0        148.90         95.17        59.83 o                         
  10  17   0       1838.23       1700.86        98.52 o                         
   0  18   0       3529.10       3430.33       106.66 o                         
   1  18   0       1333.41       1275.94        64.63 o                         
   2  18   0       2643.54       2476.06        89.41 o                         
   3  18   0       7423.61       7154.66       137.47 o                         
   4  18   0        130.39        141.31        50.22 o                         
   5  18   0       2838.69       2833.21       144.95 o                         
   6  18   0        393.66        429.45        54.32 o                         
   7  18   0          3.17         56.44        58.31 o                         
   8  18   0       4740.49       4282.15       131.53 o                         
   9  18   0       1003.27       1032.00        81.79 o                         
   1  19   0       3945.89       3888.41        77.63 o                         
   2  19   0        350.39        377.83        61.60 o                         
   3  19   0         73.35        132.09        58.26 o                         
   4  19   0        462.28        552.02        60.40 o                         
   5  19   0       5997.84       5797.28       135.80 o                         
   6  19   0       4758.77       4504.87       120.74 o                         
   7  19   0        660.83        683.60        61.13 o                         
   8  19   0        770.10        736.78        75.71 o                         
   0  20   0        263.84        235.33        47.70 o                         
   1  20   0       1377.63       1512.76        50.95 o                         
   2  20   0        197.25        128.01        58.16 o                         
   3  20   0       2339.32       2569.90       112.77 o                         
   4  20   0       1048.53       1332.26        86.65 o                         
   5  20   0        341.74        578.88        61.83 o                         
   6  20   0        322.05        193.06        55.36 o                         
   7  20   0        724.06        790.48        77.67 o                         
   1  21   0        642.68        743.71        57.76 o                         
   2  21   0        696.63        762.80        74.86 o                         
   3  21   0        386.29        420.82        75.90 o                         
   4  21   0        251.15        295.45        67.16 o                         
   5  21   0       3058.04       3221.28       130.28 o                         
   6  21   0       1338.34       1455.22        94.72 o                         
   0  22   0         85.82        136.75        46.31 o                         
   1  22   0        717.43        769.24        69.99 o                         
   2  22   0        624.76        492.92        85.98 o                         
   3  22   0         68.62         71.10        61.04 o                         
   4  22   0       2785.63       3126.92       130.75 o                         
   1  23   0         31.13        -42.01        52.86 o                         
   2  23   0       3118.22       3444.79       161.04 o                         
 -14   1   1        154.36        150.91        58.26 o                         
 -13   1   1        464.68        376.94        68.36 o                         
 -12   1   1       6027.52       5955.32       157.87 o                         
 -11   1   1        159.40        173.98        52.51 o                         
 -10   1   1       4878.40       4869.07       108.65 o                         
  -9   1   1         94.21         79.89        34.81 o                         
  -8   1   1          7.27         -0.86        23.61 o                         
  -7   1   1       3825.39       3390.35        57.68 o                         
  -6   1   1        752.77        822.56        30.66 o                         
  -5   1   1       1804.93       1377.75        38.01 o                         
  -4   1   1       4243.98       4262.19        55.41 o                         
  -3   1   1       3330.57       3414.62        52.88 o                         
  -2   1   1        600.25        680.14        43.23 o                         
   1   1   1      17224.32      11774.53      1286.12 o                         
   2   1   1       1090.25       1239.02        30.52 o                         
   3   1   1      16987.70      17954.20       209.81 o                         
   4   1   1          8.34          8.27        17.88 o                         
   5   1   1        632.65        586.01        26.39 o                         
   6   1   1      13166.79      13468.97       132.53 o                         
   7   1   1         11.23         22.14        22.54 o                         
   8   1   1         21.79        -14.27        24.33 o                         
   9   1   1       2325.66       2558.64        77.11 o                         
  10   1   1       5225.60       5015.25       110.19 o                         
  11   1   1       1720.21       1786.62        84.50 o                         
  12   1   1       1583.12       1560.48        82.35 o                         
  13   1   1          2.95         45.54        55.56 o                         
  14   1   1         14.71         -5.79        55.43 o                         
 -14   2   1       1079.87       1200.13        82.14 o                         
 -13   2   1        411.23        472.91        69.16 o                         
 -12   2   1       1920.12       2103.81        93.28 o                         
 -11   2   1       6106.40       6182.95       152.92 o                         
 -10   2   1       8880.06       8752.63       160.78 o                         
  -9   2   1       3904.59       3978.37        77.06 o                         
  -8   2   1         16.84         13.80        24.01 o                         
  -7   2   1      12113.01      12372.73       127.36 o                         
  -6   2   1       4851.77       5188.86        68.31 o                         
  -5   2   1      21239.94      20446.95       182.59 o                         
  -4   2   1        814.83        793.31        25.88 o                         
  -3   2   1        835.33       1002.77        29.24 o                         
  -2   2   1        854.43       1176.44        47.88 o                         
  -1   2   1       5613.51       5875.32        69.58 o                         
   0   2   1      20477.67       5088.34      7782.14 o                         
   1   2   1      18474.56      18512.36       192.69 o                         
   2   2   1      41257.75      43300.80       366.15 o                         
   3   2   1      27997.32      28783.86       240.02 o                         
   4   2   1      17351.04      16420.25       147.26 o                         
   5   2   1       1234.10       1378.99        38.24 o                         
   6   2   1      17838.55      18191.38       176.70 o                         
   7   2   1       1763.03       1845.96        46.63 o                         
   8   2   1      22549.75      22627.00       212.56 o                         
   9   2   1       2585.36       2555.41        69.27 o                         
  10   2   1       1442.98       1639.91        70.21 o                         
  11   2   1        597.56        602.02        61.10 o                         
  12   2   1       1007.37       1209.49        85.67 o                         
  13   2   1       3847.76       3845.06       143.75 o                         
  14   2   1          9.78         -7.99        55.87 o                         
 -14   3   1          1.00        -12.39        54.48 o                         
 -13   3   1         93.96         84.10        59.15 o                         
 -12   3   1      12651.55      12889.35       241.99 o                         
 -11   3   1       1746.51       1923.62        88.25 o                         
 -10   3   1       5521.64       5297.49       105.24 o                         
  -9   3   1        448.17        543.38        43.53 o                         
  -8   3   1       5721.69       5630.28        79.04 o                         
  -7   3   1      26890.84      26179.69       235.75 o                         
  -6   3   1       1283.72       1260.77        46.12 o                         
  -5   3   1       3061.70       2892.99        48.38 o                         
  -4   3   1        256.92        283.50        20.69 o                         
  -3   3   1       9044.30       9966.55        93.44 o                         
  -2   3   1       8267.70       8018.60        86.68 o                         
  -1   3   1      17726.00      18286.65       287.20 o                         
   0   3   1      21135.62      21447.09       186.82 o                         
   1   3   1      94086.90      94759.96       753.41 o                         
   2   3   1       7445.87       8236.42        80.30 o                         
   3   3   1      28180.83      29569.81       291.10 o                         
   4   3   1      39053.00      39328.21       327.57 o                         
   5   3   1          5.01         10.31        20.49 o                         
   6   3   1      80557.55      81718.60       669.52 o                         
   7   3   1         23.05         21.04        22.77 o                         
   8   3   1      13011.34      12677.25       134.99 o                         
   9   3   1       2730.52       2649.03        76.86 o                         
  10   3   1       6391.98       6489.37       125.17 o                         
  11   3   1       8826.06       8671.87       152.95 o                         
  12   3   1        870.43       1053.96        74.01 o                         
  13   3   1        743.77        893.34       105.50 o                         
  14   3   1         12.30        -29.89        55.10 o                         
 -14   4   1       2460.99       2451.79       109.66 o                         
 -13   4   1       2242.97       2207.42       122.76 o                         
 -12   4   1        988.77        928.23        78.63 o                         
 -11   4   1       2931.07       2933.94       100.35 o                         
 -10   4   1      13656.40      13286.60       180.69 o                         
  -9   4   1      12911.10      12906.05       161.18 o                         
  -8   4   1        528.43        610.04        33.59 o                         
  -7   4   1      20538.39      19743.38       185.64 o                         
  -6   4   1       1101.72       1272.65        37.40 o                         
  -5   4   1      31645.94      32137.20       274.92 o                         
  -4   4   1       4952.94       5171.26        61.10 o                         
  -3   4   1        568.31        844.23        24.56 o                         
  -2   4   1      33615.98      34251.06       498.11 o                         
  -1   4   1       9580.02       8910.51       169.46 o                         
   0   4   1        174.19        137.07        15.13 o                         
   1   4   1      59151.24      60688.34       487.70 o                         
   2   4   1       3928.30       3631.83        43.69 o                         
   3   4   1      15891.03      16325.63       150.02 o                         
   4   4   1       6621.48       6465.76        71.21 o                         
   5   4   1          1.27         50.97        20.73 o                         
   6   4   1      26075.03      25625.68       228.19 o                         
   7   4   1         22.73         30.13        22.82 o                         
   8   4   1       8834.24       8947.60       131.35 o                         
   9   4   1       3909.30       4020.31        86.65 o                         
  10   4   1         22.27         38.71        37.45 o                         
  11   4   1        937.37        888.86        60.77 o                         
  12   4   1       2339.04       2560.15       105.06 o                         
  13   4   1       6234.09       6133.01       151.59 o                         
  14   4   1          0.57         54.27        62.49 o                         
 -14   5   1        607.86        651.76        72.07 o                         
 -13   5   1        270.86        190.67        57.66 o                         
 -12   5   1       3152.92       3351.89       174.31 o                         
 -11   5   1       5567.65       5491.23       131.88 o                         
 -10   5   1       4016.59       3853.93        95.04 o                         
  -9   5   1       1053.24       1121.50        48.74 o                         
  -8   5   1       8125.55       8125.92       108.16 o                         
  -7   5   1      42329.96      42955.27       368.61 o                         
  -6   5   1        409.21        426.97        26.78 o                         
  -5   5   1      21391.73      20873.41       187.17 o                         
  -4   5   1      20288.81      20277.52       190.22 o                         
  -3   5   1       1559.32       1877.89        37.11 o                         
  -2   5   1      33569.22      34537.11       314.39 o                         
  -1   5   1      11445.87      11560.36       103.11 o                         
   0   5   1      26519.49      26835.66       222.62 o                         
   1   5   1       1574.50       1971.68        32.32 o                         
   2   5   1       1234.76       1280.28        28.21 o                         
   3   5   1      14123.37      14411.65       135.31 o                         
   4   5   1      11495.22      11330.59       109.27 o                         
   5   5   1         34.65         30.30        20.47 o                         
   6   5   1      15612.29      15069.22       145.63 o                         
   7   5   1       1474.62       1508.46        43.61 o                         
   8   5   1      10944.53      10972.39       132.35 o                         
   9   5   1       2832.22       2840.28        75.05 o                         
  10   5   1       1596.00       1578.25        68.96 o                         
  11   5   1      11711.37      11687.90       183.43 o                         
  12   5   1        786.17        733.62        69.26 o                         
  13   5   1          7.18         26.55        56.21 o                         
  14   5   1       1191.57       1243.45        97.81 o                         
 -14   6   1        233.88        281.40        70.67 o                         
 -13   6   1       2825.85       3040.90       113.78 o                         
 -12   6   1         23.77        -46.89        50.17 o                         
 -11   6   1         88.98        151.23        45.95 o                         
 -10   6   1       4984.45       4825.03       109.91 o                         
  -9   6   1       2645.39       2669.53        69.39 o                         
  -8   6   1         56.80         47.13        28.92 o                         
  -7   6   1       9141.75       8985.94       122.27 o                         
  -6   6   1       7376.03       7084.43        87.46 o                         
  -5   6   1      18470.50      18432.75       168.60 o                         
  -4   6   1         25.21         41.58        20.58 o                         
  -3   6   1        250.44        315.13        25.09 o                         
  -2   6   1      23058.38      22757.85       215.40 o                         
  -1   6   1       2179.69       1927.45        32.18 o                         
   0   6   1         73.26         44.08        16.08 o                         
   1   6   1       8970.18       8529.37        82.23 o                         
   2   6   1       6130.14       5928.57        63.14 o                         
   3   6   1       1400.00       1686.02        34.09 o                         
   4   6   1      10554.56      10678.09       110.82 o                         
   5   6   1        452.72        396.17        23.95 o                         
   6   6   1        855.48        858.95        31.35 o                         
   7   6   1       1967.04       1851.29        46.92 o                         
   8   6   1       3588.41       3436.54        86.80 o                         
   9   6   1       2291.13       2295.63        70.15 o                         
  10   6   1       1478.11       1400.48        59.95 o                         
  11   6   1        432.76        326.00        49.65 o                         
  12   6   1       2799.41       2746.12        96.72 o                         
  13   6   1       1285.22       1371.64        83.52 o                         
  14   6   1          8.36          7.06        56.98 o                         
 -14   7   1       1634.74       1661.47        92.26 o                         
 -13   7   1         14.25         16.69        55.90 o                         
 -12   7   1        471.45        432.17        65.18 o                         
 -11   7   1         41.54        180.59        51.68 o                         
 -10   7   1         89.86         94.95        37.63 o                         
  -9   7   1        528.15        583.49        43.34 o                         
  -8   7   1       1861.04       2031.10        58.51 o                         
  -7   7   1        584.53        710.20        32.13 o                         
  -6   7   1       2337.70       2359.70        48.69 o                         
  -5   7   1       2668.94       2778.96        51.01 o                         
  -4   7   1      16642.19      16384.11       149.97 o                         
  -3   7   1       1083.00        971.95        34.99 o                         
  -2   7   1      17031.38      16840.87       166.98 o                         
  -1   7   1      11727.73      12328.50       113.34 o                         
   0   7   1      26764.45      26144.66       221.09 o                         
   1   7   1       4523.28       4372.93        53.01 o                         
   2   7   1      39353.15      39860.37       330.46 o                         
   3   7   1      19847.26      18840.63       167.18 o                         
   4   7   1       1240.11       1466.70        35.53 o                         
   5   7   1        168.82        243.28        22.78 o                         
   6   7   1       1291.00       1292.38        36.98 o                         
   7   7   1       6235.69       6018.54        85.71 o                         
   8   7   1          3.96         23.96        28.35 o                         
   9   7   1        616.78        661.35        43.46 o                         
  10   7   1       1276.53       1368.15        59.59 o                         
  11   7   1       3521.37       3631.17        99.33 o                         
  12   7   1        112.80        176.67        68.99 o                         
  13   7   1       2531.93       2537.63       120.99 o                         
 -13   8   1       2793.93       2792.25       111.74 o                         
 -12   8   1       3460.78       3212.04       106.44 o                         
 -11   8   1       2097.14       2262.18        76.74 o                         
 -10   8   1        284.26        331.72        41.03 o                         
  -9   8   1        475.70        538.01        42.04 o                         
  -8   8   1       3381.19       3593.87        72.27 o                         
  -7   8   1       2168.22       2195.79        55.11 o                         
  -6   8   1       8695.88       8081.28       109.29 o                         
  -5   8   1       8818.97       8997.62        95.24 o                         
  -4   8   1       8840.10       8893.23       106.35 o                         
  -3   8   1        566.33        704.34        32.14 o                         
  -2   8   1        597.18        461.94        29.16 o                         
  -1   8   1      18855.60      19586.89       172.13 o                         
   0   8   1      43604.30      45015.57       371.66 o                         
   1   8   1       6547.10       5883.21        66.58 o                         
   2   8   1        823.17       1050.23        28.64 o                         
   3   8   1      18474.46      19059.09       170.28 o                         
   4   8   1       1076.11       1160.51        35.14 o                         
   5   8   1      48168.54      48236.67       424.28 o                         
   6   8   1       2668.65       2761.42        94.69 o                         
   7   8   1        762.16        930.53        39.90 o                         
   8   8   1        825.25        900.03        41.51 o                         
   9   8   1       2822.38       2967.05        75.60 o                         
  10   8   1       3020.86       2970.07        80.52 o                         
  11   8   1       3172.03       3225.81        86.76 o                         
  12   8   1       1603.66       1666.77        87.63 o                         
  13   8   1        372.51        445.02        58.83 o                         
 -13   9   1       1046.74       1048.69        75.47 o                         
 -12   9   1        559.82        550.89        49.70 o                         
 -11   9   1        332.16        288.93        50.19 o                         
 -10   9   1      11763.49      11347.46       159.99 o                         
  -9   9   1       9254.49       8654.36       135.79 o                         
  -8   9   1       1898.03       1893.69        59.09 o                         
  -7   9   1      14186.79      14170.98       193.30 o                         
  -6   9   1        440.93        574.66        38.45 o                         
  -5   9   1       1390.50       1467.99        47.63 o                         
  -4   9   1      16915.48      17025.22       177.50 o                         
  -3   9   1        676.78        782.15        33.89 o                         
  -2   9   1      20797.89      20396.77       202.22 o                         
  -1   9   1      12282.04      13260.27       124.82 o                         
   0   9   1         45.08         41.16        19.36 o                         
   1   9   1      19701.17      19825.66       176.28 o                         
   2   9   1       2513.59       2366.42        41.07 o                         
   3   9   1      36316.42      35335.24       338.47 o                         
   4   9   1        809.82        899.12        27.17 o                         
   5   9   1        193.20        204.33        27.77 o                         
   6   9   1      11773.96      11268.90       123.12 o                         
   7   9   1      10551.23      10352.65       129.14 o                         
   8   9   1       1228.78       1363.69        57.44 o                         
   9   9   1       2424.73       2321.40        69.01 o                         
  10   9   1         51.40         76.73        36.66 o                         
  11   9   1        156.19        231.50        51.27 o                         
  12   9   1       3030.80       2996.90        97.25 o                         
  13   9   1       2744.84       2860.79       110.89 o                         
 -13  10   1        943.40        951.01        90.22 o                         
 -12  10   1       4494.77       4473.88       124.10 o                         
 -11  10   1       2390.41       2375.11        76.69 o                         
 -10  10   1         63.72         67.76        35.59 o                         
  -9  10   1         79.25        137.05        38.87 o                         
  -8  10   1       3801.70       3676.64        80.18 o                         
  -7  10   1        495.85        557.08        31.99 o                         
  -6  10   1      18253.74      18109.25       220.29 o                         
  -5  10   1       1843.71       1886.75        54.22 o                         
  -4  10   1        472.61        513.09        36.54 o                         
  -3  10   1         84.50        159.97        27.17 o                         
  -2  10   1       6988.39       7018.35        90.79 o                         
  -1  10   1      49977.28      51054.40       423.19 o                         
   0  10   1      13080.51      12725.36       122.41 o                         
   1  10   1       2807.94       2698.44        45.88 o                         
   2  10   1          0.73         20.50        20.64 o                         
   3  10   1       7322.96       7331.05        94.74 o                         
   4  10   1       2700.66       2789.38        58.33 o                         
   5  10   1       5158.64       4809.99        63.34 o                         
   6  10   1       2000.13       2041.42        49.29 o                         
   7  10   1          7.01        -12.17        27.83 o                         
   8  10   1        434.96        517.92        37.90 o                         
   9  10   1        319.28        329.16        38.18 o                         
  10  10   1       2029.94       2099.75       117.72 o                         
  11  10   1        743.21        891.14        55.84 o                         
  12  10   1        659.98        672.35        64.00 o                         
  13  10   1        521.28        571.15        67.42 o                         
 -12  11   1        408.41        422.71        56.60 o                         
 -11  11   1         49.55         70.79        41.88 o                         
 -10  11   1        733.80        823.17        46.86 o                         
  -9  11   1        314.27        245.76        52.30 o                         
  -8  11   1          6.00         91.95        38.65 o                         
  -7  11   1       1210.86       1339.54        60.14 o                         
  -6  11   1       1956.63       1767.97        66.83 o                         
  -5  11   1       2528.18       2438.83        67.02 o                         
  -4  11   1        260.91        175.73        29.82 o                         
  -3  11   1       2252.65       2356.62        58.01 o                         
  -2  11   1        118.81         72.70        26.50 o                         
  -1  11   1        106.20         80.69        19.41 o                         
   0  11   1          1.71         18.72        19.56 o                         
   1  11   1       4748.51       4541.98        60.84 o                         
   2  11   1      10792.21      10865.79       109.67 o                         
   3  11   1       4220.69       4629.43        74.55 o                         
   4  11   1       1665.81       1751.56        51.82 o                         
   5  11   1         22.65         -9.24        29.43 o                         
   6  11   1        239.94        328.74        33.19 o                         
   7  11   1        741.75        798.27        41.35 o                         
   8  11   1       1297.37       1358.11        59.25 o                         
   9  11   1       2557.85       2619.30        78.46 o                         
  10  11   1         24.61         19.41        33.76 o                         
  11  11   1        751.92        942.58        56.86 o                         
  12  11   1        104.25        122.57        40.56 o                         
 -12  12   1        213.54        298.01        55.09 o                         
 -11  12   1        230.31        227.50        38.90 o                         
 -10  12   1       2150.65       1995.33        63.36 o                         
  -9  12   1        156.76        124.46        31.02 o                         
  -8  12   1         38.83         43.90        44.74 o                         
  -7  12   1        357.14        426.45        52.51 o                         
  -6  12   1         45.60          0.11        36.45 o                         
  -5  12   1       6127.74       6123.16       103.30 o                         
  -4  12   1        171.68        205.01        33.28 o                         
  -3  12   1        432.52        557.64        35.21 o                         
  -2  12   1       1398.94       1395.41        47.43 o                         
  -1  12   1       4052.03       4034.93        58.36 o                         
   0  12   1        385.43        547.63        26.74 o                         
   1  12   1        332.30        300.13        23.69 o                         
   2  12   1         89.51         60.46        19.69 o                         
   3  12   1        822.71       1002.93        41.36 o                         
   4  12   1       3421.72       3304.18        94.98 o                         
   5  12   1          8.37         22.57        31.25 o                         
   6  12   1       3353.18       3352.05        82.74 o                         
   7  12   1        608.99        661.14        53.34 o                         
   8  12   1          0.41         -6.85        26.75 o                         
   9  12   1       1511.11       1625.17        61.10 o                         
  10  12   1         55.11        -11.67        31.80 o                         
  11  12   1          1.58        124.29        40.98 o                         
  12  12   1        233.97        195.57        67.32 o                         
 -12  13   1         85.02         19.21        46.03 o                         
 -11  13   1        307.51        310.69        62.92 o                         
 -10  13   1        379.10        442.54        66.87 o                         
  -9  13   1        233.19        255.27        49.11 o                         
  -8  13   1       4828.96       4785.34       118.06 o                         
  -7  13   1        297.95        355.13        46.68 o                         
  -6  13   1        828.30        880.63        55.33 o                         
  -5  13   1        825.74        785.28        50.14 o                         
  -4  13   1       9806.00       9868.02       138.68 o                         
  -3  13   1        389.57        417.10        36.42 o                         
  -2  13   1       1573.44       1540.54        52.73 o                         
  -1  13   1        508.49        641.86        30.02 o                         
   0  13   1         80.25         80.80        22.40 o                         
   1  13   1       6814.18       7039.17        84.06 o                         
   2  13   1        157.88        133.42        21.51 o                         
   3  13   1       9129.98       8765.46       119.67 o                         
   4  13   1        176.11        200.00        35.18 o                         
   5  13   1        102.44         68.50        36.80 o                         
   6  13   1        823.60        883.30        51.57 o                         
   7  13   1          2.28         11.10        40.81 o                         
   8  13   1          7.61         79.12        40.96 o                         
   9  13   1         42.65         66.89        26.81 o                         
  10  13   1        152.28        167.63        31.37 o                         
  11  13   1        419.86        418.91        44.17 o                         
  12  13   1         67.81         41.31        47.94 o                         
 -11  14   1       1011.87        941.72        74.87 o                         
 -10  14   1        463.24        506.03        61.56 o                         
  -9  14   1        740.29        760.25        60.68 o                         
  -8  14   1        733.97        935.38        89.66 o                         
  -7  14   1        353.67        343.54        61.11 o                         
  -6  14   1       3057.23       3107.82        93.18 o                         
  -5  14   1       1283.06       1438.74        81.06 o                         
  -4  14   1        684.33        691.89        46.18 o                         
  -3  14   1          1.53        -32.75        32.75 o                         
  -2  14   1       7851.17       7463.31       110.25 o                         
  -1  14   1       1308.83       1409.54        40.47 o                         
   0  14   1       7732.83       7618.20        90.75 o                         
   1  14   1       8025.18       7682.32        91.42 o                         
   2  14   1       1206.17       1202.94        35.37 o                         
   3  14   1       3257.80       3174.03       103.63 o                         
   4  14   1       3026.77       3017.83        83.17 o                         
   5  14   1       8200.58       8626.19       216.76 o                         
   6  14   1          3.57         23.16        40.07 o                         
   7  14   1       1050.09       1231.61        62.08 o                         
   8  14   1         20.63         39.43        39.96 o                         
   9  14   1       2585.81       2719.89       103.78 o                         
  10  14   1        156.39        159.23        73.19 o                         
  11  14   1       2716.20       2782.08       112.96 o                         
 -11  15   1        135.91        202.70        66.91 o                         
 -10  15   1       3288.64       3369.45       108.35 o                         
  -9  15   1       1256.85       1334.03        73.89 o                         
  -8  15   1       5074.64       4979.14       121.03 o                         
  -7  15   1       1747.68       1772.34        80.24 o                         
  -6  15   1         86.75        140.68        46.27 o                         
  -5  15   1         55.23         92.05        42.32 o                         
  -4  15   1       9615.43       9618.72       194.86 o                         
  -3  15   1       1043.54       1058.92        52.08 o                         
  -2  15   1      10984.88      10900.90       151.41 o                         
  -1  15   1        552.07        632.78        38.86 o                         
   0  15   1        400.01        443.16        31.10 o                         
   1  15   1      12932.12      12937.77       139.21 o                         
   2  15   1       1982.99       1983.00        47.39 o                         
   3  15   1      13248.26      12465.76       170.52 o                         
   4  15   1         97.36        121.60        40.68 o                         
   5  15   1        668.65        702.10        54.92 o                         
   6  15   1        185.57        182.07        44.84 o                         
   7  15   1       7067.82       6835.49       145.52 o                         
   8  15   1        323.36        393.11        61.16 o                         
   9  15   1       4365.60       4275.49       107.80 o                         
  10  15   1          0.99         57.61        41.99 o                         
  11  15   1          0.49        108.34        56.30 o                         
 -10  16   1         60.67        104.90        64.73 o                         
  -9  16   1        145.03        175.43        50.94 o                         
  -8  16   1        524.09        696.96        80.52 o                         
  -7  16   1       1114.37       1215.01        67.46 o                         
  -6  16   1       9213.40       9106.73       166.74 o                         
  -5  16   1       1181.15       1278.98        70.76 o                         
  -4  16   1       1915.43       1867.46        84.69 o                         
  -3  16   1        875.72        983.09        52.92 o                         
  -2  16   1      14734.27      14294.52       186.58 o                         
  -1  16   1       4919.70       5152.15        83.71 o                         
   0  16   1      15309.10      15370.97       177.44 o                         
   1  16   1       4951.86       4658.25        80.45 o                         
   2  16   1        232.64        285.97        43.63 o                         
   3  16   1       6846.69       6602.37       123.15 o                         
   4  16   1         10.28          5.81        44.43 o                         
   5  16   1      15543.91      15202.44       229.82 o                         
   6  16   1        359.29        308.04        51.82 o                         
   7  16   1       3788.65       3554.98       133.49 o                         
   8  16   1        508.71        580.48       102.43 o                         
   9  16   1       1021.69       1125.61        64.58 o                         
  10  16   1        878.39        913.98        74.20 o                         
 -10  17   1       2326.36       2610.97       150.08 o                         
  -9  17   1        721.11        768.84        65.80 o                         
  -8  17   1       1761.62       1660.29        88.18 o                         
  -7  17   1          9.70         32.89        46.23 o                         
  -6  17   1          8.17         57.72        62.30 o                         
  -5  17   1        334.91        312.64        53.71 o                         
  -4  17   1       6451.00       6635.84       140.66 o                         
  -3  17   1       2207.40       2141.51        79.27 o                         
  -2  17   1       3767.81       3415.48       108.91 o                         
  -1  17   1        940.89       1119.26        47.11 o                         
   0  17   1       6646.74       6548.52       104.18 o                         
   1  17   1       2344.44       2336.47        60.31 o                         
   2  17   1       3266.05       3108.57        89.65 o                         
   3  17   1       3203.05       2921.26       121.75 o                         
   4  17   1       1669.55       1823.76        80.41 o                         
   5  17   1         33.58         89.05        46.16 o                         
   6  17   1         41.72         25.08        42.45 o                         
   7  17   1       4312.86       4369.74       172.79 o                         
   8  17   1        311.20        361.76        48.96 o                         
   9  17   1       1942.20       1893.96        77.87 o                         
  -9  18   1       1547.13       1533.71        97.28 o                         
  -8  18   1         35.42        -16.61        46.73 o                         
  -7  18   1        358.37        313.68        61.39 o                         
  -6  18   1       1133.68       1203.60        69.86 o                         
  -5  18   1        217.26        143.04        51.73 o                         
  -4  18   1         23.72         21.63        49.41 o                         
  -3  18   1       8853.70       8506.65       154.62 o                         
  -2  18   1       2220.27       2287.54        90.35 o                         
  -1  18   1       1283.84       1375.61        49.77 o                         
   0  18   1        924.77       1030.63        46.88 o                         
   1  18   1       1395.80       1383.98        52.12 o                         
   2  18   1       3990.11       4188.36       101.89 o                         
   3  18   1        254.47        134.02        45.94 o                         
   4  18   1         76.49         97.03        49.98 o                         
   5  18   1       2092.27       2219.55        89.44 o                         
   6  18   1         23.56        -12.50        43.49 o                         
   7  18   1        108.49         48.98        57.57 o                         
   8  18   1        459.25        422.40        65.29 o                         
   9  18   1       1090.53       1123.30        77.22 o                         
  -8  19   1         90.63        178.62        64.41 o                         
  -7  19   1       1503.88       1525.08        81.98 o                         
  -6  19   1        161.03         93.48        51.30 o                         
  -5  19   1       1429.12       1553.62        78.79 o                         
  -4  19   1          0.79         20.55        56.53 o                         
  -3  19   1        760.74        700.90        70.91 o                         
  -2  19   1         23.66         35.63        46.28 o                         
  -1  19   1       3012.49       2946.20        67.12 o                         
   0  19   1        692.00        718.71        41.49 o                         
   1  19   1        100.22        134.01        30.63 o                         
   2  19   1        720.75        747.99        59.61 o                         
   3  19   1        378.01        426.18        57.81 o                         
   4  19   1       4809.55       4875.58       165.70 o                         
   5  19   1        349.66        392.07        55.84 o                         
   6  19   1       2501.27       2649.47        98.13 o                         
   7  19   1       1239.10       1232.22       118.65 o                         
   8  19   1         25.77         26.82        55.96 o                         
  -7  20   1          7.14        -60.10        60.10 o                         
  -6  20   1         20.52        135.44        55.99 o                         
  -5  20   1       1000.79       1177.83        99.07 o                         
  -4  20   1        974.37       1080.43        93.52 o                         
  -3  20   1       5927.41       6112.71       157.83 o                         
  -2  20   1        258.73        169.94        50.46 o                         
  -1  20   1         11.80        -12.87        43.94 o                         
   0  20   1          2.20         29.62        37.84 o                         
   1  20   1         21.14         19.56        27.97 o                         
   2  20   1       5795.48       5633.78       130.23 o                         
   3  20   1       1384.20       1472.51        87.60 o                         
   4  20   1        870.61        921.75        67.24 o                         
   5  20   1         43.82        117.88        51.49 o                         
   6  20   1        182.71        302.60        54.17 o                         
   7  20   1       1160.44       1254.11       110.03 o                         
  -6  21   1        319.83        413.17        72.43 o                         
  -5  21   1       1753.90       1694.02       111.93 o                         
  -4  21   1        609.13        770.08        78.41 o                         
  -3  21   1         32.81        103.67        75.13 o                         
  -2  21   1       2937.20       2911.80       103.50 o                         
  -1  21   1       2666.37       2546.93        93.60 o                         
   0  21   1         77.96         34.15        31.23 o                         
   1  21   1       2476.42       2419.99        89.99 o                         
   2  21   1          2.52        133.33        57.36 o                         
   3  21   1        802.35        846.84        79.83 o                         
   4  21   1       2939.39       2826.57       120.86 o                         
   5  21   1        749.50        742.34        65.02 o                         
   6  21   1       1297.84       1428.31        95.61 o                         
  -4  22   1        784.61        916.70       120.60 o                         
  -3  22   1       1662.25       1843.04       101.13 o                         
  -2  22   1       1437.85       1579.16        91.17 o                         
  -1  22   1        294.65        311.71        52.85 o                         
   0  22   1       2061.17       2148.84       110.02 o                         
   1  22   1        223.41        275.92        55.81 o                         
   2  22   1       1372.54       1232.77        72.45 o                         
   3  22   1       2590.25       2720.12       119.81 o                         
   4  22   1        220.49        181.07        63.99 o                         
  -2  23   1       2699.85       2715.67       141.24 o                         
  -1  23   1        296.23        329.09        81.07 o                         
   0  23   1          1.50         -8.19        47.21 o                         
   1  23   1        792.89        823.21        72.45 o                         
   2  23   1          1.01         76.97        58.59 o                         
 -14   0   2       2081.08       2197.63       197.50 o                         
 -13   0   2          1.70         30.29        90.75 o                         
 -12   0   2      11904.61      12439.36       304.52 o                         
 -11   0   2        243.88        227.23        74.34 o                         
 -10   0   2        708.64        697.59        82.50 o                         
  -9   0   2         84.85        193.02        51.10 o                         
  -8   0   2      15524.68      15297.89       293.57 o                         
  -7   0   2      27635.68      28224.41       355.39 o                         
  -6   0   2      39710.45      40645.63       487.71 o                         
  -5   0   2      43070.58      47120.92       553.95 o                         
  -4   0   2       2090.17       2423.78        57.89 o                         
  -3   0   2     202802.67     199043.04      4103.31 o                         
  -2   0   2      78810.41      78988.48      2145.92 o                         
  -1   0   2     155807.73     133287.05      4332.74 o                         
   1   0   2       1874.04       1785.62        61.63 o                         
   2   0   2       6264.52       6485.31       109.42 o                         
   3   0   2       4629.42       5937.32       124.73 o                         
   4   0   2      31971.70      32671.71       388.95 o                         
   5   0   2      49770.90      50145.76       589.31 o                         
   6   0   2       1854.05       1995.58        65.31 o                         
   7   0   2          0.84        -31.26        38.01 o                         
   8   0   2       3290.90       3367.81        88.98 o                         
   9   0   2        134.73        179.21        52.68 o                         
  10   0   2      16744.36      16237.85       295.94 o                         
  11   0   2         17.01         92.45       155.83 o                         
  12   0   2       2389.24       2498.41       150.45 o                         
  13   0   2        677.35        494.92       155.71 o                         
  14   0   2       4445.94       4855.12       273.38 o                         
 -14   1   2       2874.60       2838.34       116.21 o                         
 -13   1   2        815.05        874.02        71.84 o                         
 -12   1   2        796.08        843.41        79.19 o                         
 -11   1   2        246.09        228.75        58.36 o                         
 -10   1   2      14099.49      14481.60       209.35 o                         
  -9   1   2        352.04        421.38        34.90 o                         
  -8   1   2       5928.36       6234.76        83.44 o                         
  -7   1   2        152.08        157.00        24.24 o                         
  -6   1   2       9852.05       9844.37       103.92 o                         
  -5   1   2       8807.98       8079.18        86.52 o                         
  -4   1   2      41541.94      41735.95       345.03 o                         
  -3   1   2      14458.85      14989.98       137.65 o                         
  -2   1   2      24386.76      24885.23       227.58 o                         
  -1   1   2       1345.76       1158.43        31.39 o                         
   1   1   2     159480.87     156271.43      4071.76 o                         
   2   1   2       1019.19       1061.30        43.72 o                         
   3   1   2      43779.16      44159.22       377.65 o                         
   4   1   2       5897.63       5763.40        66.14 o                         
   5   1   2        183.01        261.44        27.58 o                         
   6   1   2      23110.62      22751.96       205.46 o                         
   7   1   2      20460.66      20848.86       194.33 o                         
   8   1   2       1961.91       1830.21        50.49 o                         
   9   1   2          0.15         72.88        33.14 o                         
  10   1   2         89.63        115.85        42.80 o                         
  11   1   2        233.23        195.20        52.38 o                         
  12   1   2       8370.60       8348.00       185.30 o                         
  13   1   2        892.56        884.51        72.75 o                         
  14   1   2       2864.10       2786.87       131.32 o                         
 -14   2   2        585.95        638.71        69.35 o                         
 -13   2   2         44.98         22.24        53.60 o                         
 -12   2   2       5122.54       5252.71       134.67 o                         
 -11   2   2         39.86         47.36        53.36 o                         
 -10   2   2         26.21         69.48        44.67 o                         
  -9   2   2        221.43        264.96        33.69 o                         
  -8   2   2       4592.72       4410.81        72.54 o                         
  -7   2   2       2375.96       2728.54        55.18 o                         
  -6   2   2      14937.79      14356.50       138.93 o                         
  -5   2   2       7463.43       7547.93        82.46 o                         
  -4   2   2       3738.10       3780.97        50.41 o                         
  -3   2   2       7296.97       7512.95       108.94 o                         
  -2   2   2       7145.46       7326.21        79.03 o                         
  -1   2   2      44159.85      45371.75       399.54 o                         
   0   2   2       1954.88       1941.77        32.67 o                         
   1   2   2        301.48        366.01        22.17 o                         
   2   2   2       1943.86       2177.93        33.48 o                         
   3   2   2        659.70        551.98        23.26 o                         
   4   2   2       7331.87       7195.64        83.34 o                         
   5   2   2       4863.14       4720.79        62.36 o                         
   6   2   2       4169.24       4246.60        62.06 o                         
   7   2   2        593.55        680.41        31.47 o                         
   8   2   2        815.99        795.58        36.95 o                         
   9   2   2       3767.67       3774.09        82.04 o                         
  10   2   2       3798.95       3718.27        96.82 o                         
  11   2   2        165.67        117.49        45.57 o                         
  12   2   2       1419.95       1653.36        86.70 o                         
  13   2   2       1831.41       1967.73       175.12 o                         
  14   2   2       2145.71       2274.07       105.76 o                         
 -14   3   2        867.06        847.11        84.78 o                         
 -13   3   2        826.63        905.75        77.25 o                         
 -12   3   2        203.57        255.82        56.47 o                         
 -11   3   2       1392.39       1371.17        81.59 o                         
 -10   3   2         21.34        -24.37        39.28 o                         
  -9   3   2          3.39         21.46        30.45 o                         
  -8   3   2        486.15        454.85        30.61 o                         
  -7   3   2       3271.18       3255.43        56.60 o                         
  -6   3   2       1714.16       1594.56        42.20 o                         
  -5   3   2         67.48         99.76        20.65 o                         
  -4   3   2      52260.66      54508.04       466.85 o                         
  -3   3   2       3133.37       3126.80        47.38 o                         
  -2   3   2       5198.95       5173.76        58.13 o                         
  -1   3   2        315.40        315.27        25.38 o                         
   0   3   2      16272.42      16820.33       186.25 o                         
   1   3   2      57519.28      56607.05       469.67 o                         
   2   3   2         67.28        116.39        19.81 o                         
   3   3   2        621.25        752.40        34.27 o                         
   4   3   2      20980.03      21561.02       232.86 o                         
   5   3   2        354.78        568.10        26.88 o                         
   6   3   2        112.73         43.70        22.05 o                         
   7   3   2       1608.08       1903.34        47.81 o                         
   8   3   2       4051.36       4029.10        71.19 o                         
   9   3   2       1168.95       1306.19        51.98 o                         
  10   3   2        221.17        212.28        44.00 o                         
  11   3   2        830.27        857.50        63.50 o                         
  12   3   2       3273.68       3178.11       114.00 o                         
  13   3   2         83.02         78.35        56.24 o                         
  14   3   2        202.92        162.88        61.97 o                         
 -14   4   2        468.86        366.65        65.23 o                         
 -13   4   2        360.16        284.71        59.05 o                         
 -12   4   2        126.55         92.27        57.57 o                         
 -11   4   2        583.50        723.63        62.13 o                         
 -10   4   2          0.04         71.39        36.71 o                         
  -9   4   2          9.82         36.95        33.47 o                         
  -8   4   2        356.46        380.28        29.82 o                         
  -7   4   2       1480.35       1605.84        44.53 o                         
  -6   4   2       6200.01       7028.26        82.29 o                         
  -5   4   2       1053.99       1548.60        41.69 o                         
  -4   4   2       6692.68       6346.35        70.10 o                         
  -3   4   2      15399.00      15979.93       147.00 o                         
  -2   4   2       1418.51       1589.48        59.98 o                         
  -1   4   2      17021.07      18197.30       153.90 o                         
   0   4   2      11727.36      12414.37       108.72 o                         
   1   4   2       5326.36       5818.05        60.94 o                         
   2   4   2      10661.96      10505.13       105.20 o                         
   3   4   2       5570.06       5926.88        66.33 o                         
   4   4   2       2963.49       2710.34        43.84 o                         
   5   4   2          8.27         30.63        20.56 o                         
   6   4   2       8670.00       8776.86        96.81 o                         
   7   4   2       2971.23       2756.09        54.09 o                         
   8   4   2        708.29        759.74        38.50 o                         
   9   4   2         14.18         27.00        34.25 o                         
  10   4   2          6.05         -1.06        43.57 o                         
  11   4   2       2498.93       2343.66        87.05 o                         
  12   4   2         52.44         13.37        50.10 o                         
  13   4   2       1084.51       1143.76        78.74 o                         
  14   4   2        218.12        158.02        62.48 o                         
 -14   5   2         61.28         -5.33        56.50 o                         
 -13   5   2       1379.80       1501.97        84.28 o                         
 -12   5   2         29.81        -50.32        50.32 o                         
 -11   5   2       5766.47       5846.58       148.05 o                         
 -10   5   2         11.99         32.23        38.71 o                         
  -9   5   2       2606.01       2654.01        69.16 o                         
  -8   5   2       5795.57       6006.56       100.42 o                         
  -7   5   2       5713.61       5775.04        81.08 o                         
  -6   5   2       4143.76       4412.17        66.25 o                         
  -5   5   2        154.90        131.47        21.29 o                         
  -4   5   2      15629.32      15217.09       139.06 o                         
  -3   5   2         10.50        -14.95        14.95 o                         
  -2   5   2         59.32        -20.25        20.25 o                         
  -1   5   2      15805.69      16791.28       150.45 o                         
   0   5   2        360.17        396.64        18.49 o                         
   1   5   2        284.45        471.04        20.44 o                         
   2   5   2       6442.04       6474.47        68.99 o                         
   3   5   2        355.72        378.61        22.06 o                         
   4   5   2       8050.74       7919.08        86.64 o                         
   5   5   2       4969.69       4988.60        64.33 o                         
   6   5   2       8268.75       7923.64        97.18 o                         
   7   5   2       4838.65       5077.47        71.84 o                         
   8   5   2         58.66        114.62        28.77 o                         
   9   5   2      10697.85      10634.86       149.48 o                         
  10   5   2          3.43        -38.44        38.44 o                         
  11   5   2        261.83        309.92        51.53 o                         
  12   5   2       1528.57       1524.85        88.22 o                         
  13   5   2        842.80        907.21        73.54 o                         
  14   5   2       1201.18       1185.42        84.71 o                         
 -14   6   2        762.81        742.85        73.35 o                         
 -13   6   2       1570.38       1523.86        92.61 o                         
 -12   6   2       4201.25       4270.51       124.02 o                         
 -11   6   2       2216.85       2273.32        79.54 o                         
 -10   6   2        674.42        790.14        50.07 o                         
  -9   6   2       6765.97       6994.23       117.11 o                         
  -8   6   2       1671.21       1710.70        54.38 o                         
  -7   6   2       1860.97       1994.30        49.17 o                         
  -6   6   2      31546.77      30782.43       292.64 o                         
  -5   6   2       3424.56       3629.82        53.66 o                         
  -4   6   2        370.65        570.90        26.42 o                         
  -3   6   2       1019.95        909.53        32.68 o                         
  -2   6   2        213.92        154.19        21.91 o                         
  -1   6   2      36149.05      36594.33       301.84 o                         
   0   6   2       4895.52       4712.04        55.74 o                         
   1   6   2      19674.25      20931.90       179.14 o                         
   2   6   2      28690.22      29385.08       247.00 o                         
   3   6   2       8588.88       8666.03        90.03 o                         
   4   6   2      13490.96      13132.96       124.71 o                         
   5   6   2       2849.37       2939.70        50.45 o                         
   6   6   2        255.83        392.90        26.67 o                         
   7   6   2      16672.99      16424.56       161.33 o                         
   8   6   2       3897.95       3709.48        73.93 o                         
   9   6   2        456.11        502.54        42.26 o                         
  10   6   2        656.82        682.85        48.95 o                         
  11   6   2       1818.80       1933.33        76.91 o                         
  12   6   2       1598.68       1649.49        75.25 o                         
  13   6   2       1024.56       1030.08        78.58 o                         
 -14   7   2        924.59        920.47        76.28 o                         
 -13   7   2        520.39        657.49        72.82 o                         
 -12   7   2       1526.13       1446.95        79.90 o                         
 -11   7   2       2494.96       2658.05       114.53 o                         
 -10   7   2       1458.45       1520.79        65.59 o                         
  -9   7   2       3844.06       3849.30        88.00 o                         
  -8   7   2       3271.80       3493.67        71.09 o                         
  -7   7   2       2887.76       2911.97        55.73 o                         
  -6   7   2       2989.16       3138.04        52.77 o                         
  -5   7   2       7009.52       6905.56        78.76 o                         
  -4   7   2      24728.05      26313.88       227.81 o                         
  -3   7   2      10939.47      11031.63       120.44 o                         
  -2   7   2       9579.66       9874.03       108.37 o                         
  -1   7   2       5496.44       5624.45        81.71 o                         
   0   7   2       8455.39       9094.33        88.70 o                         
   1   7   2      67787.34      66517.62       539.47 o                         
   2   7   2         13.29         32.06        17.65 o                         
   3   7   2       8342.82       8199.13        84.78 o                         
   4   7   2       1065.89       1278.15        40.63 o                         
   5   7   2          1.81         26.05        19.35 o                         
   6   7   2      11341.65      10678.71       112.22 o                         
   7   7   2       5199.74       5218.35        88.45 o                         
   8   7   2        885.10       1004.66        43.51 o                         
   9   7   2        219.85        206.48        36.82 o                         
  10   7   2        338.49        381.60        45.54 o                         
  11   7   2        360.34        458.90        50.10 o                         
  12   7   2       5917.41       5866.22       127.13 o                         
  13   7   2        239.64        283.99        72.27 o                         
 -13   8   2         17.26         35.40        55.77 o                         
 -12   8   2       4482.43       4301.27       124.17 o                         
 -11   8   2          5.52          9.61        36.78 o                         
 -10   8   2         30.79         58.41        36.72 o                         
  -9   8   2         94.65        111.97        37.62 o                         
  -8   8   2        246.47        314.19        32.84 o                         
  -7   8   2        683.36        796.74        36.15 o                         
  -6   8   2       1162.12       1032.89        38.52 o                         
  -5   8   2       1216.46       1195.91        33.53 o                         
  -4   8   2       1238.36       1168.76        40.79 o                         
  -3   8   2        658.87        721.51        35.01 o                         
  -2   8   2          3.04         15.15        25.40 o                         
  -1   8   2      58063.74      57781.86       472.47 o                         
   0   8   2       1593.03       1923.44        38.61 o                         
   1   8   2        809.04        974.97        32.89 o                         
   2   8   2       6469.73       7506.99        80.03 o                         
   3   8   2      15194.60      15919.67       146.34 o                         
   4   8   2      14153.88      14244.15       136.70 o                         
   5   8   2      10982.20      11019.47       112.46 o                         
   6   8   2        434.42        496.00        27.14 o                         
   7   8   2         44.39         69.86        27.86 o                         
   8   8   2       7858.67       7903.93       117.17 o                         
   9   8   2         11.47         12.17        33.13 o                         
  10   8   2       2843.35       2759.47        86.26 o                         
  11   8   2        179.88        199.98        42.16 o                         
  12   8   2        376.10        382.68        52.18 o                         
  13   8   2        215.68        284.30        59.18 o                         
 -13   9   2       2541.86       2677.93       114.85 o                         
 -12   9   2         71.42         96.51        46.05 o                         
 -11   9   2        437.60        402.17        55.50 o                         
 -10   9   2       1353.72       1490.06        61.09 o                         
  -9   9   2        527.67        620.80        60.11 o                         
  -8   9   2         21.48         18.53        28.20 o                         
  -7   9   2       3159.37       3123.82        65.49 o                         
  -6   9   2       7383.89       7225.01        88.76 o                         
  -5   9   2         29.32         24.46        26.31 o                         
  -4   9   2       5600.53       5226.50        77.70 o                         
  -3   9   2       3588.81       3052.51        58.57 o                         
  -2   9   2       4015.60       4117.99        65.99 o                         
  -1   9   2        435.19        676.78        25.48 o                         
   0   9   2         21.01         77.43        19.91 o                         
   1   9   2       9881.84       9797.89        98.70 o                         
   2   9   2       3126.82       3191.33        48.60 o                         
   3   9   2       1464.74       1483.14        35.33 o                         
   4   9   2      14133.45      14139.26       135.20 o                         
   5   9   2       3170.41       3187.95        55.41 o                         
   6   9   2        615.11        667.88        31.67 o                         
   7   9   2       4874.66       4681.24        77.97 o                         
   8   9   2       1365.71       1407.23        55.84 o                         
   9   9   2       1955.15       1880.60        63.20 o                         
  10   9   2       1674.61       1604.08        62.87 o                         
  11   9   2        244.91        246.08        41.21 o                         
  12   9   2       3548.88       3472.81        99.74 o                         
  13   9   2        129.86        116.25        65.27 o                         
 -13  10   2        526.30        466.08        65.62 o                         
 -12  10   2       3621.66       3798.19       104.11 o                         
 -11  10   2       2331.10       2289.05        75.05 o                         
 -10  10   2        799.63        770.47        46.75 o                         
  -9  10   2       5546.57       5472.70        93.10 o                         
  -8  10   2       2842.98       2847.15        67.15 o                         
  -7  10   2       1348.31       1316.66        43.44 o                         
  -6  10   2        144.45        138.49        35.65 o                         
  -5  10   2       4750.96       4619.48        76.82 o                         
  -4  10   2      11505.62      11149.22       129.65 o                         
  -3  10   2       2135.41       2489.05        55.87 o                         
  -2  10   2      12339.35      12007.62       132.90 o                         
  -1  10   2       1112.43        967.15        31.27 o                         
   0  10   2      15694.84      15678.41       145.84 o                         
   1  10   2        160.52        125.66        20.55 o                         
   2  10   2      49719.78      51247.26       446.48 o                         
   3  10   2         49.71         85.36        25.90 o                         
   4  10   2        262.75        385.54        21.66 o                         
   5  10   2       1289.82       1346.61        42.67 o                         
   6  10   2       8711.76       8787.53       110.86 o                         
   7  10   2      11758.14      11250.60       165.58 o                         
   8  10   2       1341.91       1369.71        54.61 o                         
   9  10   2        747.98        872.10        45.09 o                         
  10  10   2       1595.09       1731.17        63.51 o                         
  11  10   2       1709.13       1893.15        68.58 o                         
  12  10   2        114.47         69.23        48.75 o                         
  13  10   2       2580.29       2764.14       114.79 o                         
 -12  11   2        715.12        698.13        54.72 o                         
 -11  11   2       5247.00       4865.70        99.59 o                         
 -10  11   2         12.84        -32.61        32.61 o                         
  -9  11   2       6603.46       6442.02       105.89 o                         
  -8  11   2       1121.52       1181.78        46.38 o                         
  -7  11   2      19535.96      19454.07       273.57 o                         
  -6  11   2       8116.29       8059.26       138.63 o                         
  -5  11   2        854.47        993.86        46.55 o                         
  -4  11   2        500.58        530.33        34.52 o                         
  -3  11   2        328.82        380.99        30.85 o                         
  -2  11   2      24622.18      23719.56       235.35 o                         
  -1  11   2       1528.71       1417.24        36.28 o                         
   0  11   2       9007.13       9168.02        97.00 o                         
   1  11   2        283.97        313.32        23.32 o                         
   2  11   2        420.39        412.79        24.05 o                         
   3  11   2       2029.97       1951.93        44.91 o                         
   4  11   2      24477.87      24202.80       229.06 o                         
   5  11   2      11644.46      11417.80       126.14 o                         
   6  11   2       3155.06       3210.43        59.72 o                         
   7  11   2       2563.57       2514.29       121.16 o                         
   8  11   2       3066.90       3020.47        69.02 o                         
   9  11   2       8999.12       8768.92       127.85 o                         
  10  11   2         55.35         80.29        33.44 o                         
  11  11   2       4665.81       4642.43       103.99 o                         
  12  11   2        347.05        286.69        49.13 o                         
 -12  12   2          0.36        -27.71        47.01 o                         
 -11  12   2       4998.44       4957.99        98.53 o                         
 -10  12   2         38.99         22.10        35.77 o                         
  -9  12   2      16010.64      15385.53       191.06 o                         
  -8  12   2        143.05        151.90        54.52 o                         
  -7  12   2        349.27        408.49        45.35 o                         
  -6  12   2       5142.88       5322.88       151.99 o                         
  -5  12   2       5457.94       5636.92        99.15 o                         
  -4  12   2       6770.73       6984.24       104.01 o                         
  -3  12   2       6265.88       6387.59        92.04 o                         
  -2  12   2        280.62        277.67        30.46 o                         
  -1  12   2         31.36         55.25        20.22 o                         
   0  12   2       6224.73       6117.64        75.45 o                         
   1  12   2       1308.91       1413.51        38.89 o                         
   2  12   2      36292.85      35169.35       448.17 o                         
   3  12   2       7732.09       8070.88       105.82 o                         
   4  12   2       2006.92       1911.73        56.67 o                         
   5  12   2       3411.45       3417.86        75.18 o                         
   6  12   2      12799.74      12503.79       198.08 o                         
   7  12   2      18590.28      18458.81       293.33 o                         
   8  12   2       1904.78       1912.81        61.86 o                         
   9  12   2       5404.22       5090.25       100.61 o                         
  10  12   2        299.40        204.12        39.11 o                         
  11  12   2       5096.24       5025.08       124.15 o                         
  12  12   2        238.93        256.72        60.44 o                         
 -12  13   2        770.48        877.45        69.96 o                         
 -11  13   2       5629.22       5558.38       110.01 o                         
 -10  13   2        165.14        135.39        51.12 o                         
  -9  13   2       3230.93       3241.95       104.43 o                         
  -8  13   2        104.67        122.79        42.10 o                         
  -7  13   2      13835.23      13672.82       195.70 o                         
  -6  13   2       2265.03       2223.30        77.23 o                         
  -5  13   2       1211.17       1413.71        61.38 o                         
  -4  13   2        530.38        487.76        40.63 o                         
  -3  13   2        306.30        366.09        36.13 o                         
  -2  13   2      14784.02      14318.06       160.04 o                         
  -1  13   2        479.87        510.34        27.08 o                         
   0  13   2      19873.72      19812.26       183.99 o                         
   1  13   2        112.97        150.57        26.37 o                         
   2  13   2        111.34        121.65        23.04 o                         
   3  13   2         35.72         29.25        29.63 o                         
   4  13   2       7379.34       7234.44       159.79 o                         
   5  13   2       6916.42       6913.83       117.87 o                         
   6  13   2       3519.77       3394.20       106.88 o                         
   7  13   2        219.19        266.31        49.96 o                         
   8  13   2        616.81        666.46        34.23 o                         
   9  13   2       7083.09       6850.88       160.31 o                         
  10  13   2         92.65         80.54        30.41 o                         
  11  13   2       1927.39       1961.54        61.79 o                         
 -11  14   2       3245.41       3044.06       115.98 o                         
 -10  14   2        828.28        899.04        81.68 o                         
  -9  14   2       2350.43       2362.35        99.80 o                         
  -8  14   2        664.61        778.94        60.56 o                         
  -7  14   2          5.43         36.10        43.33 o                         
  -6  14   2         29.06        -37.93        40.09 o                         
  -5  14   2       1958.91       2241.67        79.33 o                         
  -4  14   2        863.89        950.26        62.96 o                         
  -3  14   2       1133.53       1184.99        52.30 o                         
  -2  14   2        556.92        620.12        40.28 o                         
  -1  14   2       1962.20       1823.93        47.28 o                         
   0  14   2        614.93        800.41        32.91 o                         
   1  14   2        122.31        122.01        24.84 o                         
   2  14   2       4164.18       3945.51        66.88 o                         
   3  14   2         25.44         26.20        34.11 o                         
   4  14   2       1996.87       2026.57        70.57 o                         
   5  14   2       3087.52       2867.89        86.44 o                         
   6  14   2       3027.45       3075.61        87.17 o                         
   7  14   2        928.45       1179.68        58.92 o                         
   8  14   2       1121.26       1161.85        62.12 o                         
   9  14   2        407.72        474.68        43.79 o                         
  10  14   2        468.74        482.38       105.45 o                         
  11  14   2       1282.81       1372.04        79.27 o                         
 -11  15   2       1477.22       1638.73        99.69 o                         
 -10  15   2       1956.49       1970.45        91.54 o                         
  -9  15   2       1094.03       1166.11        99.40 o                         
  -8  15   2          7.30        -14.10        47.50 o                         
  -7  15   2       2474.78       2450.99        94.11 o                         
  -6  15   2       1144.05       1351.21        64.96 o                         
  -5  15   2        357.78        337.63        46.90 o                         
  -4  15   2       2270.66       2309.42        81.73 o                         
  -3  15   2        628.33        672.81        47.81 o                         
  -2  15   2       2038.47       2002.85        68.87 o                         
  -1  15   2        939.04       1014.49        41.67 o                         
   0  15   2       1238.23       1333.05        53.51 o                         
   1  15   2          4.08         67.74        26.49 o                         
   2  15   2       2152.92       2094.24        57.70 o                         
   3  15   2         87.98        175.05        40.84 o                         
   4  15   2         98.09        138.72        40.81 o                         
   5  15   2       3120.43       3097.67        91.28 o                         
   6  15   2         14.04          2.65        37.71 o                         
   7  15   2         21.40         70.75        40.27 o                         
   8  15   2       1243.27       1191.94        71.05 o                         
   9  15   2         14.62        -66.47        66.47 o                         
  10  15   2        388.32        512.05        89.56 o                         
  11  15   2        726.76        708.34       100.58 o                         
 -10  16   2        379.31        361.01        79.81 o                         
  -9  16   2        183.16        277.27        65.32 o                         
  -8  16   2       2304.42       2317.57       107.98 o                         
  -7  16   2         19.59        -41.38        45.95 o                         
  -6  16   2        727.41        672.61        64.71 o                         
  -5  16   2          1.99        -10.09        42.16 o                         
  -4  16   2        385.97        401.24        55.79 o                         
  -3  16   2       1271.24       1378.53        58.98 o                         
  -2  16   2          0.34         18.90        37.26 o                         
  -1  16   2         36.14         37.31        25.74 o                         
   0  16   2         78.72         29.53        28.94 o                         
   1  16   2        786.82        741.22        39.92 o                         
   2  16   2        546.50        593.40        43.58 o                         
   3  16   2       2436.83       2409.31        80.54 o                         
   4  16   2         10.63         14.61        51.95 o                         
   5  16   2       2161.39       2270.40        89.98 o                         
   6  16   2         74.62         64.10        41.20 o                         
   7  16   2        699.58        675.07        50.97 o                         
   8  16   2          0.44          1.82        47.48 o                         
   9  16   2        227.60        123.28        89.58 o                         
  10  16   2       1420.44       1308.59       115.96 o                         
 -10  17   2        422.21        423.77        79.41 o                         
  -9  17   2        101.80        178.87        52.56 o                         
  -8  17   2       1930.67       1916.70       102.72 o                         
  -7  17   2       2870.80       2885.20       101.97 o                         
  -6  17   2        184.60        251.99        52.93 o                         
  -5  17   2       3601.79       3299.81       105.97 o                         
  -4  17   2        525.41        546.49        59.72 o                         
  -3  17   2       1777.97       2053.64        80.92 o                         
  -2  17   2       2136.16       2274.00        88.90 o                         
  -1  17   2       2221.44       2108.29        58.77 o                         
   0  17   2        128.11        101.19        31.12 o                         
   1  17   2       4771.27       4867.77        84.46 o                         
   2  17   2          9.36         -4.01        24.61 o                         
   3  17   2       2198.41       2155.49        79.54 o                         
   4  17   2        862.67       1002.52        88.51 o                         
   5  17   2        375.31        344.47        49.84 o                         
   6  17   2        795.85        862.07        79.03 o                         
   7  17   2         91.55         34.79        40.43 o                         
   8  17   2       2678.35       2636.45       137.02 o                         
   9  17   2       3958.37       4266.79       175.22 o                         
  -9  18   2       5560.94       5175.39       194.80 o                         
  -8  18   2        170.87        283.78        83.53 o                         
  -7  18   2        335.61        263.81        54.27 o                         
  -6  18   2       1878.88       2177.58        92.30 o                         
  -5  18   2        329.13        266.69        55.17 o                         
  -4  18   2       7392.86       7641.31       173.47 o                         
  -3  18   2       3156.24       3189.78       119.20 o                         
  -2  18   2        758.11        790.70        60.02 o                         
  -1  18   2       1853.17       1941.03        56.62 o                         
   0  18   2        381.15        418.99        40.16 o                         
   1  18   2       1304.13       1265.07        48.75 o                         
   2  18   2       3718.28       3686.86        97.21 o                         
   3  18   2       1105.26       1083.90        68.40 o                         
   4  18   2       2400.60       2704.50       109.30 o                         
   5  18   2       4232.55       4134.95       121.50 o                         
   6  18   2       2444.97       2484.97        86.43 o                         
   7  18   2       3688.18       3671.58       124.74 o                         
   8  18   2        206.69        253.46        82.15 o                         
   9  18   2        276.46        243.25        87.45 o                         
  -8  19   2       1413.08       1491.02        93.02 o                         
  -7  19   2       3764.18       3511.18       114.93 o                         
  -6  19   2       1986.47       2059.74       102.12 o                         
  -5  19   2          0.84         60.44        56.93 o                         
  -4  19   2        419.92        478.52        68.38 o                         
  -3  19   2        192.72         74.65        65.33 o                         
  -2  19   2       3991.60       4101.12       113.34 o                         
  -1  19   2        285.21        370.77        32.40 o                         
   0  19   2       4591.69       4397.67        85.88 o                         
   1  19   2        154.11        160.51        38.45 o                         
   2  19   2         49.95         24.25        41.09 o                         
   3  19   2        131.01        121.68        50.20 o                         
   4  19   2       6490.48       6591.53       141.29 o                         
   5  19   2       2128.57       2187.79        95.24 o                         
   6  19   2       1032.38       1159.46        65.08 o                         
   7  19   2         56.77         87.04        68.60 o                         
   8  19   2        705.45        651.86        96.17 o                         
  -7  20   2        238.26        243.70       105.96 o                         
  -6  20   2          0.56         47.19        61.65 o                         
  -5  20   2       1891.85       2026.72       117.76 o                         
  -4  20   2       2595.36       2641.41       120.06 o                         
  -3  20   2          0.63        -12.36        56.60 o                         
  -2  20   2        373.50        416.67        55.96 o                         
  -1  20   2        973.90       1113.64        70.38 o                         
   0  20   2       1771.37       1852.39        60.16 o                         
   1  20   2       1134.93       1209.15        49.61 o                         
   2  20   2       1762.16       2001.92        85.99 o                         
   3  20   2        783.82        878.34        74.55 o                         
   4  20   2        149.34        188.70        52.10 o                         
   5  20   2        392.97        321.45        53.14 o                         
   6  20   2       4081.00       3799.24       199.26 o                         
   7  20   2       1760.29       2067.94        98.09 o                         
  -6  21   2       1205.47       1456.61       151.53 o                         
  -5  21   2        408.32        381.86        82.38 o                         
  -4  21   2         30.49         33.28        61.52 o                         
  -3  21   2       1361.21       1446.85        89.78 o                         
  -2  21   2       1098.00       1325.69       122.66 o                         
  -1  21   2         72.17         94.22        46.02 o                         
   0  21   2       1913.39       1774.51        63.99 o                         
   1  21   2        445.30        500.66        43.47 o                         
   2  21   2         76.80         90.91        48.61 o                         
   3  21   2        652.65        797.65        74.46 o                         
   4  21   2        330.56        261.07        61.24 o                         
   5  21   2       2290.68       2359.49        99.04 o                         
   6  21   2         40.34         59.48        58.91 o                         
  -4  22   2        249.84        231.55        98.40 o                         
  -3  22   2        528.75        654.58        96.83 o                         
  -2  22   2        722.78        946.70        79.29 o                         
  -1  22   2        388.10        310.79        52.01 o                         
   0  22   2        312.48        266.58        34.95 o                         
   1  22   2        202.53         73.97        46.11 o                         
   2  22   2         42.18        113.56        50.16 o                         
   3  22   2       1767.00       1914.33       159.86 o                         
   4  22   2        192.88         87.40        63.10 o                         
  -2  23   2        157.32        172.10        64.29 o                         
  -1  23   2        121.95        255.34        81.59 o                         
   0  23   2       1040.86       1128.04       107.95 o                         
   1  23   2       1152.93       1336.39       104.09 o                         
   2  23   2        494.55        611.47        88.67 o                         
 -14   1   3         72.95         51.35        54.35 o                         
 -13   1   3       1481.15       1656.76        87.08 o                         
 -12   1   3       3251.46       3454.24       170.72 o                         
 -11   1   3       1490.36       1663.42        79.11 o                         
 -10   1   3        499.90        669.02        94.46 o                         
  -9   1   3       1972.36       2016.92        58.49 o                         
  -8   1   3      11886.32      11575.76       124.79 o                         
  -7   1   3       3999.60       4325.71        64.30 o                         
  -6   1   3        879.91        883.58        32.80 o                         
  -5   1   3       5050.35       5517.56        73.68 o                         
  -4   1   3      21490.35      21667.95       196.63 o                         
  -3   1   3        312.65        206.82        19.70 o                         
  -2   1   3      42466.35      43778.12       354.65 o                         
  -1   1   3        476.16        605.68        41.99 o                         
   0   1   3        126.02        176.93        13.99 o                         
   1   1   3       4736.26       4979.86       101.12 o                         
   2   1   3       4828.65       5352.81        57.19 o                         
   3   1   3       1196.39       1345.23        32.46 o                         
   4   1   3        418.48        535.07        24.38 o                         
   5   1   3      11060.51      10836.18       109.51 o                         
   6   1   3       3244.83       3259.34        55.13 o                         
   7   1   3          7.71          6.15        23.49 o                         
   8   1   3        809.13        931.03        37.91 o                         
   9   1   3        505.75        545.09        43.99 o                         
  10   1   3        371.36        465.10        80.34 o                         
  11   1   3        994.99        834.38        73.22 o                         
  12   1   3        112.81         93.60        53.43 o                         
  13   1   3         21.36         19.20        54.34 o                         
  14   1   3        484.34        575.78        83.12 o                         
 -14   2   3        262.63        214.78        64.26 o                         
 -13   2   3          0.94          1.48        51.86 o                         
 -12   2   3        420.36        487.97        59.84 o                         
 -11   2   3       1565.04       1676.93        79.48 o                         
 -10   2   3      18327.25      18399.94       250.19 o                         
  -9   2   3       8062.01       8186.28       121.10 o                         
  -8   2   3         80.78         90.20        25.65 o                         
  -7   2   3        213.71        207.83        24.74 o                         
  -6   2   3      32524.37      33137.81       298.80 o                         
  -5   2   3         73.22         77.86        20.57 o                         
  -4   2   3       5993.93       6109.95        70.30 o                         
  -3   2   3       5940.72       6649.06        82.35 o                         
  -2   2   3       2206.47       2484.10        34.48 o                         
  -1   2   3      21809.89      21564.00       325.10 o                         
   0   2   3      14912.95      15823.70       145.10 o                         
   1   2   3      22891.25      23579.58       195.21 o                         
   2   2   3       3629.52       3504.39        44.50 o                         
   3   2   3       4818.44       4636.94        56.97 o                         
   4   2   3        274.37        400.85        28.60 o                         
   5   2   3       1949.18       1686.33        41.52 o                         
   6   2   3         27.41         29.07        21.97 o                         
   7   2   3      36993.71      36723.27       320.33 o                         
   8   2   3         43.31         25.44        26.67 o                         
   9   2   3        219.81        247.17        50.96 o                         
  10   2   3       1166.79       1271.28        62.21 o                         
  11   2   3       1295.85       1403.01        68.27 o                         
  12   2   3       8877.56       8591.09       173.97 o                         
  13   2   3        681.06        880.97       139.62 o                         
  14   2   3        183.86        231.38        63.21 o                         
 -14   3   3        672.57        640.50        71.05 o                         
 -13   3   3       4281.16       4183.53       126.79 o                         
 -12   3   3       4842.39       5013.22       130.54 o                         
 -11   3   3       1252.74       1279.72        72.87 o                         
 -10   3   3        431.45        539.30        48.79 o                         
  -9   3   3      12861.56      12743.21       159.61 o                         
  -8   3   3      16447.50      16334.21       162.65 o                         
  -7   3   3        542.12        554.58        30.03 o                         
  -6   3   3      25292.62      24779.56       230.14 o                         
  -5   3   3       5442.17       5894.81        72.99 o                         
  -4   3   3       1872.74       1709.19        36.23 o                         
  -3   3   3       2701.38       2674.99        40.42 o                         
  -2   3   3      95339.93      96425.01       770.42 o                         
  -1   3   3       6076.07       6402.16        62.02 o                         
   0   3   3      50720.72      51609.80       454.60 o                         
   1   3   3       1248.82       1523.15        30.64 o                         
   2   3   3          2.85        -14.01        19.69 o                         
   3   3   3      18107.28      17723.74       155.64 o                         
   4   3   3      16115.22      16481.10       149.77 o                         
   5   3   3      25556.71      24730.64       218.18 o                         
   6   3   3       1978.92       2141.10        46.35 o                         
   7   3   3       3124.64       3137.46        68.42 o                         
   8   3   3       1819.58       1819.10        55.24 o                         
   9   3   3       5748.80       5773.52        98.66 o                         
  10   3   3       3166.76       3211.20        92.19 o                         
  11   3   3          4.61        -20.55        46.16 o                         
  12   3   3        698.81        695.74        68.42 o                         
  13   3   3         51.93         77.30        56.31 o                         
  14   3   3       1715.24       1826.58       105.44 o                         
 -14   4   3          2.80        126.59        57.30 o                         
 -13   4   3          0.54         31.49        52.18 o                         
 -12   4   3        182.27        187.76        54.34 o                         
 -11   4   3       7363.67       7328.27       167.40 o                         
 -10   4   3       8981.88       9056.65       139.52 o                         
  -9   4   3       3521.01       3481.62        76.69 o                         
  -8   4   3       2745.81       2722.53        59.38 o                         
  -7   4   3        207.79        187.11        25.48 o                         
  -6   4   3       8006.66       7345.04        84.85 o                         
  -5   4   3        739.23        787.44        28.44 o                         
  -4   4   3      16017.59      15222.03       138.85 o                         
  -3   4   3       9762.39      10360.35        97.54 o                         
  -2   4   3       6210.55       6687.95        66.77 o                         
  -1   4   3      16056.22      17287.26       154.07 o                         
   0   4   3      17256.49      16525.79       141.58 o                         
   1   4   3        602.73        509.98        19.25 o                         
   2   4   3      21364.70      21293.43       224.25 o                         
   3   4   3       5647.53       5485.83        75.01 o                         
   4   4   3       3165.40       3283.99        48.33 o                         
   5   4   3      16376.68      16138.50       150.83 o                         
   6   4   3       2301.47       2514.93        54.78 o                         
   7   4   3      45186.77      43794.71       558.59 o                         
   8   4   3       3161.48       3104.54        80.45 o                         
   9   4   3       1254.50       1438.78        58.72 o                         
  10   4   3         33.24         83.38        45.84 o                         
  11   4   3       4285.92       4190.00       106.29 o                         
  12   4   3       6816.64       6822.59       139.22 o                         
  13   4   3        386.33        480.22        66.06 o                         
  14   4   3          1.02         78.18        59.08 o                         
 -14   5   3         87.25        113.75        58.21 o                         
 -13   5   3       3413.02       3357.65       117.97 o                         
 -12   5   3       4105.96       4301.63       137.08 o                         
 -11   5   3         73.92         66.85        48.83 o                         
 -10   5   3       3804.51       3582.32        89.78 o                         
  -9   5   3      10444.98      10307.26       137.91 o                         
  -8   5   3       7618.34       7372.85       101.74 o                         
  -7   5   3       3865.68       4047.34        63.18 o                         
  -6   5   3       4747.90       4319.71        61.47 o                         
  -5   5   3       4071.15       4849.72        65.67 o                         
  -4   5   3       2966.22       2586.35        42.77 o                         
  -3   5   3        221.98        309.72        18.55 o                         
  -2   5   3       2178.48       1903.20        32.17 o                         
  -1   5   3       4453.42       4380.97        50.12 o                         
   0   5   3       5585.07       6119.25       126.92 o                         
   1   5   3        371.25        444.68        20.35 o                         
   2   5   3      27710.95      28039.51       260.76 o                         
   3   5   3      19943.06      20492.45       199.30 o                         
   4   5   3        100.67         68.25        17.99 o                         
   5   5   3      30099.92      30080.91       260.86 o                         
   6   5   3       5389.10       5637.98        72.56 o                         
   7   5   3       1696.93       1672.60        46.11 o                         
   8   5   3       1246.10       1265.64        46.96 o                         
   9   5   3      13373.93      13613.10       178.14 o                         
  10   5   3       1640.35       1776.36        78.28 o                         
  11   5   3         57.68         24.24        42.59 o                         
  12   5   3         83.20         38.12        45.34 o                         
  13   5   3        866.29       1138.48        78.10 o                         
  14   5   3        616.96        709.05        74.01 o                         
 -14   6   3       1376.10       1423.16        87.92 o                         
 -13   6   3        404.77        422.57        64.47 o                         
 -12   6   3        514.33        395.27        59.65 o                         
 -11   6   3       5120.27       5075.12       115.79 o                         
 -10   6   3       1899.68       1890.10        68.93 o                         
  -9   6   3        523.53        544.85        43.32 o                         
  -8   6   3       2468.48       2605.67        63.02 o                         
  -7   6   3       3037.27       2839.70        54.33 o                         
  -6   6   3       1246.33       1045.33        34.21 o                         
  -5   6   3         16.42        -15.47        18.59 o                         
  -4   6   3       2364.31       2144.88        39.62 o                         
  -3   6   3       5065.85       5173.34        59.18 o                         
  -2   6   3        688.64        616.41        20.91 o                         
  -1   6   3      14029.36      14104.00       126.11 o                         
   0   6   3      82631.33      85116.71       684.44 o                         
   1   6   3      12688.98      12901.85       122.22 o                         
   2   6   3       3527.55       3785.02        50.03 o                         
   3   6   3      21565.96      21598.88       198.44 o                         
   4   6   3      14249.71      13280.42       126.13 o                         
   5   6   3       2064.40       1975.27        41.08 o                         
   6   6   3         26.22         25.75        20.53 o                         
   7   6   3      16201.85      15671.42       164.17 o                         
   8   6   3       1095.29       1111.61        48.88 o                         
   9   6   3        112.11        105.60        35.45 o                         
  10   6   3        209.45        191.83        39.55 o                         
  11   6   3       2705.34       2704.22        89.54 o                         
  12   6   3       3408.80       3508.58       123.78 o                         
  13   6   3        325.67        317.89        54.85 o                         
 -14   7   3        278.10        307.92        62.12 o                         
 -13   7   3         86.90         86.99        60.58 o                         
 -12   7   3       1665.73       1896.87        90.82 o                         
 -11   7   3        314.45        335.26        47.39 o                         
 -10   7   3        534.87        684.73        47.48 o                         
  -9   7   3       6268.78       6382.26       118.27 o                         
  -8   7   3       1039.82       1094.41        44.77 o                         
  -7   7   3       2252.05       2237.11        51.47 o                         
  -6   7   3       2984.67       3120.12        54.93 o                         
  -5   7   3      22405.07      22245.85       226.19 o                         
  -4   7   3       3278.93       3249.70        47.54 o                         
  -3   7   3       1192.09       1283.15        41.08 o                         
  -2   7   3       2305.85       2655.20        50.48 o                         
  -1   7   3       8646.36       8574.22        85.32 o                         
   0   7   3      19992.20      20525.83       178.44 o                         
   1   7   3        352.18        305.85        20.98 o                         
   2   7   3       8656.97       7945.90        82.00 o                         
   3   7   3        508.43        549.72        24.06 o                         
   4   7   3        623.54        717.79        25.92 o                         
   5   7   3       5754.36       5537.63        68.52 o                         
   6   7   3       5207.85       4951.16        67.09 o                         
   7   7   3        186.00        141.43        27.52 o                         
   8   7   3       6562.94       6648.77       105.31 o                         
   9   7   3       1293.87       1268.04        54.02 o                         
  10   7   3       4118.85       3930.25        99.34 o                         
  11   7   3        393.43        552.09        59.42 o                         
  12   7   3       4352.57       3922.39       112.27 o                         
  13   7   3       3542.78       3490.51       109.72 o                         
 -13   8   3        619.02        686.79        69.47 o                         
 -12   8   3       3743.10       3711.27       162.00 o                         
 -11   8   3        648.80        614.71        52.94 o                         
 -10   8   3        135.02        128.35        38.39 o                         
  -9   8   3        718.70        772.38        44.31 o                         
  -8   8   3       5489.08       5442.92        88.78 o                         
  -7   8   3      20079.75      19597.84       211.73 o                         
  -6   8   3          2.12          2.01        24.51 o                         
  -5   8   3       5889.32       6063.89        72.35 o                         
  -4   8   3        833.81       1045.79        39.70 o                         
  -3   8   3      58660.03      58470.46       530.03 o                         
  -2   8   3       1305.06       1072.00        35.86 o                         
  -1   8   3        746.15        573.05        27.58 o                         
   0   8   3       3602.02       3623.77        50.94 o                         
   1   8   3      12535.70      13506.90       126.39 o                         
   2   8   3      25103.13      26173.31       226.22 o                         
   3   8   3       3933.76       3969.37        53.75 o                         
   4   8   3      30456.57      30765.39       291.91 o                         
   5   8   3       2991.79       3090.83        49.84 o                         
   6   8   3        980.00       1031.12        34.32 o                         
   7   8   3       3635.13       3662.24        68.30 o                         
   8   8   3       7331.96       7369.25       111.75 o                         
   9   8   3       6346.80       6151.49       105.12 o                         
  10   8   3      10704.62      10160.79       147.91 o                         
  11   8   3       2675.89       2715.30        86.52 o                         
  12   8   3        427.65        343.80        53.24 o                         
  13   8   3        896.17        909.15        73.27 o                         
 -13   9   3       1464.96       1494.15       102.77 o                         
 -12   9   3        260.66        301.73        49.75 o                         
 -11   9   3       2522.07       2689.13        88.16 o                         
 -10   9   3       9614.45       9205.25       140.36 o                         
  -9   9   3        198.57        264.98        34.55 o                         
  -8   9   3       6100.49       6106.57        94.63 o                         
  -7   9   3          7.75         20.21        24.52 o                         
  -6   9   3         74.17         90.17        21.17 o                         
  -5   9   3      29644.42      29707.64       289.93 o                         
  -4   9   3       2239.70       2265.83        53.44 o                         
  -3   9   3      12540.36      12219.68       135.01 o                         
  -2   9   3      10485.08      11105.63       123.88 o                         
  -1   9   3         36.48        144.48        20.14 o                         
   0   9   3      23801.95      25257.17       219.54 o                         
   1   9   3       4500.22       4176.83        56.89 o                         
   2   9   3        478.83        377.17        23.82 o                         
   3   9   3       3000.31       3085.65        47.91 o                         
   4   9   3        292.53        274.98        20.79 o                         
   5   9   3       2918.69       2812.66        48.38 o                         
   6   9   3       5711.08       5575.22        78.73 o                         
   7   9   3        394.05        461.94        31.75 o                         
   8   9   3      12228.24      12007.00       155.69 o                         
   9   9   3        423.93        454.31        39.36 o                         
  10   9   3        285.15        319.35        39.93 o                         
  11   9   3         22.32         11.24        36.16 o                         
  12   9   3       3163.66       3258.33        96.19 o                         
  13   9   3       3822.25       3755.50       130.17 o                         
 -13  10   3       1015.11       1211.39        79.53 o                         
 -12  10   3        319.03        435.13        51.47 o                         
 -11  10   3        789.21        729.26        50.97 o                         
 -10  10   3        653.56        683.11        45.69 o                         
  -9  10   3       3197.59       3004.46        84.93 o                         
  -8  10   3       1084.62       1152.35        73.25 o                         
  -7  10   3       3073.14       3064.65        95.85 o                         
  -6  10   3       3087.27       2970.93        81.90 o                         
  -5  10   3       2636.91       2662.87        61.41 o                         
  -4  10   3        158.80        132.61        27.51 o                         
  -3  10   3      13327.83      12796.93       141.53 o                         
  -2  10   3       2447.02       2336.78        53.16 o                         
  -1  10   3       8071.35       7472.88        82.32 o                         
   0  10   3        411.01        478.54        24.69 o                         
   1  10   3       3522.10       3434.27        52.28 o                         
   2  10   3      10315.31       9482.30        98.51 o                         
   3  10   3         71.36         80.42        19.74 o                         
   4  10   3       4624.79       4310.24        61.49 o                         
   5  10   3         49.68         44.01        20.33 o                         
   6  10   3        173.94        262.57        26.43 o                         
   7  10   3      15949.19      15651.75       186.10 o                         
   8  10   3       1019.87       1099.87        49.78 o                         
   9  10   3       1569.58       1452.70        56.92 o                         
  10  10   3       3276.59       3316.93        78.99 o                         
  11  10   3          1.45         26.02        34.68 o                         
  12  10   3       1156.68       1324.79       107.40 o                         
 -13  11   3        441.82        312.87        60.84 o                         
 -12  11   3         17.65         95.93        51.36 o                         
 -11  11   3       2918.25       2931.38        82.35 o                         
 -10  11   3         10.03         17.88        32.98 o                         
  -9  11   3       1964.28       1814.89        67.06 o                         
  -8  11   3        137.13        162.49        27.58 o                         
  -7  11   3        104.23         84.73        43.00 o                         
  -6  11   3        410.74        456.34        43.23 o                         
  -5  11   3        567.43        580.31        40.54 o                         
  -4  11   3       4709.65       4450.85        75.83 o                         
  -3  11   3        863.92        913.35        38.74 o                         
  -2  11   3         71.65         19.49        24.78 o                         
  -1  11   3        313.84        430.90        23.87 o                         
   0  11   3         43.74         12.53        19.84 o                         
   1  11   3       9457.14       8721.45        94.19 o                         
   2  11   3       2380.15       2258.57        45.18 o                         
   3  11   3         50.73         29.51        22.62 o                         
   4  11   3        183.10        199.77        23.69 o                         
   5  11   3       4685.25       4627.28        73.87 o                         
   6  11   3       2182.07       2209.41        52.21 o                         
   7  11   3       4505.71       4362.54        78.97 o                         
   8  11   3        161.98        173.16        30.46 o                         
   9  11   3       3370.52       3316.40        73.08 o                         
  10  11   3       1156.48       1138.41        51.20 o                         
  11  11   3         34.15         43.74        35.66 o                         
  12  11   3        490.97        577.30        53.93 o                         
 -12  12   3         31.99         22.02        47.44 o                         
 -11  12   3         83.12         41.40        35.40 o                         
 -10  12   3        241.01        266.66        36.29 o                         
  -9  12   3          4.05         -3.17        41.89 o                         
  -8  12   3        232.18        246.96        54.55 o                         
  -7  12   3        667.88        639.13        50.45 o                         
  -6  12   3        607.63        722.94        50.07 o                         
  -5  12   3        588.13        619.11        42.66 o                         
  -4  12   3        559.30        679.22        39.80 o                         
  -3  12   3        269.66        232.12        31.75 o                         
  -2  12   3       1251.46       1444.29        48.58 o                         
  -1  12   3       1455.38       1617.21        40.67 o                         
   0  12   3        130.15        187.71        23.19 o                         
   1  12   3        605.07        791.17        31.16 o                         
   2  12   3         93.76         51.34        22.05 o                         
   3  12   3       1993.95       1964.25        43.39 o                         
   4  12   3          3.25         26.51        20.48 o                         
   5  12   3       1464.19       1450.08        39.28 o                         
   6  12   3        112.79        164.74        33.27 o                         
   7  12   3        112.69        113.55        26.44 o                         
   8  12   3        424.38        442.61        57.92 o                         
   9  12   3       1573.92       1496.43        70.63 o                         
  10  12   3       1433.39       1260.54        68.74 o                         
  11  12   3        179.31        313.56        64.77 o                         
  12  12   3        268.09        301.98        67.45 o                         
 -12  13   3        258.56        282.35        49.90 o                         
 -11  13   3          1.92         -3.18        53.55 o                         
 -10  13   3        202.84        173.91        51.20 o                         
  -9  13   3       1035.20       1008.92        66.55 o                         
  -8  13   3        136.44        213.80        43.89 o                         
  -7  13   3        320.20        417.62        47.86 o                         
  -6  13   3        696.39        821.07        54.91 o                         
  -5  13   3        108.82        152.01        39.97 o                         
  -4  13   3       1063.71       1143.24        54.20 o                         
  -3  13   3       1171.81       1250.50        48.65 o                         
  -2  13   3        375.82        498.21        35.95 o                         
  -1  13   3       5177.98       5036.16        80.43 o                         
   0  13   3        557.72        639.64        32.70 o                         
   1  13   3        243.53        223.26        25.19 o                         
   2  13   3       1159.26       1132.38        36.57 o                         
   3  13   3        653.54        678.28        31.14 o                         
   4  13   3       2999.70       3053.00        72.71 o                         
   5  13   3       2315.66       2168.92        91.86 o                         
   6  13   3       1374.23       1666.27        61.53 o                         
   7  13   3        151.00        201.49        41.03 o                         
   8  13   3       2329.07       2231.81        72.75 o                         
   9  13   3        727.02        902.14        96.08 o                         
  10  13   3        809.70        905.26        71.38 o                         
  11  13   3         69.59        124.00        46.91 o                         
 -11  14   3        188.68        204.83        67.14 o                         
 -10  14   3         22.12         92.25        50.46 o                         
  -9  14   3        973.14       1075.02        68.97 o                         
  -8  14   3        105.12        145.14        50.99 o                         
  -7  14   3       4831.30       4692.64       117.37 o                         
  -6  14   3         53.10         17.39        40.36 o                         
  -5  14   3        497.69        561.86        51.20 o                         
  -4  14   3        108.34        126.08        37.41 o                         
  -3  14   3       8192.23       8248.67       127.26 o                         
  -2  14   3       1928.34       1871.81        60.92 o                         
  -1  14   3      17650.19      17163.13       172.07 o                         
   0  14   3        974.30       1053.74        38.93 o                         
   1  14   3       2440.75       2442.89        52.98 o                         
   2  14   3       5425.68       5607.39        79.05 o                         
   3  14   3       2741.44       2780.63        76.58 o                         
   4  14   3       4149.03       4164.59        91.21 o                         
   5  14   3        223.03        292.56        40.75 o                         
   6  14   3        253.01        258.15        55.74 o                         
   7  14   3        509.50        524.67        59.96 o                         
   8  14   3       3933.85       3878.14       156.74 o                         
   9  14   3        195.55        237.63        53.07 o                         
  10  14   3       4654.11       4418.69       120.51 o                         
  11  14   3        132.33         95.71        63.28 o                         
 -11  15   3       1732.54       1882.61       107.34 o                         
 -10  15   3       1302.69       1341.94        75.56 o                         
  -9  15   3       1871.94       1851.84       123.51 o                         
  -8  15   3        555.68        653.77        70.57 o                         
  -7  15   3        529.43        597.86        52.85 o                         
  -6  15   3        590.69        636.23        52.85 o                         
  -5  15   3      11303.16      11366.05       184.31 o                         
  -4  15   3        145.11        158.30        42.89 o                         
  -3  15   3      12205.91      11780.36       177.93 o                         
  -2  15   3         15.60         16.40        35.63 o                         
  -1  15   3       7314.42       7522.94        95.53 o                         
   0  15   3       3833.45       4038.03        80.75 o                         
   1  15   3      12326.09      12077.09       138.86 o                         
   2  15   3      11025.73      10562.12       131.54 o                         
   3  15   3       1575.06       1664.39        66.35 o                         
   4  15   3       1905.44       1748.59        78.60 o                         
   5  15   3        105.75        127.03        40.17 o                         
   6  15   3      10411.29       9907.60       188.45 o                         
   7  15   3          2.79        140.70        71.99 o                         
   8  15   3       6038.11       6052.60       281.29 o                         
   9  15   3         65.33        114.81        76.30 o                         
  10  15   3        406.78        527.99        92.42 o                         
 -10  16   3          8.00        -58.72        58.72 o                         
  -9  16   3       2872.14       3090.86       118.91 o                         
  -8  16   3       3430.50       3220.59       107.17 o                         
  -7  16   3       9215.30       8831.86       325.51 o                         
  -6  16   3        493.63        581.14        57.26 o                         
  -5  16   3        726.20        804.72        55.59 o                         
  -4  16   3       1903.77       1851.92        88.86 o                         
  -3  16   3      10981.71      10714.17       214.58 o                         
  -2  16   3        886.81       1102.20        67.43 o                         
  -1  16   3      12331.39      11822.70       137.48 o                         
   0  16   3       4133.18       4320.05        75.73 o                         
   1  16   3         14.25         -0.31        28.58 o                         
   2  16   3       2599.02       2499.02        60.48 o                         
   3  16   3        409.86        413.89        46.13 o                         
   4  16   3      13818.57      13711.15       242.63 o                         
   5  16   3        888.54        989.63        61.11 o                         
   6  16   3       1313.42       1380.82        63.15 o                         
   7  16   3        306.50        305.27        77.02 o                         
   8  16   3       2519.95       2696.80       141.57 o                         
   9  16   3         77.95         63.56        76.14 o                         
  10  16   3       4439.24       4681.88       186.72 o                         
 -10  17   3        889.24        699.46        78.61 o                         
  -9  17   3        962.92        982.31        71.56 o                         
  -8  17   3          0.10         25.98        49.48 o                         
  -7  17   3         24.57         88.65        50.21 o                         
  -6  17   3        510.24        514.57        58.58 o                         
  -5  17   3       6627.97       6694.42       151.90 o                         
  -4  17   3        254.89        336.24        50.26 o                         
  -3  17   3        648.00        649.60        53.64 o                         
  -2  17   3       3418.79       3491.52        93.24 o                         
  -1  17   3       7442.34       7217.92       109.14 o                         
   0  17   3        176.09        240.83        33.18 o                         
   1  17   3       7703.12       7476.27       107.96 o                         
   2  17   3       3734.89       3632.91        74.37 o                         
   3  17   3        604.98        673.01        51.64 o                         
   4  17   3         73.83        125.41        45.55 o                         
   5  17   3        175.42        207.70        43.98 o                         
   6  17   3       4374.75       4371.82       102.89 o                         
   7  17   3        424.58        409.36        51.47 o                         
   8  17   3       1235.36       1291.06       109.07 o                         
   9  17   3        143.16         91.54        79.07 o                         
  -9  18   3        119.12        179.76        71.67 o                         
  -8  18   3        416.84        400.89        69.10 o                         
  -7  18   3       1704.77       1817.14        98.76 o                         
  -6  18   3        652.01        812.49        89.55 o                         
  -5  18   3        912.33        925.71        76.11 o                         
  -4  18   3       1928.22       1940.02        97.16 o                         
  -3  18   3       1015.44       1085.90        77.59 o                         
  -2  18   3       1701.23       1744.60        79.13 o                         
  -1  18   3        128.47        145.44        36.34 o                         
   0  18   3        792.86        906.50        44.69 o                         
   1  18   3       2197.74       2399.21        64.09 o                         
   2  18   3       2146.98       2126.67        56.24 o                         
   3  18   3        394.24        406.99        58.93 o                         
   4  18   3       2596.75       2771.41       103.01 o                         
   5  18   3       1498.04       1709.18        74.23 o                         
   6  18   3         32.58         87.07        49.33 o                         
   7  18   3       1333.01       1276.46       103.91 o                         
   8  18   3        881.49       1098.41       127.81 o                         
  -8  19   3       2068.46       1976.02       108.58 o                         
  -7  19   3       1801.51       1920.87       111.75 o                         
  -6  19   3         25.26         84.19        72.73 o                         
  -5  19   3         51.96         88.59        59.39 o                         
  -4  19   3       1147.07       1221.82        84.19 o                         
  -3  19   3        853.35        868.31        75.80 o                         
  -2  19   3       5937.07       5659.91       154.51 o                         
  -1  19   3        663.10        669.73        36.55 o                         
   0  19   3         45.61         34.05        31.65 o                         
   1  19   3        707.38        778.20        43.02 o                         
   2  19   3        958.21       1089.94        73.34 o                         
   3  19   3       5010.17       4878.82       121.37 o                         
   4  19   3        259.45        201.44        49.42 o                         
   5  19   3        334.21        372.38        56.87 o                         
   6  19   3        656.92        717.06        63.45 o                         
   7  19   3          4.84        -62.16        73.61 o                         
   8  19   3        388.35        387.18        90.52 o                         
  -7  20   3          2.32        -23.45        60.69 o                         
  -6  20   3       2438.60       2461.36       115.47 o                         
  -5  20   3         56.52         46.28        61.84 o                         
  -4  20   3       3914.97       3817.87       134.06 o                         
  -3  20   3         69.10         58.65        58.36 o                         
  -2  20   3        233.99        273.87        54.08 o                         
  -1  20   3       2132.22       2044.23        84.47 o                         
   0  20   3        493.20        610.73        46.04 o                         
   1  20   3       2729.21       2517.28        68.65 o                         
   2  20   3       1030.24       1102.18        67.79 o                         
   3  20   3        552.05        625.13        71.25 o                         
   4  20   3         94.11         68.78        48.35 o                         
   5  20   3       3000.18       2815.95        96.08 o                         
   6  20   3        119.34        325.54        59.69 o                         
   7  20   3        808.22        765.29       138.55 o                         
  -6  21   3       1189.21       1022.22        88.29 o                         
  -5  21   3        226.91        227.08        74.30 o                         
  -4  21   3        157.93        128.92        63.11 o                         
  -3  21   3       2115.65       2171.57       106.75 o                         
  -2  21   3       3074.22       3151.40       133.48 o                         
  -1  21   3          0.49        -43.77        43.77 o                         
   0  21   3       2281.77       2183.98        64.95 o                         
   1  21   3          1.56          6.83        33.63 o                         
   2  21   3        636.17        753.46        62.77 o                         
   3  21   3       3685.05       3515.88       116.19 o                         
   4  21   3       1583.10       1579.23        88.24 o                         
   5  21   3       1282.63       1536.20       101.60 o                         
   6  21   3         12.08          6.76        53.66 o                         
  -4  22   3        507.62        559.83        80.27 o                         
  -3  22   3        529.07        524.93        73.98 o                         
  -2  22   3        415.85        470.69        71.12 o                         
  -1  22   3       2209.67       2179.75        91.28 o                         
   0  22   3        639.58        546.91        39.84 o                         
   1  22   3         18.33         -1.89        43.61 o                         
   2  22   3       2510.87       2584.16       100.99 o                         
   3  22   3        410.92        333.13        66.76 o                         
   4  22   3        411.61        525.99        70.44 o                         
  -2  23   3          6.11         55.33        62.77 o                         
  -1  23   3        263.48        207.71        63.85 o                         
   0  23   3        520.95        541.99        47.79 o                         
   1  23   3        264.33        302.35        60.88 o                         
 -14   0   4       1050.67       1085.96       142.44 o                         
 -13   0   4       1083.43       1388.50       202.30 o                         
 -12   0   4        436.03        411.96        83.10 o                         
 -11   0   4        313.88        354.15       133.56 o                         
 -10   0   4       2814.13       2625.81       132.17 o                         
  -9   0   4      20603.10      20420.48       281.53 o                         
  -8   0   4          2.33        -14.35        32.74 o                         
  -7   0   4      17168.15      17182.68       232.79 o                         
  -6   0   4       2013.20       2049.51        89.37 o                         
  -5   0   4       3002.55       3040.32        68.88 o                         
  -4   0   4      60065.76      60703.56       722.87 o                         
  -3   0   4       8968.33       8690.94       129.97 o                         
  -2   0   4      61103.68      60522.10       689.42 o                         
  -1   0   4       7736.21       7456.33       159.89 o                         
   0   0   4      10698.95      11073.41       145.80 o                         
   1   0   4      35345.63      36523.05       421.89 o                         
   2   0   4      45465.84      43371.51       501.18 o                         
   3   0   4       4931.39       4650.94        79.68 o                         
   4   0   4      13931.27      12800.08       195.89 o                         
   5   0   4       5071.59       5457.56        98.36 o                         
   6   0   4      19928.75      20997.71       273.16 o                         
   7   0   4      11396.81      11039.37       199.40 o                         
   8   0   4      12198.35      11959.27       200.95 o                         
   9   0   4       9434.85       9048.08       203.30 o                         
  10   0   4       7873.83       7184.59       198.50 o                         
  11   0   4       4156.11       4152.31       168.75 o                         
  12   0   4        450.96        414.47        84.88 o                         
  13   0   4       6535.37       6629.87       224.20 o                         
  14   0   4        863.67       1018.30       116.08 o                         
 -14   1   4         24.60        -20.68        52.06 o                         
 -13   1   4       2561.64       2410.81       115.65 o                         
 -12   1   4        141.80        123.17        64.82 o                         
 -11   1   4       5426.88       5352.20       128.48 o                         
 -10   1   4        712.11        859.15        60.13 o                         
  -9   1   4       2322.11       2473.00        69.24 o                         
  -8   1   4        913.21       1010.18        36.91 o                         
  -7   1   4       7240.06       7409.66        88.16 o                         
  -6   1   4       1465.42       1393.90        39.92 o                         
  -5   1   4      29351.71      28290.15       244.11 o                         
  -4   1   4      41677.54      43069.66       356.62 o                         
  -3   1   4      19509.42      20978.14       179.60 o                         
  -2   1   4       6512.65       6623.57        68.30 o                         
  -1   1   4      14662.24      15433.48       200.29 o                         
   0   1   4     160917.72     165918.63      2948.29 o                         
   1   1   4        534.14        695.02        26.56 o                         
   2   1   4      10011.55      10443.40       107.64 o                         
   3   1   4          0.16         -9.38        17.95 o                         
   4   1   4      29864.40      30718.82       261.87 o                         
   5   1   4       1622.51       1488.30        41.04 o                         
   6   1   4      10170.02       9814.99       105.58 o                         
   7   1   4       7790.59       7950.31        95.00 o                         
   8   1   4       3337.95       3523.35        70.92 o                         
   9   1   4        566.89        730.41        46.83 o                         
  10   1   4       1935.91       2110.51        78.72 o                         
  11   1   4      13667.58      12818.92       199.75 o                         
  12   1   4         66.41        178.26        54.71 o                         
  13   1   4       5617.64       5184.34       153.29 o                         
  14   1   4        916.15        965.16        79.84 o                         
 -14   2   4        722.68       1015.54        85.57 o                         
 -13   2   4       2437.43       2361.34       104.41 o                         
 -12   2   4        941.60        918.28        68.83 o                         
 -11   2   4        715.35        771.82        63.24 o                         
 -10   2   4        768.21        818.67        60.33 o                         
  -9   2   4      14863.03      14623.78       168.61 o                         
  -8   2   4        724.81        797.97        33.99 o                         
  -7   2   4       5099.32       4966.74        69.41 o                         
  -6   2   4       5285.86       5220.86        71.82 o                         
  -5   2   4          7.71         57.41        21.18 o                         
  -4   2   4      44355.25      46803.81       403.88 o                         
  -3   2   4      31320.36      31116.29       259.39 o                         
  -2   2   4       7190.58       6634.08        89.52 o                         
  -1   2   4         87.64        109.93        19.29 o                         
   0   2   4       2061.59       2274.06        51.40 o                         
   1   2   4        196.55        320.61        18.06 o                         
   2   2   4      27060.52      26253.63       229.58 o                         
   3   2   4       2209.81       2134.06        37.94 o                         
   4   2   4         32.18        -19.32        19.32 o                         
   5   2   4       9202.21       9351.80        98.97 o                         
   6   2   4       1462.78       1451.53        41.53 o                         
   7   2   4       2767.30       2718.70        55.13 o                         
   8   2   4       1503.52       1578.78        55.86 o                         
   9   2   4       1767.39       1778.75        77.92 o                         
  10   2   4          0.34         39.99        42.96 o                         
  11   2   4       1201.98       1245.67        66.45 o                         
  12   2   4        171.05        174.60        54.72 o                         
  13   2   4       3079.02       3061.61       129.61 o                         
  14   2   4        347.73        254.30        64.54 o                         
 -14   3   4       1706.60       1828.25       107.95 o                         
 -13   3   4        344.17        432.53        62.49 o                         
 -12   3   4        233.52        165.47        57.44 o                         
 -11   3   4       2261.92       2359.87        96.92 o                         
 -10   3   4        737.06        839.31        50.86 o                         
  -9   3   4       2517.69       2558.17        67.95 o                         
  -8   3   4        327.32        361.69        29.15 o                         
  -7   3   4       7750.53       7641.83        90.35 o                         
  -6   3   4         18.73         -9.74        20.27 o                         
  -5   3   4       1515.93       1256.54        35.57 o                         
  -4   3   4       4437.89       4372.36        55.53 o                         
  -3   3   4         97.45         44.85        16.34 o                         
  -2   3   4      15872.13      16366.35       216.36 o                         
  -1   3   4      23360.95      23209.83       214.13 o                         
   0   3   4      31511.98      34094.48       279.37 o                         
   1   3   4       3620.91       3848.63        48.97 o                         
   2   3   4          5.86         -5.74        20.92 o                         
   3   3   4      33975.38      34575.39       288.90 o                         
   4   3   4        533.42        849.67        28.31 o                         
   5   3   4       3102.46       3387.05        53.81 o                         
   6   3   4        870.46        817.04        31.21 o                         
   7   3   4        967.56        887.87        46.47 o                         
   8   3   4       5260.37       5469.51        95.09 o                         
   9   3   4       2303.66       2285.21        68.02 o                         
  10   3   4       3061.99       3161.64        91.16 o                         
  11   3   4       3714.15       3693.07       101.68 o                         
  12   3   4          3.96         30.93        58.90 o                         
  13   3   4         98.00        148.11        59.56 o                         
  14   3   4        388.52        365.78        68.18 o                         
 -14   4   4          1.94         -5.30        55.14 o                         
 -13   4   4        177.42        294.69        59.27 o                         
 -12   4   4       1501.04       1666.37        83.19 o                         
 -11   4   4       1123.54       1036.15        67.52 o                         
 -10   4   4       8944.43       8120.66       156.03 o                         
  -9   4   4        864.90        890.93        54.87 o                         
  -8   4   4         15.19         20.72        28.78 o                         
  -7   4   4        396.82        442.47        27.80 o                         
  -6   4   4      16641.62      17245.75       162.10 o                         
  -5   4   4        587.26        428.71        24.17 o                         
  -4   4   4       4624.47       5136.75        63.70 o                         
  -3   4   4       2423.49       2609.03        39.24 o                         
  -2   4   4       4517.87       4743.80        52.70 o                         
  -1   4   4       3348.84       3237.18        42.88 o                         
   0   4   4       2430.66       2525.64        39.72 o                         
   1   4   4       1929.45       1812.48        33.29 o                         
   2   4   4        162.03        108.88        22.75 o                         
   3   4   4       6904.45       7199.76        93.37 o                         
   4   4   4       3695.04       3728.37        59.05 o                         
   5   4   4       2423.42       2099.40        43.26 o                         
   6   4   4       2360.04       2359.95        56.75 o                         
   7   4   4       1285.60       1385.37        41.78 o                         
   8   4   4          0.23         -4.96        29.74 o                         
   9   4   4        162.14        129.05        42.78 o                         
  10   4   4       4583.09       4321.21       103.20 o                         
  11   4   4          3.59        -41.67        41.67 o                         
  12   4   4       1942.99       1750.62        79.26 o                         
  13   4   4          3.56         50.20        54.55 o                         
 -14   5   4        159.25        213.66        62.16 o                         
 -13   5   4        949.72       1010.68        99.53 o                         
 -12   5   4       1321.87       1463.28        81.16 o                         
 -11   5   4       3072.33       2906.53       116.24 o                         
 -10   5   4        265.34        357.77        40.11 o                         
  -9   5   4        248.50        299.33        35.30 o                         
  -8   5   4       1022.97        973.64        40.06 o                         
  -7   5   4       1230.48       1267.68        40.01 o                         
  -6   5   4         33.51         36.26        21.04 o                         
  -5   5   4       4688.71       4564.32        60.57 o                         
  -4   5   4         15.19         72.99        18.96 o                         
  -3   5   4      18366.69      18394.23       161.77 o                         
  -2   5   4      11628.69      12006.06       109.96 o                         
  -1   5   4       4122.16       4412.22        55.02 o                         
   0   5   4       6711.64       6461.54        76.55 o                         
   1   5   4        225.18        214.52        20.75 o                         
   2   5   4         31.20         56.58        21.77 o                         
   3   5   4      23636.40      23999.69       230.89 o                         
   4   5   4       1016.05       1182.07        39.90 o                         
   5   5   4      12965.11      12981.28       126.98 o                         
   6   5   4        143.89         91.10        22.15 o                         
   7   5   4         66.59         58.28        27.56 o                         
   8   5   4      12788.39      12693.33       157.36 o                         
   9   5   4       1214.61       1334.83        56.91 o                         
  10   5   4       3462.97       3405.56        92.91 o                         
  11   5   4       1706.22       1705.97        74.68 o                         
  12   5   4        308.84        339.93        51.85 o                         
  13   5   4       1302.03       1484.31        81.69 o                         
 -14   6   4        500.87        538.78        70.50 o                         
 -13   6   4        677.69        674.01        68.02 o                         
 -12   6   4       2895.52       2780.83       106.98 o                         
 -11   6   4        129.78        150.57        45.70 o                         
 -10   6   4       3088.86       3202.05        93.90 o                         
  -9   6   4       3892.77       3916.38        80.23 o                         
  -8   6   4        173.79        198.11        30.87 o                         
  -7   6   4       2988.64       2785.30        53.58 o                         
  -6   6   4          0.87          1.25        19.69 o                         
  -5   6   4       6268.08       6385.25        74.64 o                         
  -4   6   4      35607.34      36440.54       307.27 o                         
  -3   6   4       9081.45       8857.49        88.46 o                         
  -2   6   4      10404.66      10054.92        96.35 o                         
  -1   6   4       5060.06       4847.25        57.98 o                         
   0   6   4       3569.75       3740.25        50.25 o                         
   1   6   4       1351.38       1306.11        31.45 o                         
   2   6   4         37.71         24.09        15.72 o                         
   3   6   4         51.09         76.89        24.87 o                         
   4   6   4       4247.51       3887.71        69.12 o                         
   5   6   4       3036.48       3114.10        53.86 o                         
   6   6   4       5082.61       4827.28        77.25 o                         
   7   6   4       8072.48       7945.98       102.83 o                         
   8   6   4       3204.91       3112.25        72.47 o                         
   9   6   4       1175.34       1293.44        53.31 o                         
  10   6   4       4168.14       4084.50       108.19 o                         
  11   6   4       1316.98       1342.35        66.73 o                         
  12   6   4       1586.03       1560.75        72.03 o                         
  13   6   4       3986.88       3922.48       172.35 o                         
 -14   7   4          8.31        -24.48        54.27 o                         
 -13   7   4          9.73         79.97        88.25 o                         
 -12   7   4        401.50        384.70        59.70 o                         
 -11   7   4       1231.54       1335.31        91.16 o                         
 -10   7   4       3045.69       3110.49        77.58 o                         
  -9   7   4       6079.65       6157.21       113.30 o                         
  -8   7   4        667.85        818.22        40.14 o                         
  -7   7   4        614.79        702.54        34.37 o                         
  -6   7   4       2053.19       1976.31        43.71 o                         
  -5   7   4      14398.11      14114.17       135.56 o                         
  -4   7   4       3227.58       3234.85        48.27 o                         
  -3   7   4      22395.63      22886.01       199.41 o                         
  -2   7   4      17456.63      18216.46       168.62 o                         
  -1   7   4        827.98        925.46        27.81 o                         
   0   7   4      36356.40      35404.47       321.06 o                         
   1   7   4       1962.56       1952.92        38.75 o                         
   2   7   4       3277.93       3043.98        45.91 o                         
   3   7   4       2594.34       2524.94        52.87 o                         
   4   7   4       2226.54       2239.96        52.62 o                         
   5   7   4       4559.83       4256.73        83.98 o                         
   6   7   4       5968.20       5610.30        84.86 o                         
   7   7   4        172.43        209.95        27.85 o                         
   8   7   4       5777.81       5770.34       122.88 o                         
   9   7   4        781.49        935.42        53.83 o                         
  10   7   4        750.01       1013.57        52.20 o                         
  11   7   4       5338.63       5392.44       115.44 o                         
  12   7   4          6.53          3.85        43.82 o                         
  13   7   4       1594.36       1617.37       101.45 o                         
 -13   8   4        868.35       1039.10        90.13 o                         
 -12   8   4          0.12          4.40        50.07 o                         
 -11   8   4         55.30        137.27        50.17 o                         
 -10   8   4         15.94          7.93        36.01 o                         
  -9   8   4        257.64        317.00        38.86 o                         
  -8   8   4         60.04        111.06        29.52 o                         
  -7   8   4       2478.27       2597.83        58.51 o                         
  -6   8   4       5312.89       5190.20        74.91 o                         
  -5   8   4       5008.95       5380.48        67.50 o                         
  -4   8   4      14657.02      13976.92       149.95 o                         
  -3   8   4       8511.19       8091.51        98.14 o                         
  -2   8   4       5332.37       4842.42        61.26 o                         
  -1   8   4       5109.09       4897.63        60.40 o                         
   0   8   4         52.78         70.94        19.88 o                         
   1   8   4        617.01        815.71        28.18 o                         
   2   8   4      15997.92      16023.72       147.58 o                         
   3   8   4        453.51        454.22        21.13 o                         
   4   8   4       3456.45       3499.67        65.12 o                         
   5   8   4        254.21        207.90        28.59 o                         
   6   8   4         33.56         49.11        27.94 o                         
   7   8   4       4564.60       4150.79        74.05 o                         
   8   8   4      11741.95      11638.82       152.65 o                         
   9   8   4        692.86        658.42        51.29 o                         
  10   8   4        521.90        545.22        43.65 o                         
  11   8   4       5377.19       5018.36       109.88 o                         
  12   8   4          2.99         42.37        42.98 o                         
  13   8   4       2851.96       2913.12       112.53 o                         
 -13   9   4         36.81         41.80        55.23 o                         
 -12   9   4         18.20         30.84        44.55 o                         
 -11   9   4        651.46        777.73        55.54 o                         
 -10   9   4         90.63        198.69        36.43 o                         
  -9   9   4        109.51        155.54        32.88 o                         
  -8   9   4       5365.37       5203.01        86.69 o                         
  -7   9   4       2149.52       2040.70        56.34 o                         
  -6   9   4        767.81        758.56        29.96 o                         
  -5   9   4        979.07        806.74        36.68 o                         
  -4   9   4        599.06        507.37        31.32 o                         
  -3   9   4      10127.16       9743.15       113.90 o                         
  -2   9   4        183.23        240.55        19.38 o                         
  -1   9   4       5764.35       5769.41        68.31 o                         
   0   9   4       6313.45       5848.61        69.56 o                         
   1   9   4       4326.37       4408.40        59.25 o                         
   2   9   4        136.89        135.87        20.83 o                         
   3   9   4      11879.40      12368.87       120.74 o                         
   4   9   4       5731.49       5448.20        79.58 o                         
   5   9   4         55.88         29.90        26.01 o                         
   6   9   4       2124.88       2101.77        68.34 o                         
   7   9   4       3997.04       3889.20        98.10 o                         
   8   9   4         17.91         16.37        40.02 o                         
   9   9   4        119.22        133.06        33.10 o                         
  10   9   4       1257.21       1303.43        72.20 o                         
  11   9   4       2651.42       2614.52        81.14 o                         
  12   9   4         73.28         39.67        41.37 o                         
  13   9   4        113.86        173.47        55.89 o                         
 -13  10   4       2363.60       2595.83       106.67 o                         
 -12  10   4       3927.29       3782.00       104.39 o                         
 -11  10   4         34.86         73.70        42.66 o                         
 -10  10   4        897.36       1000.65        50.74 o                         
  -9  10   4       3254.95       3130.41        71.92 o                         
  -8  10   4       1859.70       1791.33        60.11 o                         
  -7  10   4         82.04         81.35        24.50 o                         
  -6  10   4       8500.63       8121.66       128.94 o                         
  -5  10   4       8919.13       8798.32       113.60 o                         
  -4  10   4       2196.15       2151.57        54.78 o                         
  -3  10   4       1762.17       1510.21        47.34 o                         
  -2  10   4        180.69        195.84        21.00 o                         
  -1  10   4      19297.36      18749.80       170.44 o                         
   0  10   4       1924.14       2029.06        42.74 o                         
   1  10   4      15682.75      15610.06       146.62 o                         
   2  10   4       1308.97       1258.33        38.00 o                         
   3  10   4        383.92        478.26        24.49 o                         
   4  10   4       6401.34       6386.06        78.29 o                         
   5  10   4      10530.16      10296.20       131.39 o                         
   6  10   4       2617.19       2701.94        78.47 o                         
   7  10   4        857.20        878.50        57.03 o                         
   8  10   4        236.07        281.69        51.30 o                         
   9  10   4         16.92        -25.96        32.94 o                         
  10  10   4       2956.89       2827.04        70.43 o                         
  11  10   4        683.29        635.32        42.49 o                         
  12  10   4       2731.48       2551.38        79.27 o                         
 -13  11   4        404.77        571.89        65.02 o                         
 -12  11   4        809.34       1043.27        72.65 o                         
 -11  11   4        847.93        930.65        54.71 o                         
 -10  11   4       2107.17       2286.96        69.72 o                         
  -9  11   4        630.66        723.29        39.05 o                         
  -8  11   4      13420.84      12785.45       164.73 o                         
  -7  11   4       5955.63       5870.17       121.53 o                         
  -6  11   4       1095.36       1231.36        55.47 o                         
  -5  11   4        753.51        933.02        53.56 o                         
  -4  11   4       1283.28       1327.14        46.38 o                         
  -3  11   4      19652.53      19231.19       199.49 o                         
  -2  11   4       3333.17       3353.07        55.73 o                         
  -1  11   4       9527.58       9862.06       102.92 o                         
   0  11   4         91.90        100.80        21.71 o                         
   1  11   4       1111.93       1082.40        34.38 o                         
   2  11   4        154.70        143.34        22.17 o                         
   3  11   4      30309.69      30185.24       264.18 o                         
   4  11   4       5120.63       5102.01        95.99 o                         
   5  11   4       1011.93       1062.16        46.69 o                         
   6  11   4       1739.62       1678.93        66.21 o                         
   7  11   4       5048.91       4895.03       115.39 o                         
   8  11   4       8335.10       8270.42       151.04 o                         
   9  11   4       2478.28       2705.05        93.64 o                         
  10  11   4       1831.02       1950.68       102.57 o                         
  11  11   4         72.24         98.94        49.29 o                         
  12  11   4       1034.73       1200.95        89.10 o                         
 -12  12   4       3675.07       3462.62       110.16 o                         
 -11  12   4        368.55        355.64        60.18 o                         
 -10  12   4       9140.48       8627.29       131.82 o                         
  -9  12   4          8.20        -45.35        45.35 o                         
  -8  12   4        423.38        476.17        49.42 o                         
  -7  12   4       2021.74       2002.73        73.36 o                         
  -6  12   4      12304.99      12368.56       177.03 o                         
  -5  12   4       8663.16       8535.16       129.57 o                         
  -4  12   4       4682.24       4658.46        83.79 o                         
  -3  12   4         57.05         92.27        29.21 o                         
  -2  12   4        352.69        405.24        32.06 o                         
  -1  12   4      11440.16      11249.33       115.76 o                         
   0  12   4         80.25         68.50        22.41 o                         
   1  12   4      23555.98      23294.51       221.24 o                         
   2  12   4       4713.79       4810.05        66.87 o                         
   3  12   4        827.54        764.58        32.31 o                         
   4  12   4        149.07        154.43        22.77 o                         
   5  12   4      16192.76      16107.48       202.99 o                         
   6  12   4      10581.94      10379.88       176.24 o                         
   7  12   4       2248.74       2286.21        76.27 o                         
   8  12   4        232.91        308.06        45.81 o                         
   9  12   4        856.73        898.28        63.05 o                         
  10  12   4       5169.92       5096.65       124.06 o                         
  11  12   4         63.38        -24.93        46.09 o                         
  12  12   4       2892.94       2804.27       120.59 o                         
 -12  13   4       2824.88       2999.93       164.38 o                         
 -11  13   4         56.85         56.88        61.56 o                         
 -10  13   4       2881.81       3110.34       124.29 o                         
  -9  13   4         97.33         73.41        43.52 o                         
  -8  13   4       7206.50       7350.56       148.82 o                         
  -7  13   4        700.75        884.79        55.85 o                         
  -6  13   4       2049.42       2047.00        77.36 o                         
  -5  13   4       4005.89       3876.61        92.22 o                         
  -4  13   4       2124.77       2061.29        91.23 o                         
  -3  13   4       8032.93       7831.20       159.37 o                         
  -2  13   4       7270.82       7058.30       104.56 o                         
  -1  13   4       2145.04       2039.04        51.43 o                         
   0  13   4        404.56        457.40        28.62 o                         
   1  13   4          2.52        -11.05        23.06 o                         
   2  13   4        883.32        876.82        34.83 o                         
   3  13   4      19625.66      18898.65       186.95 o                         
   4  13   4       3348.44       3480.74        61.99 o                         
   5  13   4       5790.89       5372.96        81.02 o                         
   6  13   4       2038.75       2048.11        64.72 o                         
   7  13   4       1513.45       1506.40        98.68 o                         
   8  13   4       7794.21       7751.73       141.96 o                         
   9  13   4        325.39        381.62        48.68 o                         
  10  13   4       1427.23       1465.08        88.39 o                         
  11  13   4         14.78        -72.43        72.43 o                         
 -11  14   4        473.13        498.96        74.46 o                         
 -10  14   4       3902.85       4095.38       139.74 o                         
  -9  14   4        791.35        915.61        66.52 o                         
  -8  14   4        665.08        785.41        56.69 o                         
  -7  14   4        313.05        308.05        47.35 o                         
  -6  14   4       1140.19       1313.66        61.42 o                         
  -5  14   4       5699.04       5586.48       112.08 o                         
  -4  14   4        281.33        292.82        40.79 o                         
  -3  14   4        187.44        195.97        38.11 o                         
  -2  14   4        563.30        518.44        39.64 o                         
  -1  14   4       2414.91       2480.65        65.43 o                         
   0  14   4       1219.27       1332.01        43.57 o                         
   1  14   4       5859.93       5669.26        83.18 o                         
   2  14   4       2651.18       2535.17        56.88 o                         
   3  14   4        905.33       1092.20        63.58 o                         
   4  14   4       3800.16       3581.18        98.72 o                         
   5  14   4       5867.68       5815.89        95.44 o                         
   6  14   4       5531.63       5458.18       122.99 o                         
   7  14   4       4548.46       4139.59       147.94 o                         
   8  14   4        141.14        170.33        33.23 o                         
   9  14   4       1428.23       1523.32       103.06 o                         
  10  14   4       1635.81       1730.47        90.12 o                         
  11  14   4        597.84        665.25        67.73 o                         
 -11  15   4         31.37         -0.45        69.23 o                         
 -10  15   4       3974.02       3698.99       136.65 o                         
  -9  15   4        292.72        249.85        63.85 o                         
  -8  15   4        406.74        431.02        56.42 o                         
  -7  15   4        100.25         79.95        54.00 o                         
  -6  15   4        190.30        218.86        45.84 o                         
  -5  15   4        331.54        440.13        66.74 o                         
  -4  15   4         67.74        136.62        52.19 o                         
  -3  15   4       1096.05       1182.59        58.51 o                         
  -2  15   4        212.51        287.82        38.06 o                         
  -1  15   4          2.66         -5.22        25.90 o                         
   0  15   4       1115.98       1118.63        42.84 o                         
   1  15   4         10.10          8.98        29.43 o                         
   2  15   4        596.29        744.65        38.08 o                         
   3  15   4       1186.98       1237.67        42.93 o                         
   4  15   4       1726.58       1726.33        69.85 o                         
   5  15   4       2197.92       2169.60        85.35 o                         
   6  15   4        487.77        456.48        75.22 o                         
   7  15   4        125.82        131.98        71.64 o                         
   8  15   4         57.66         61.01        72.82 o                         
   9  15   4         21.33        -12.69        71.42 o                         
  10  15   4        143.92         98.52        79.23 o                         
 -10  16   4          1.69         54.45        69.57 o                         
  -9  16   4        293.39        259.90        65.04 o                         
  -8  16   4        708.80        846.60        76.59 o                         
  -7  16   4        464.26        507.92        54.00 o                         
  -6  16   4         15.15        -23.04        41.26 o                         
  -5  16   4       1146.82       1298.68        65.85 o                         
  -4  16   4        720.86        729.09        56.46 o                         
  -3  16   4         22.55         -1.76        40.45 o                         
  -2  16   4       2486.46       2455.94        81.29 o                         
  -1  16   4        306.12        317.55        30.97 o                         
   0  16   4       2036.69       2083.09        57.85 o                         
   1  16   4          2.34         38.56        29.60 o                         
   2  16   4       1242.68       1349.79        48.01 o                         
   3  16   4          2.61         29.62        25.35 o                         
   4  16   4       1906.54       2039.38        77.44 o                         
   5  16   4       1442.04       1365.39        61.79 o                         
   6  16   4        574.30        516.31        81.86 o                         
   7  16   4        807.44        955.22        95.80 o                         
   8  16   4          2.34         35.28        71.17 o                         
   9  16   4       2217.94       2404.08       144.00 o                         
  10  16   4        317.89        129.67        82.55 o                         
 -10  17   4         48.12         -6.63        60.45 o                         
  -9  17   4        558.23        637.55        75.48 o                         
  -8  17   4       1688.83       1821.80        99.29 o                         
  -7  17   4        261.78        205.84        61.12 o                         
  -6  17   4          2.72         80.15        48.95 o                         
  -5  17   4       2606.12       2604.98        98.54 o                         
  -4  17   4        418.10        381.50        55.55 o                         
  -3  17   4        937.35       1201.94        73.48 o                         
  -2  17   4       3516.54       3343.53       121.66 o                         
  -1  17   4          2.99         38.20        27.56 o                         
   0  17   4       4528.88       4578.13        84.01 o                         
   1  17   4        461.93        484.79        42.11 o                         
   2  17   4       1173.66       1284.04        48.38 o                         
   3  17   4       2894.11       2776.82        85.05 o                         
   4  17   4        197.83        156.95        44.14 o                         
   5  17   4       4274.61       4064.21        99.37 o                         
   6  17   4       3076.99       2871.74       143.74 o                         
   7  17   4         13.34         25.24        96.67 o                         
   8  17   4       1233.08       1341.87       110.09 o                         
   9  17   4        316.33        443.90       121.94 o                         
  -9  18   4         36.45         39.32        62.38 o                         
  -8  18   4         40.91         88.29        60.88 o                         
  -7  18   4       2721.68       2749.25       130.03 o                         
  -6  18   4       1916.85       2150.14       107.98 o                         
  -5  18   4       2706.06       2805.92       116.48 o                         
  -4  18   4         71.84         97.60        57.44 o                         
  -3  18   4          8.79         27.72        55.59 o                         
  -2  18   4       4687.44       4371.63       114.45 o                         
  -1  18   4       3399.92       3269.93        71.94 o                         
   0  18   4         29.81         65.03        32.14 o                         
   1  18   4       4037.76       4061.12       112.15 o                         
   2  18   4       4014.57       3756.33        87.44 o                         
   3  18   4       1139.31       1346.87        84.94 o                         
   4  18   4       1764.15       1861.31        86.12 o                         
   5  18   4       2335.01       2403.71        80.38 o                         
   6  18   4       4075.45       3929.32       160.39 o                         
   7  18   4        506.79        470.99        85.95 o                         
   8  18   4       1025.57       1108.82       106.12 o                         
  -8  19   4       4896.53       5078.89       168.94 o                         
  -7  19   4       1021.89        953.60        82.97 o                         
  -6  19   4        132.82        151.18        62.17 o                         
  -5  19   4       1054.73       1105.43        83.23 o                         
  -4  19   4        278.90        204.66        63.41 o                         
  -3  19   4       6613.57       6631.37       162.15 o                         
  -2  19   4       1157.06       1256.17        81.67 o                         
  -1  19   4        190.48        244.69        31.42 o                         
   0  19   4       1562.78       1595.13        84.65 o                         
   1  19   4       1026.53       1115.58        48.20 o                         
   2  19   4        193.11        244.52        31.26 o                         
   3  19   4       4185.86       4341.80       114.88 o                         
   4  19   4        633.63        704.86        57.03 o                         
   5  19   4       1151.77       1167.67        62.07 o                         
   6  19   4        166.01        198.68        77.95 o                         
   7  19   4       1088.53        986.77       100.53 o                         
  -7  20   4        466.57        583.41        78.87 o                         
  -6  20   4       3788.72       3748.69       138.16 o                         
  -5  20   4       3562.49       3536.35       132.42 o                         
  -4  20   4        169.71        146.31        62.49 o                         
  -3  20   4        230.08        150.39        70.40 o                         
  -2  20   4       1674.31       1790.81        97.49 o                         
  -1  20   4       1299.86       1446.01        75.12 o                         
   0  20   4       1537.06       1496.91        58.17 o                         
   1  20   4       3815.73       3834.13        82.77 o                         
   2  20   4          0.86         -8.61        45.75 o                         
   3  20   4        345.57        377.91        60.34 o                         
   4  20   4        786.24        981.31        64.20 o                         
   5  20   4       3810.16       3775.14       109.21 o                         
   6  20   4       3663.68       3516.89       162.11 o                         
  -6  21   4        468.38        577.26        76.80 o                         
  -5  21   4          0.19         27.92        62.74 o                         
  -4  21   4       1371.46       1316.04        91.00 o                         
  -3  21   4       1098.46       1168.17        85.48 o                         
  -2  21   4         83.23        132.74        60.47 o                         
  -1  21   4       1155.68       1037.57        67.31 o                         
   0  21   4        308.42        389.81        52.04 o                         
   1  21   4        138.49        297.02        39.38 o                         
   2  21   4        351.74        489.59        91.39 o                         
   3  21   4       1088.92       1131.45        70.05 o                         
   4  21   4       3566.27       3413.85       107.99 o                         
   5  21   4         32.84         29.10        55.80 o                         
  -4  22   4         51.77         94.79        63.24 o                         
  -3  22   4        251.47        149.83        72.47 o                         
  -2  22   4       2171.03       1990.12       103.94 o                         
  -1  22   4        326.63        376.16        63.96 o                         
   0  22   4         15.91        -31.26        31.26 o                         
   1  22   4       1527.67       1637.59        80.35 o                         
   2  22   4       1359.80       1336.28        79.41 o                         
   3  22   4         77.65          1.90        63.53 o                         
   4  22   4       1801.47       2014.70       102.24 o                         
  -1  23   4        408.58        201.98        64.05 o                         
   0  23   4       3222.32       3177.79        93.37 o                         
   1  23   4          1.51        -22.37        38.77 o                         
 -14   1   5       2608.33       2567.17       112.19 o                         
 -13   1   5        446.89        489.46        62.86 o                         
 -12   1   5          1.63         48.36        54.07 o                         
 -11   1   5         60.14         87.33        48.19 o                         
 -10   1   5       2283.03       2359.31        99.10 o                         
  -9   1   5       1360.51       1465.80        74.56 o                         
  -8   1   5        420.83        471.49        29.92 o                         
  -7   1   5       1775.28       1924.73        45.88 o                         
  -6   1   5       2885.80       3173.67        52.90 o                         
  -5   1   5       2336.31       2119.53        42.76 o                         
  -4   1   5      16120.54      16973.82       152.50 o                         
  -3   1   5        707.34        736.41        25.27 o                         
  -2   1   5      20992.20      21980.64       228.71 o                         
  -1   1   5       1553.12       1711.63        40.45 o                         
   0   1   5      52901.17      54875.58       443.28 o                         
   1   1   5        151.52        203.18        19.03 o                         
   2   1   5      14878.53      15069.32       134.47 o                         
   3   1   5       7961.32       7717.99        85.93 o                         
   4   1   5       5381.79       4862.64        62.82 o                         
   5   1   5        120.13        152.78        23.70 o                         
   6   1   5       1633.76       1708.51        44.99 o                         
   7   1   5       2091.53       2223.78        60.61 o                         
   8   1   5       6155.21       6086.10        97.48 o                         
   9   1   5        113.57        119.47        37.70 o                         
  10   1   5         49.80        103.05        40.24 o                         
  11   1   5        136.06        188.06        46.52 o                         
  12   1   5        150.02        173.78        55.59 o                         
  13   1   5        798.52        814.93        82.45 o                         
  14   1   5        192.38        166.40        60.50 o                         
 -14   2   5         50.05        193.73        58.91 o                         
 -13   2   5        553.26        507.48        63.14 o                         
 -12   2   5       7620.07       7626.78       160.01 o                         
 -11   2   5       3047.82       3117.33       104.91 o                         
 -10   2   5       3596.25       3582.31        94.97 o                         
  -9   2   5       2138.29       2109.94        67.40 o                         
  -8   2   5       3467.32       3395.83        71.44 o                         
  -7   2   5        773.33        586.76        29.36 o                         
  -6   2   5      13168.52      14144.56       137.72 o                         
  -5   2   5      16071.63      15361.61       143.68 o                         
  -4   2   5      21662.84      22095.18       192.78 o                         
  -3   2   5       6582.39       6638.11        72.13 o                         
  -2   2   5        396.52        419.84        24.98 o                         
  -1   2   5       4199.55       3912.92        50.94 o                         
   0   2   5       1848.03       2347.25        40.81 o                         
   1   2   5       9839.32      10236.69        99.29 o                         
   2   2   5        163.03        193.78        18.94 o                         
   3   2   5        993.78       1045.12        29.67 o                         
   4   2   5      24346.16      25590.92       223.01 o                         
   5   2   5        479.52        549.17        27.68 o                         
   6   2   5      23273.63      22671.42       207.16 o                         
   7   2   5        538.50        702.93        43.85 o                         
   8   2   5       4252.03       3985.20        92.36 o                         
   9   2   5      12346.53      12473.31       169.55 o                         
  10   2   5       6861.43       6551.69       126.49 o                         
  11   2   5       5762.25       5581.02       121.01 o                         
  12   2   5        835.03        636.70        66.14 o                         
  13   2   5        410.17        325.37        64.02 o                         
  14   2   5         47.24        -60.76        71.03 o                         
 -14   3   5       9152.13       9189.26       191.72 o                         
 -13   3   5        188.26        251.77        58.02 o                         
 -12   3   5         12.11        -32.37        48.01 o                         
 -11   3   5        818.94        848.12        63.84 o                         
 -10   3   5       4223.30       4177.27        93.18 o                         
  -9   3   5      11200.85      10907.64       179.34 o                         
  -8   3   5       1919.14       1778.42        49.01 o                         
  -7   3   5       6663.34       6607.84        82.56 o                         
  -6   3   5        103.12         76.96        22.68 o                         
  -5   3   5       5103.69       4509.28        65.58 o                         
  -4   3   5       2628.87       2863.91        47.99 o                         
  -3   3   5      50916.43      49682.52       406.89 o                         
  -2   3   5       9111.22       9946.29       104.86 o                         
  -1   3   5       1418.29       1317.34        39.30 o                         
   0   3   5      20147.76      20927.42       177.63 o                         
   1   3   5        609.22        570.92        21.55 o                         
   2   3   5      31085.47      30784.47       257.44 o                         
   3   3   5       9917.42       9560.26        98.20 o                         
   4   3   5       8122.63       7633.31        83.33 o                         
   5   3   5        334.00        420.95        25.11 o                         
   6   3   5       2423.50       2090.63        47.06 o                         
   7   3   5       6620.21       6685.00        85.92 o                         
   8   3   5      11499.27      11554.34       146.52 o                         
   9   3   5         18.76         21.19        37.81 o                         
  10   3   5         25.56         49.68        40.21 o                         
  11   3   5         70.45         81.33        45.07 o                         
  12   3   5         54.84         54.13        61.84 o                         
  13   3   5       4133.18       4263.45       154.16 o                         
 -14   4   5        504.87        524.13        69.61 o                         
 -13   4   5        383.66        445.94        62.68 o                         
 -12   4   5       2513.11       2549.68       100.98 o                         
 -11   4   5       4797.24       4889.44       125.06 o                         
 -10   4   5       6750.67       6216.77       116.27 o                         
  -9   4   5        244.50        286.47        36.60 o                         
  -8   4   5       9330.40       9055.68       146.16 o                         
  -7   4   5       2018.48       1658.09        44.66 o                         
  -6   4   5         40.35         79.79        20.98 o                         
  -5   4   5      23867.12      23160.76       205.43 o                         
  -4   4   5        246.69        207.25        19.95 o                         
  -3   4   5        344.68        500.60        21.45 o                         
  -2   4   5        282.52        441.82        24.24 o                         
  -1   4   5      73489.88      73405.64       617.27 o                         
   0   4   5      16913.25      16098.03       185.39 o                         
   1   4   5      91352.06      92390.81       742.07 o                         
   2   4   5        864.17        926.09        38.35 o                         
   3   4   5       7670.11       8135.06        96.93 o                         
   4   4   5      11050.36      10420.31       104.49 o                         
   5   4   5       4715.31       4881.46        64.56 o                         
   6   4   5      35822.25      34678.44       301.91 o                         
   7   4   5        415.76        416.86        29.10 o                         
   8   4   5       3156.35       3273.56        72.20 o                         
   9   4   5         77.82        115.37        38.25 o                         
  10   4   5       4916.27       5195.17       124.77 o                         
  11   4   5       2288.03       2389.28        93.64 o                         
  12   4   5       1073.60       1194.31        67.75 o                         
  13   4   5         90.58        116.63        58.48 o                         
 -14   5   5       5001.28       4869.41       146.77 o                         
 -13   5   5        600.73        707.23        85.82 o                         
 -12   5   5        262.89        266.41        56.04 o                         
 -11   5   5          0.18         89.44        49.64 o                         
 -10   5   5       5419.71       5352.66       113.14 o                         
  -9   5   5       8786.69       8666.99       161.72 o                         
  -8   5   5        123.72         84.29        27.35 o                         
  -7   5   5       5483.18       5206.89        73.23 o                         
  -6   5   5       8138.54       8394.53        93.27 o                         
  -5   5   5      18617.97      18409.70       168.48 o                         
  -4   5   5        248.88        274.27        20.63 o                         
  -3   5   5      24330.90      24296.01       208.91 o                         
  -2   5   5       1682.03       1728.88        33.66 o                         
  -1   5   5       2772.78       2826.65        42.14 o                         
   0   5   5       2572.72       2895.69        48.27 o                         
   1   5   5       3818.41       3563.71        47.29 o                         
   2   5   5      42128.73      43262.75       394.57 o                         
   3   5   5      28288.83      28763.96       273.42 o                         
   4   5   5      38379.42      39434.28       368.89 o                         
   5   5   5       1204.59       1180.14        31.63 o                         
   6   5   5        349.61        308.97        24.29 o                         
   7   5   5        532.12        658.43        34.08 o                         
   8   5   5      11345.65      11211.97       150.41 o                         
   9   5   5        524.86        518.23        42.80 o                         
  10   5   5          6.16         28.28        40.12 o                         
  11   5   5       1160.45       1222.91        64.62 o                         
  12   5   5        440.13        478.47        53.79 o                         
  13   5   5       2499.92       2452.04        94.72 o                         
 -14   6   5        696.76        738.12        72.72 o                         
 -13   6   5       1146.60       1225.68        86.67 o                         
 -12   6   5        259.85        350.56        56.79 o                         
 -11   6   5       9526.13       9217.07       158.29 o                         
 -10   6   5        106.27        159.78        39.48 o                         
  -9   6   5        205.59        212.77        39.82 o                         
  -8   6   5       9933.57      10007.49       136.65 o                         
  -7   6   5       6058.12       5685.78        76.23 o                         
  -6   6   5         11.70         -4.72        20.12 o                         
  -5   6   5       5748.14       5404.31        67.33 o                         
  -4   6   5       2121.91       2352.63        45.53 o                         
  -3   6   5      14034.66      14592.03       133.72 o                         
  -2   6   5       7122.59       7010.23        77.92 o                         
  -1   6   5       4180.91       4315.00        53.32 o                         
   0   6   5       4929.14       4972.00        58.73 o                         
   1   6   5        559.96        652.24        25.14 o                         
   2   6   5       6390.85       6400.06        82.30 o                         
   3   6   5       6498.21       6002.07        82.02 o                         
   4   6   5        727.25       1004.89        37.91 o                         
   5   6   5       1293.68       1259.74        44.06 o                         
   6   6   5      23069.08      23098.85       211.07 o                         
   7   6   5       4581.75       4611.56        74.93 o                         
   8   6   5        538.92        570.60        49.61 o                         
   9   6   5       2406.56       2447.51        74.10 o                         
  10   6   5       1773.42       1766.31        76.86 o                         
  11   6   5       1816.18       1920.78        94.44 o                         
  12   6   5        777.50        781.27        64.54 o                         
  13   6   5        419.47        326.54        61.41 o                         
 -14   7   5        313.02        371.62        99.90 o                         
 -13   7   5       3963.09       4076.89       126.54 o                         
 -12   7   5        422.56        245.37        58.21 o                         
 -11   7   5       1039.13       1241.30        64.72 o                         
 -10   7   5       4168.96       4030.85       108.36 o                         
  -9   7   5       2769.52       2774.98        70.22 o                         
  -8   7   5        505.76        609.82        37.28 o                         
  -7   7   5       5570.19       5534.73        81.96 o                         
  -6   7   5      10026.65       9650.89       104.04 o                         
  -5   7   5       5830.77       6182.52        85.11 o                         
  -4   7   5       1295.92       1243.54        32.87 o                         
  -3   7   5       4203.23       3944.65        52.71 o                         
  -2   7   5      16883.41      16912.12       152.18 o                         
  -1   7   5      11257.80      11256.65       107.97 o                         
   0   7   5       6848.21       6242.87        72.46 o                         
   1   7   5       8979.92       8212.77        85.44 o                         
   2   7   5       2900.52       2942.88        45.44 o                         
   3   7   5       1319.41       1416.71        45.06 o                         
   4   7   5       7784.49       7978.19       101.32 o                         
   5   7   5      21333.03      20566.66       238.54 o                         
   6   7   5        510.72        578.30        37.44 o                         
   7   7   5         64.92         84.88        26.27 o                         
   8   7   5          3.17         32.24        30.98 o                         
   9   7   5       8117.17       8039.71       123.52 o                         
  10   7   5       3073.69       3005.73        84.97 o                         
  11   7   5       4695.88       4641.96       106.50 o                         
  12   7   5        361.56        412.16        64.83 o                         
  13   7   5        388.15        402.92        65.00 o                         
 -13   8   5        517.32        545.33        66.48 o                         
 -12   8   5        184.71        180.02        71.63 o                         
 -11   8   5        538.00        571.89        52.16 o                         
 -10   8   5       8915.95       8313.99       132.12 o                         
  -9   8   5       2297.55       2366.30        70.00 o                         
  -8   8   5       6042.83       6272.28        96.40 o                         
  -7   8   5       3942.15       3903.83        70.07 o                         
  -6   8   5        697.24        819.14        30.66 o                         
  -5   8   5       2048.74       1975.24        40.84 o                         
  -4   8   5      12481.53      11815.08       116.23 o                         
  -3   8   5        601.89        587.73        22.72 o                         
  -2   8   5      17780.25      17262.93       156.61 o                         
  -1   8   5          0.35         45.95        19.53 o                         
   0   8   5        410.55        373.14        23.71 o                         
   1   8   5      37218.51      37488.44       315.82 o                         
   2   8   5       1273.01       1150.74        32.78 o                         
   3   8   5      18243.49      17312.93       179.13 o                         
   4   8   5         16.08         31.56        25.26 o                         
   5   8   5        271.20        276.56        31.17 o                         
   6   8   5        580.24        658.31        42.59 o                         
   7   8   5       4918.72       4945.28       111.46 o                         
   8   8   5         28.34         34.28        34.32 o                         
   9   8   5       7467.72       7326.35       114.25 o                         
  10   8   5        285.06        302.17        38.51 o                         
  11   8   5        130.11        124.38        41.84 o                         
  12   8   5        664.50        597.29        51.99 o                         
  13   8   5       1434.65       1545.19       123.15 o                         
 -13   9   5        618.67        444.36        76.54 o                         
 -12   9   5       1350.42       1556.07        81.78 o                         
 -11   9   5       3791.13       3727.19        99.61 o                         
 -10   9   5       1318.96       1276.26        58.35 o                         
  -9   9   5       6153.02       5856.15        96.72 o                         
  -8   9   5       1032.65       1226.36        47.34 o                         
  -7   9   5        923.55       1041.93        42.36 o                         
  -6   9   5      10420.68      10214.17       118.90 o                         
  -5   9   5       3456.70       3397.98        54.04 o                         
  -4   9   5      19567.90      19896.29       202.92 o                         
  -3   9   5       1459.98       1777.26        50.83 o                         
  -2   9   5      25612.30      24804.36       216.92 o                         
  -1   9   5        899.82        799.13        28.82 o                         
   0   9   5      28949.95      28625.77       247.32 o                         
   1   9   5       6739.81       6731.34        77.05 o                         
   2   9   5        655.82        703.59        26.94 o                         
   3   9   5       5459.29       5201.48        77.07 o                         
   4   9   5         52.18         70.42        26.13 o                         
   5   9   5      10624.87      10226.55       126.04 o                         
   6   9   5        367.11        510.42        44.76 o                         
   7   9   5       2012.33       2005.98        78.67 o                         
   8   9   5         48.78         15.64        46.64 o                         
   9   9   5        352.61        363.81        53.76 o                         
  10   9   5       3636.05       3441.08       127.16 o                         
  11   9   5       2741.34       2867.83        79.57 o                         
  12   9   5       3643.09       3590.94        92.58 o                         
 -13  10   5         74.83         96.78        65.81 o                         
 -12  10   5        920.11        959.52        60.63 o                         
 -11  10   5         61.50         25.31        40.79 o                         
 -10  10   5       5633.67       5459.59       120.85 o                         
  -9  10   5       2720.84       2707.23        89.02 o                         
  -8  10   5         21.09         42.19        28.91 o                         
  -7  10   5       2430.84       2234.95        62.38 o                         
  -6  10   5        278.75        322.15        38.79 o                         
  -5  10   5       7998.36       7968.11       118.74 o                         
  -4  10   5      20395.34      19379.06       232.38 o                         
  -3  10   5        658.08        689.15        33.99 o                         
  -2  10   5       3800.29       3694.87        53.42 o                         
  -1  10   5        412.80        438.50        24.67 o                         
   0  10   5       8783.69       8917.61        95.02 o                         
   1  10   5      20317.75      19944.11       181.46 o                         
   2  10   5        165.31        198.19        22.43 o                         
   3  10   5       4477.27       4540.64        61.23 o                         
   4  10   5       2525.30       2515.79        58.42 o                         
   5  10   5       2533.00       2540.73        64.33 o                         
   6  10   5       4607.56       4405.88       101.49 o                         
   7  10   5        348.88        463.63        52.03 o                         
   8  10   5        392.21        370.37        61.11 o                         
   9  10   5       4555.92       4486.03       117.86 o                         
  10  10   5          5.25         79.61        48.35 o                         
  11  10   5         45.51         -5.35        57.30 o                         
  12  10   5        133.71        135.82        81.83 o                         
 -12  11   5         35.05         49.45        42.35 o                         
 -11  11   5        687.33        729.53        52.08 o                         
 -10  11   5         12.87         33.18        33.07 o                         
  -9  11   5        129.23        186.29        40.32 o                         
  -8  11   5        398.07        451.10        35.91 o                         
  -7  11   5       1661.86       1719.10        67.64 o                         
  -6  11   5          1.90        -10.65        34.43 o                         
  -5  11   5          3.44         33.66        31.21 o                         
  -4  11   5       3453.22       3390.56        70.38 o                         
  -3  11   5         82.08        131.58        27.91 o                         
  -2  11   5       3145.48       3055.08        49.73 o                         
  -1  11   5       1518.91       1484.64        38.74 o                         
   0  11   5        461.27        507.09        27.12 o                         
   1  11   5       1559.69       1502.36        40.66 o                         
   2  11   5        268.61        265.85        24.94 o                         
   3  11   5      11538.68      11431.17       117.54 o                         
   4  11   5          9.85         -4.29        26.69 o                         
   5  11   5       1553.04       1694.76        66.28 o                         
   6  11   5       4687.64       4799.65       105.84 o                         
   7  11   5       1793.07       1809.99        78.32 o                         
   8  11   5       2513.20       2520.32        90.85 o                         
   9  11   5         23.25         45.93        45.28 o                         
  10  11   5         68.80        -13.48        45.85 o                         
  11  11   5         25.33         38.23        48.31 o                         
  12  11   5        464.37        493.33        73.69 o                         
 -12  12   5        629.97        592.49        60.08 o                         
 -11  12   5        747.42        784.93        59.88 o                         
 -10  12   5         14.40         21.83        29.51 o                         
  -9  12   5        278.11        270.37        48.86 o                         
  -8  12   5       2759.99       2662.37        92.61 o                         
  -7  12   5         60.73         30.55        38.39 o                         
  -6  12   5       3766.55       3635.12        89.54 o                         
  -5  12   5       7690.75       7388.92       141.25 o                         
  -4  12   5       3961.63       3941.68        77.86 o                         
  -3  12   5        761.82        864.23        43.95 o                         
  -2  12   5        134.75        112.44        22.37 o                         
  -1  12   5        515.47        641.35        29.56 o                         
   0  12   5       1898.66       1964.18        49.13 o                         
   1  12   5       1701.90       1659.43        44.55 o                         
   2  12   5        205.67        243.99        25.66 o                         
   3  12   5       8001.34       7798.72        93.41 o                         
   4  12   5       1144.60       1254.14        42.16 o                         
   5  12   5        264.05        293.93        39.29 o                         
   6  12   5       3009.42       3063.39        86.16 o                         
   7  12   5       1422.78       1355.33        78.28 o                         
   8  12   5       1293.33       1358.78        69.89 o                         
   9  12   5        366.40        339.18        51.07 o                         
  10  12   5         57.31         75.78        45.36 o                         
  11  12   5        953.52       1028.86        81.39 o                         
 -12  13   5        261.56        174.24        69.32 o                         
 -11  13   5        610.09        599.78        91.04 o                         
 -10  13   5        478.03        593.88        70.48 o                         
  -9  13   5        117.32        157.18        50.94 o                         
  -8  13   5       1508.43       1519.85        69.38 o                         
  -7  13   5        231.20        166.46        43.28 o                         
  -6  13   5       2700.54       2809.94        84.04 o                         
  -5  13   5       2539.11       2652.17        80.44 o                         
  -4  13   5        850.47        947.19        47.67 o                         
  -3  13   5         30.92          9.74        31.03 o                         
  -2  13   5         29.86         22.80        21.77 o                         
  -1  13   5       2792.93       2690.22        53.90 o                         
   0  13   5       5445.09       5476.72        78.85 o                         
   1  13   5         81.63        114.24        28.05 o                         
   2  13   5       4353.74       4312.55        70.49 o                         
   3  13   5        451.92        487.11        56.53 o                         
   4  13   5       2995.61       3007.81        58.33 o                         
   5  13   5       2015.78       1932.13        69.99 o                         
   6  13   5       1749.49       2017.99        69.99 o                         
   7  13   5        472.37        473.84        45.87 o                         
   8  13   5       1396.87       1287.62        66.07 o                         
   9  13   5        567.21        687.28        53.62 o                         
  10  13   5        816.86        788.65       100.91 o                         
  11  13   5       1631.72       1690.95        96.38 o                         
 -11  14   5         97.01        120.98        66.22 o                         
 -10  14   5        416.54        566.80        86.46 o                         
  -9  14   5        627.40        597.68        61.18 o                         
  -8  14   5       6301.38       6121.19       136.34 o                         
  -7  14   5       1945.77       2033.39        89.02 o                         
  -6  14   5        114.12        154.75        42.96 o                         
  -5  14   5          5.17         85.55        73.27 o                         
  -4  14   5       7267.57       7310.67       127.34 o                         
  -3  14   5       3654.16       3560.58        79.69 o                         
  -2  14   5       3342.36       3173.98        73.77 o                         
  -1  14   5          0.02          3.70        24.50 o                         
   0  14   5       6842.84       6806.84        93.38 o                         
   1  14   5       3784.64       3846.14        69.06 o                         
   2  14   5        184.67        305.39        33.85 o                         
   3  14   5       5097.71       4845.23        78.92 o                         
   4  14   5       4030.25       3854.95        96.87 o                         
   5  14   5       2344.86       2295.06        70.08 o                         
   6  14   5        407.24        424.16        43.62 o                         
   7  14   5       3585.81       3446.39       147.07 o                         
   8  14   5          2.83         25.99        42.99 o                         
   9  14   5       4739.43       4808.16       111.97 o                         
  10  14   5         76.53         12.15        47.51 o                         
  11  14   5          0.43        180.25        85.58 o                         
 -11  15   5       2423.88       2427.77       119.98 o                         
 -10  15   5        160.16        124.16        63.47 o                         
  -9  15   5       1407.02       1353.20        76.72 o                         
  -8  15   5        895.54       1049.97        67.69 o                         
  -7  15   5       2348.83       2455.82       101.19 o                         
  -6  15   5      11875.22      11743.99       182.14 o                         
  -5  15   5       2183.33       2212.32        80.53 o                         
  -4  15   5       6442.49       6193.25       145.86 o                         
  -3  15   5        162.41         68.74        39.81 o                         
  -2  15   5       8492.01       8698.29       131.87 o                         
  -1  15   5       6809.66       6635.91        92.66 o                         
   0  15   5       9720.27       9762.54       120.53 o                         
   1  15   5       2903.14       2845.82        69.55 o                         
   2  15   5        106.79        110.37        31.18 o                         
   3  15   5       3128.80       3059.72        65.03 o                         
   4  15   5          4.29         30.89        29.22 o                         
   5  15   5      10700.57      10469.44       163.88 o                         
   6  15   5         81.01         77.42        37.28 o                         
   7  15   5       6247.29       6006.92       139.38 o                         
   8  15   5        153.37        191.11        61.41 o                         
   9  15   5        659.86        694.26        58.18 o                         
  10  15   5        376.22        311.69        88.71 o                         
 -10  16   5       1600.76       1793.43       101.94 o                         
  -9  16   5       2883.18       3030.50       123.28 o                         
  -8  16   5       2641.63       2563.18        98.82 o                         
  -7  16   5        399.78        465.83        65.01 o                         
  -6  16   5       2797.09       2713.05        98.03 o                         
  -5  16   5        112.38        180.71        49.98 o                         
  -4  16   5      10418.45      10462.66       179.48 o                         
  -3  16   5        831.52        914.61        55.81 o                         
  -2  16   5       9450.90       8940.35       145.66 o                         
  -1  16   5       2234.27       2246.00        57.34 o                         
   0  16   5       2131.93       2174.17        63.37 o                         
   1  16   5       3416.51       3690.08        75.42 o                         
   2  16   5       2794.20       2869.06        98.87 o                         
   3  16   5       1243.34       1392.57        60.01 o                         
   4  16   5        916.86        910.76        58.76 o                         
   5  16   5        301.04        278.14        75.17 o                         
   6  16   5        528.52        461.49        80.01 o                         
   7  16   5       4779.71       4614.29       170.75 o                         
   8  16   5         43.01         46.81       106.54 o                         
   9  16   5       5214.88       5274.09       193.26 o                         
  10  16   5        303.52        447.69        94.91 o                         
 -10  17   5        152.61        138.34        66.50 o                         
  -9  17   5          0.66        180.76        89.51 o                         
  -8  17   5          0.82         37.47        59.28 o                         
  -7  17   5       1059.25       1238.04        71.36 o                         
  -6  17   5       4118.69       4367.11       117.64 o                         
  -5  17   5        220.13        252.49        51.64 o                         
  -4  17   5       2339.95       2273.24        90.20 o                         
  -3  17   5       3400.22       3292.78       103.86 o                         
  -2  17   5      10062.36       9828.78       158.21 o                         
  -1  17   5        603.52        649.68        38.96 o                         
   0  17   5       3606.26       3643.56        75.98 o                         
   1  17   5       1843.24       1900.82        65.50 o                         
   2  17   5       1307.13       1287.21        49.64 o                         
   3  17   5       4794.60       4495.10        79.60 o                         
   4  17   5          1.20        -14.89        38.21 o                         
   5  17   5       6188.00       6060.15       140.56 o                         
   6  17   5        210.58        182.83       103.11 o                         
   7  17   5       3089.61       3184.53       155.34 o                         
   8  17   5          0.51         23.98        72.73 o                         
   9  17   5       2516.57       2701.28       218.68 o                         
  -9  18   5       1239.84       1291.84        91.56 o                         
  -8  18   5        160.46        168.48        62.72 o                         
  -7  18   5       1397.05       1520.51        91.67 o                         
  -6  18   5        829.21        801.19        64.17 o                         
  -5  18   5        194.74        269.32        57.95 o                         
  -4  18   5       6303.07       5957.22       158.16 o                         
  -3  18   5         73.93         -3.97        47.26 o                         
  -2  18   5        104.08         91.34        43.84 o                         
  -1  18   5       3566.36       3510.35       106.92 o                         
   0  18   5       4370.93       4388.13        83.91 o                         
   1  18   5       1388.98       1526.39        58.65 o                         
   2  18   5       3559.49       3304.55        76.77 o                         
   3  18   5        622.16        608.59        34.94 o                         
   4  18   5       2805.47       2810.14        90.30 o                         
   5  18   5       1165.37       1211.98        61.27 o                         
   6  18   5        341.68        314.70        81.27 o                         
   7  18   5        864.38        917.38        99.04 o                         
   8  18   5         20.26         21.44        76.59 o                         
  -8  19   5        404.02        297.67        68.85 o                         
  -7  19   5        436.16        509.26        72.18 o                         
  -6  19   5          2.68        -22.84        57.43 o                         
  -5  19   5       1489.66       1638.39        95.52 o                         
  -4  19   5         39.47         70.00        65.45 o                         
  -3  19   5       3382.76       3127.04       122.04 o                         
  -2  19   5       2024.61       2045.19        89.04 o                         
  -1  19   5        222.24        234.52        31.69 o                         
   0  19   5         17.29         60.54        33.34 o                         
   1  19   5       1787.73       1766.06        60.14 o                         
   2  19   5       2781.52       2590.70        65.07 o                         
   3  19   5         65.09         88.98        46.71 o                         
   4  19   5        432.00        357.23        53.38 o                         
   5  19   5        123.49        161.23        64.91 o                         
   6  19   5        276.56        343.19        81.95 o                         
   7  19   5         49.76        375.04       186.84 o                         
  -7  20   5       4209.39       4205.36       145.23 o                         
  -6  20   5        960.85       1150.98        87.93 o                         
  -5  20   5       1433.91       1413.02        91.06 o                         
  -4  20   5          5.69         82.88        60.20 o                         
  -3  20   5        556.35        493.85        71.43 o                         
  -2  20   5       2123.43       2134.73       104.42 o                         
  -1  20   5       3992.30       3853.50        99.67 o                         
   0  20   5         13.35         48.61        35.95 o                         
   1  20   5        706.19        766.72        45.53 o                         
   2  20   5       1211.30       1262.03        48.79 o                         
   3  20   5         32.45         60.99        54.34 o                         
   4  20   5       2552.31       2644.13       125.82 o                         
   5  20   5        940.98        999.00       119.73 o                         
   6  20   5        548.20        366.45        85.77 o                         
  -6  21   5        129.21        164.56        66.02 o                         
  -5  21   5        984.41       1041.97        84.70 o                         
  -4  21   5        229.04        195.09        63.25 o                         
  -3  21   5       1148.74       1362.20        97.09 o                         
  -2  21   5        102.66        117.68        59.95 o                         
  -1  21   5       3786.52       3498.15       134.25 o                         
   0  21   5        477.39        481.70        47.14 o                         
   1  21   5        294.92        251.17        37.21 o                         
   2  21   5        557.33        596.92        81.74 o                         
   3  21   5       2124.57       2146.92       116.60 o                         
   4  21   5       1212.69       1228.21        79.79 o                         
   5  21   5        360.05        427.99        60.52 o                         
  -4  22   5       1639.82       1530.74        95.96 o                         
  -3  22   5        120.76        181.84        65.37 o                         
  -2  22   5       3256.27       3177.09       128.62 o                         
  -1  22   5        670.40        653.75        62.44 o                         
   0  22   5         15.90        113.69        58.93 o                         
   1  22   5       2227.08       2416.36        71.43 o                         
   2  22   5         90.81         40.67        56.24 o                         
   3  22   5         86.27        -40.29        56.11 o                         
 -14   0   6       1507.44       1379.40       121.33 o                         
 -13   0   6        112.28         80.82        77.78 o                         
 -12   0   6       2590.37       2599.67       147.54 o                         
 -11   0   6         15.78         36.37        64.64 o                         
 -10   0   6      20566.85      20939.71       418.14 o                         
  -9   0   6       1782.86       1872.66        81.04 o                         
  -8   0   6       7581.01       8015.83       138.14 o                         
  -7   0   6         17.26         18.29        29.66 o                         
  -6   0   6       3457.65       3561.30        79.29 o                         
  -5   0   6      15020.60      15004.55       199.74 o                         
  -4   0   6       9242.07       8229.60       156.24 o                         
  -3   0   6      54128.89      54044.46       624.39 o                         
  -2   0   6      10695.01      11197.54       159.47 o                         
  -1   0   6      73339.17      74569.17       877.78 o                         
   0   0   6       4593.66       4921.77        86.42 o                         
   1   0   6       6828.65       5888.08       109.77 o                         
   2   0   6      19048.86      19489.30       241.30 o                         
   3   0   6      37200.20      36474.65       433.53 o                         
   4   0   6       2645.15       2486.45        67.67 o                         
   5   0   6       7416.44       7514.84       122.94 o                         
   6   0   6       8182.10       7736.88       129.11 o                         
   7   0   6      28991.66      28055.99       360.10 o                         
   8   0   6        141.17        117.63        63.38 o                         
   9   0   6        900.90        911.72        72.68 o                         
  10   0   6        326.54        366.91        63.68 o                         
  11   0   6       1291.54       1418.68       111.63 o                         
  12   0   6      13556.75      12702.22       525.51 o                         
  13   0   6       1041.27        905.76       121.29 o                         
 -14   1   6       1690.06       1763.82        92.88 o                         
 -13   1   6        818.27       1007.87        74.55 o                         
 -12   1   6       4830.50       4776.66       127.92 o                         
 -11   1   6        209.77        212.05        50.75 o                         
 -10   1   6        175.13        268.26        44.79 o                         
  -9   1   6         62.47         54.30        30.25 o                         
  -8   1   6      18643.16      18769.88       181.94 o                         
  -7   1   6       2535.66       2698.49        52.01 o                         
  -6   1   6      17575.48      17337.64       162.96 o                         
  -5   1   6      22593.17      23220.87       205.66 o                         
  -4   1   6       9297.02      10184.99       104.65 o                         
  -3   1   6      14604.92      15090.63       135.69 o                         
  -2   1   6      37171.56      37284.39       307.30 o                         
  -1   1   6      22020.93      20619.50       183.22 o                         
   0   1   6       2360.61       2408.31        54.35 o                         
   1   1   6        270.24        502.37        24.89 o                         
   2   1   6       4742.35       5089.98        63.88 o                         
   3   1   6      38400.14      38466.02       322.12 o                         
   4   1   6       1413.80       1371.31        40.04 o                         
   5   1   6      21470.10      21374.01       194.65 o                         
   6   1   6       8172.97       8005.11        93.47 o                         
   7   1   6       6797.09       6806.00       104.77 o                         
   8   1   6       2047.50       2019.71        63.19 o                         
   9   1   6       9095.51       9048.28       155.22 o                         
  10   1   6       6745.88       6503.79       119.18 o                         
  11   1   6          0.37          4.51        43.34 o                         
  12   1   6       3334.36       3396.97       171.53 o                         
  13   1   6          1.56        -39.26        53.25 o                         
 -14   2   6        525.99        465.85        66.87 o                         
 -13   2   6        153.38        149.47        59.39 o                         
 -12   2   6         35.59         26.97        49.54 o                         
 -11   2   6        472.57        450.53        55.39 o                         
 -10   2   6      12157.96      11803.72       178.61 o                         
  -9   2   6        722.06        808.98        43.02 o                         
  -8   2   6      11224.31      10746.11       118.95 o                         
  -7   2   6        691.72        533.18        28.92 o                         
  -6   2   6       3667.29       3864.80        61.08 o                         
  -5   2   6      15104.60      15260.12       143.39 o                         
  -4   2   6      31273.92      30219.77       257.27 o                         
  -3   2   6      18342.72      18202.24       160.15 o                         
  -2   2   6       3686.05       3877.26        49.09 o                         
  -1   2   6        381.71        466.24        20.01 o                         
   0   2   6       2036.92       2290.13        50.98 o                         
   1   2   6       8033.03       8041.42        80.68 o                         
   2   2   6       9509.18      10162.41       102.53 o                         
   3   2   6         84.20        161.32        21.46 o                         
   4   2   6       3504.89       3594.87        54.83 o                         
   5   2   6         93.67         49.68        22.46 o                         
   6   2   6         72.19         94.91        23.61 o                         
   7   2   6       6123.11       6252.05        83.54 o                         
   8   2   6       2484.11       2455.49        66.38 o                         
   9   2   6        255.93        267.98        43.36 o                         
  10   2   6       1019.94       1103.51        61.61 o                         
  11   2   6       1246.36       1216.72        68.20 o                         
  12   2   6       5754.89       5696.03       169.84 o                         
  13   2   6          8.31         71.86        55.24 o                         
 -14   3   6         12.83        -52.58        52.58 o                         
 -13   3   6        321.69        396.03        61.27 o                         
 -12   3   6       1923.69       1876.36        87.39 o                         
 -11   3   6        406.36        376.10        55.41 o                         
 -10   3   6          1.40         18.69        36.31 o                         
  -9   3   6       1786.24       1751.79        58.46 o                         
  -8   3   6       5235.96       5092.70        76.20 o                         
  -7   3   6         49.91         49.35        22.20 o                         
  -6   3   6        652.42        503.78        27.21 o                         
  -5   3   6       6443.24       6279.27        74.15 o                         
  -4   3   6       7200.61       7369.39        79.15 o                         
  -3   3   6        471.02        472.49        20.47 o                         
  -2   3   6        950.53        932.56        32.07 o                         
  -1   3   6       1124.94       1438.45        29.63 o                         
   0   3   6      26556.44      28242.95       236.79 o                         
   1   3   6      13131.38      14334.13       129.28 o                         
   2   3   6       4771.87       5586.22        63.86 o                         
   3   3   6      15088.89      16140.86       153.64 o                         
   4   3   6         95.86        116.93        21.78 o                         
   5   3   6        708.50        922.12        32.76 o                         
   6   3   6       1216.81       1129.43        38.16 o                         
   7   3   6        104.90         85.03        25.97 o                         
   8   3   6          0.06         15.32        30.80 o                         
   9   3   6        800.29        941.38        54.15 o                         
  10   3   6        961.81       1009.18        57.95 o                         
  11   3   6          6.58        -10.04        41.71 o                         
  12   3   6       1309.11       1211.81        77.40 o                         
  13   3   6         38.23         12.73        63.66 o                         
 -14   4   6         18.26         -9.94        63.08 o                         
 -13   4   6       1030.86       1214.20        82.92 o                         
 -12   4   6          3.30         52.52        51.14 o                         
 -11   4   6       1199.17       1323.67        73.26 o                         
 -10   4   6         17.06         15.76        46.90 o                         
  -9   4   6        518.46        471.08        38.11 o                         
  -8   4   6       1092.54       1263.75        55.45 o                         
  -7   4   6       5232.14       5122.80        71.50 o                         
  -6   4   6        104.86        158.07        22.32 o                         
  -5   4   6       1865.14       1982.05        51.08 o                         
  -4   4   6        368.60        596.84        24.92 o                         
  -3   4   6      21957.87      23004.78       221.12 o                         
  -2   4   6       3353.48       3436.93        60.07 o                         
  -1   4   6      15602.83      15295.56       136.17 o                         
   0   4   6       5558.48       5356.10        65.04 o                         
   1   4   6      21540.27      23698.94       203.33 o                         
   2   4   6        602.00        679.52        23.37 o                         
   3   4   6       2523.75       3036.10        58.42 o                         
   4   4   6      30067.66      31014.45       266.91 o                         
   5   4   6       5235.49       4920.03        65.46 o                         
   6   4   6       5053.31       4874.70        68.51 o                         
   7   4   6        256.08        314.47        34.77 o                         
   8   4   6       1782.93       1749.25        60.11 o                         
   9   4   6       2594.28       2562.09        83.85 o                         
  10   4   6       1622.31       1651.22        70.15 o                         
  11   4   6       2602.53       2382.57        96.78 o                         
  12   4   6         74.36        185.06        52.04 o                         
  13   4   6          9.90        -52.68        52.68 o                         
 -14   5   6       2376.54       2512.11       110.44 o                         
 -13   5   6         28.52         70.08        54.78 o                         
 -12   5   6       1001.62       1061.31        72.81 o                         
 -11   5   6       4433.90       4306.16       119.13 o                         
 -10   5   6       1781.78       1907.29        68.59 o                         
  -9   5   6       5172.55       5052.60        90.41 o                         
  -8   5   6          0.58        -16.40        27.47 o                         
  -7   5   6        542.23        701.68        31.73 o                         
  -6   5   6       7818.00       7376.73        85.78 o                         
  -5   5   6         18.33         35.27        19.49 o                         
  -4   5   6        105.26         86.62        19.04 o                         
  -3   5   6       8063.52       7847.11        93.37 o                         
  -2   5   6       1615.75       1815.10        43.92 o                         
  -1   5   6       2067.91       1980.68        36.96 o                         
   0   5   6         96.69         87.89        18.12 o                         
   1   5   6        932.95       1171.28        31.73 o                         
   2   5   6      21188.98      21282.48       208.13 o                         
   3   5   6       2019.16       2514.61        55.72 o                         
   4   5   6        549.62        765.35        35.89 o                         
   5   5   6          1.99        -27.03        29.63 o                         
   6   5   6       2014.12       2110.27        45.34 o                         
   7   5   6      11028.08      10916.29       147.96 o                         
   8   5   6       2907.65       3025.14        72.69 o                         
   9   5   6         71.72         77.06        37.37 o                         
  10   5   6       1739.99       1877.01        72.44 o                         
  11   5   6        659.34        636.13        53.68 o                         
  12   5   6        861.01       1010.23        79.69 o                         
  13   5   6       2046.59       1840.42        95.60 o                         
 -14   6   6          0.42         -9.11        55.59 o                         
 -13   6   6         82.13        174.37        57.33 o                         
 -12   6   6        775.94        910.21        76.63 o                         
 -11   6   6       1322.78       1486.94        69.30 o                         
 -10   6   6       4609.88       4696.06        97.83 o                         
  -9   6   6       2138.32       2309.24       103.87 o                         
  -8   6   6       5277.82       5198.00        86.63 o                         
  -7   6   6        288.42        342.14        27.24 o                         
  -6   6   6       2306.36       2187.26        45.60 o                         
  -5   6   6       6379.78       5991.44        72.20 o                         
  -4   6   6      19281.57      18657.31       168.86 o                         
  -3   6   6       6196.83       6226.63        69.56 o                         
  -2   6   6       7726.83       7828.87        83.86 o                         
  -1   6   6       2315.73       2323.52        40.27 o                         
   0   6   6      13430.43      13776.84       127.38 o                         
   1   6   6      15350.94      14694.83       135.32 o                         
   2   6   6        107.33        131.09        26.43 o                         
   3   6   6       1455.70       1365.06        44.20 o                         
   4   6   6      21995.53      22488.52       225.90 o                         
   5   6   6          4.54        -22.47        26.74 o                         
   6   6   6       5076.67       4747.96       102.65 o                         
   7   6   6       1566.71       1541.83        50.77 o                         
   8   6   6        101.16        201.00        32.69 o                         
   9   6   6       3488.67       3563.02        81.01 o                         
  10   6   6         26.76         33.81        38.05 o                         
  11   6   6        592.08        717.07        56.97 o                         
  12   6   6       3600.96       3556.90       126.60 o                         
  13   6   6          4.44        -25.24        54.14 o                         
 -14   7   6       1734.01       2088.48       107.55 o                         
 -13   7   6         58.36        101.90        55.45 o                         
 -12   7   6       2088.44       2097.26       113.20 o                         
 -11   7   6       5769.02       5463.82       118.95 o                         
 -10   7   6        466.20        521.75        44.95 o                         
  -9   7   6       4581.14       4569.33        86.46 o                         
  -8   7   6        311.84        342.26        33.62 o                         
  -7   7   6        184.23        236.70        28.38 o                         
  -6   7   6       3664.20       3385.72        68.70 o                         
  -5   7   6       3023.59       2793.81        49.83 o                         
  -4   7   6       2912.39       2692.94        47.02 o                         
  -3   7   6       2824.79       2603.80        42.93 o                         
  -2   7   6      11936.04      12228.29       116.76 o                         
  -1   7   6      41495.17      40577.11       338.51 o                         
   0   7   6       3717.25       3803.72        53.39 o                         
   1   7   6       1721.50       1441.70        39.81 o                         
   2   7   6      11231.45      11479.05       111.95 o                         
   3   7   6      27338.63      27580.95       267.67 o                         
   4   7   6        702.19        805.34        36.67 o                         
   5   7   6       4409.24       4497.41        76.78 o                         
   6   7   6         23.47         67.74        31.24 o                         
   7   7   6       8367.84       8493.92       151.48 o                         
   8   7   6       9622.01       9123.16       268.81 o                         
   9   7   6       1219.64       1388.40        78.85 o                         
  10   7   6       2972.26       2793.48        80.77 o                         
  11   7   6        196.51        112.21        41.68 o                         
  12   7   6       4650.50       4443.22       108.13 o                         
  13   7   6        851.50       1035.50        75.63 o                         
 -13   8   6        573.50        646.91        69.20 o                         
 -12   8   6        181.81        164.08        54.69 o                         
 -11   8   6         61.29        143.34        48.26 o                         
 -10   8   6       5585.02       5447.36       104.21 o                         
  -9   8   6       1794.32       1980.27        61.85 o                         
  -8   8   6         88.81        116.22        29.92 o                         
  -7   8   6        202.00        181.62        28.28 o                         
  -6   8   6       1820.66       1868.41        48.05 o                         
  -5   8   6       3205.59       3036.64        50.32 o                         
  -4   8   6      10215.61      10257.93       104.31 o                         
  -3   8   6      12675.01      12442.05       158.97 o                         
  -2   8   6       3798.06       4319.67        57.13 o                         
  -1   8   6          9.58         -0.93        19.68 o                         
   0   8   6        283.00        437.51        24.66 o                         
   1   8   6      41242.41      40548.14       356.20 o                         
   2   8   6          0.14        -14.35        18.30 o                         
   3   8   6       2954.62       3027.26        60.50 o                         
   4   8   6        526.23        559.67        33.73 o                         
   5   8   6         34.53         42.88        31.88 o                         
   6   8   6       1285.38       1243.84        60.16 o                         
   7   8   6       6032.45       5842.24       123.16 o                         
   8   8   6       3947.00       3935.72       117.17 o                         
   9   8   6       3974.60       3854.68       113.16 o                         
  10   8   6       3149.92       3002.07        76.77 o                         
  11   8   6         25.71        117.56        36.93 o                         
  12   8   6       4184.02       4122.87        99.63 o                         
 -13   9   6        567.20        504.69        65.83 o                         
 -12   9   6       1508.55       1656.79        82.56 o                         
 -11   9   6        764.65        874.51        56.40 o                         
 -10   9   6         43.55         73.76        36.32 o                         
  -9   9   6       2428.36       2363.52        67.43 o                         
  -8   9   6       8700.83       8447.95       136.06 o                         
  -7   9   6        625.74        683.22        34.99 o                         
  -6   9   6        253.20        264.34        26.59 o                         
  -5   9   6      16229.69      15402.07       183.81 o                         
  -4   9   6        128.77        143.79        21.76 o                         
  -3   9   6        876.65        857.59        29.19 o                         
  -2   9   6       5695.54       5795.63        69.65 o                         
  -1   9   6       6728.81       6737.89        77.23 o                         
   0   9   6       9062.11       9366.43        98.00 o                         
   1   9   6       2313.71       2402.20        45.54 o                         
   2   9   6       3844.91       4046.65        57.05 o                         
   3   9   6       4333.12       4101.07        69.68 o                         
   4   9   6       3520.84       3648.52        71.05 o                         
   5   9   6         97.01         89.02        29.87 o                         
   6   9   6       2497.84       2295.69        81.39 o                         
   7   9   6          0.45          1.05        42.30 o                         
   8   9   6       1511.44       1734.02        77.28 o                         
   9   9   6       5376.52       5333.95       129.53 o                         
  10   9   6        766.67        823.67        68.24 o                         
  11   9   6       1490.00       1627.92        95.17 o                         
  12   9   6       2384.98       2325.02       155.96 o                         
 -13  10   6       2551.79       2646.19       105.67 o                         
 -12  10   6       1010.89       1097.61        68.37 o                         
 -11  10   6        457.54        471.36        65.38 o                         
 -10  10   6        271.66        319.48        40.39 o                         
  -9  10   6       1512.06       1656.44        59.11 o                         
  -8  10   6        892.77        904.45        42.92 o                         
  -7  10   6      12167.86      12175.73       145.51 o                         
  -6  10   6       2065.65       2162.32        49.09 o                         
  -5  10   6       1961.16       1850.79        55.92 o                         
  -4  10   6       4130.17       4089.94        79.94 o                         
  -3  10   6       2223.24       2182.65        41.98 o                         
  -2  10   6      11278.07      11358.31       114.12 o                         
  -1  10   6       1226.15       1232.80        36.16 o                         
   0  10   6      10895.87      11015.96       112.13 o                         
   1  10   6          4.24        -20.14        20.14 o                         
   2  10   6         62.72        122.43        21.91 o                         
   3  10   6       1422.05       1623.78        49.89 o                         
   4  10   6       8183.10       7907.93       110.58 o                         
   5  10   6       3385.02       3316.92        78.26 o                         
   6  10   6       1825.46       1943.43        75.32 o                         
   7  10   6       2395.40       2259.13        85.91 o                         
   8  10   6        791.93        766.06        59.41 o                         
   9  10   6       1638.77       1898.67        88.69 o                         
  10  10   6       2696.72       2667.42       102.21 o                         
  11  10   6       2489.54       2424.64       113.04 o                         
  12  10   6        346.22        211.81        67.37 o                         
 -12  11   6        267.62        350.05       106.64 o                         
 -11  11   6       3245.96       3248.71        99.30 o                         
 -10  11   6          9.68         49.62        43.50 o                         
  -9  11   6      11314.36      10875.83       149.63 o                         
  -8  11   6       3047.95       3112.45        72.09 o                         
  -7  11   6          3.81          6.85        36.17 o                         
  -6  11   6       1082.10       1237.36        57.61 o                         
  -5  11   6       3589.34       3351.86        75.82 o                         
  -4  11   6       8573.64       8318.04       113.52 o                         
  -3  11   6       2115.69       1994.44        44.81 o                         
  -2  11   6       6399.42       6244.90        75.74 o                         
  -1  11   6        128.98        217.16        27.29 o                         
   0  11   6      17754.06      17632.31       165.75 o                         
   1  11   6       3108.78       3198.98        54.36 o                         
   2  11   6      39156.16      38876.55       333.47 o                         
   3  11   6       2784.39       2708.60        50.08 o                         
   4  11   6       3781.97       3720.84       105.91 o                         
   5  11   6        835.76        964.27        53.78 o                         
   6  11   6      12575.31      12359.35       192.39 o                         
   7  11   6       6239.34       6125.08       164.55 o                         
   8  11   6       1302.67       1481.56        74.11 o                         
   9  11   6       3536.82       3507.26       107.26 o                         
  10  11   6         32.53          3.70        47.13 o                         
  11  11   6       1165.85       1390.04        99.14 o                         
  12  11   6         52.23        109.82        68.75 o                         
 -12  12   6       1231.69       1238.86        72.52 o                         
 -11  12   6       4331.48       4253.01        97.62 o                         
 -10  12   6         27.51        -11.16        42.16 o                         
  -9  12   6       2867.98       2908.78       127.46 o                         
  -8  12   6       1017.54       1047.25        63.01 o                         
  -7  12   6      13007.33      12936.02       186.36 o                         
  -6  12   6       2207.50       2251.43        75.21 o                         
  -5  12   6       2370.50       2389.95        73.64 o                         
  -4  12   6        196.52        161.77        32.39 o                         
  -3  12   6        258.93        385.61        34.57 o                         
  -2  12   6      20683.78      20483.90       196.85 o                         
  -1  12   6       3602.12       3532.94        60.59 o                         
   0  12   6      21122.90      20843.67       192.45 o                         
   1  12   6        293.22        344.07        27.42 o                         
   2  12   6       2630.50       2863.13        55.99 o                         
   3  12   6        213.11        230.26        26.66 o                         
   4  12   6      17655.14      17507.58       212.00 o                         
   5  12   6       8095.54       8172.14       142.84 o                         
   6  12   6       1754.02       1856.73        73.96 o                         
   7  12   6        515.07        557.93        52.01 o                         
   8  12   6        317.76        423.08        50.84 o                         
   9  12   6       3872.96       3829.43       110.18 o                         
  10  12   6        133.05        211.57        52.30 o                         
  11  12   6       2649.40       2480.29       157.78 o                         
 -12  13   6        270.62        193.93        68.33 o                         
 -11  13   6       4615.13       4686.90       149.18 o                         
 -10  13   6        378.05        368.93        55.47 o                         
  -9  13   6      11423.11      11198.48       240.69 o                         
  -8  13   6          0.41          6.04        44.01 o                         
  -7  13   6       1050.57       1208.04        62.82 o                         
  -6  13   6       2684.88       2627.74        80.39 o                         
  -5  13   6       6441.45       6535.24       212.40 o                         
  -4  13   6       8244.78       8135.53       155.82 o                         
  -3  13   6       4878.09       4728.65       135.08 o                         
  -2  13   6        287.43        349.07        36.68 o                         
  -1  13   6         74.07         88.67        25.11 o                         
   0  13   6        918.80        910.07        36.38 o                         
   1  13   6         18.57          0.38        25.44 o                         
   2  13   6      13480.91      13477.39       148.65 o                         
   3  13   6        207.28        202.27        27.65 o                         
   4  13   6        146.79        197.64        37.41 o                         
   5  13   6         88.41         65.09        45.09 o                         
   6  13   6        834.60        841.25        53.57 o                         
   7  13   6       9939.71      10000.57       171.20 o                         
   8  13   6       2261.05       2290.07        84.68 o                         
   9  13   6        238.04        208.46        62.45 o                         
  10  13   6         57.34        -20.02        45.24 o                         
  11  13   6        919.62       1029.18        81.26 o                         
 -11  14   6       5363.27       5438.01       196.00 o                         
 -10  14   6        752.01        766.73        65.66 o                         
  -9  14   6       3729.38       3529.50       109.43 o                         
  -8  14   6        782.63        890.48        64.87 o                         
  -7  14   6       3882.19       4005.67       107.96 o                         
  -6  14   6       5393.13       5451.50       152.75 o                         
  -5  14   6       6096.56       5982.73       126.96 o                         
  -4  14   6       1849.44       1796.99        73.06 o                         
  -3  14   6       1783.23       1951.48        69.16 o                         
  -2  14   6        314.13        313.55        26.77 o                         
  -1  14   6       3860.26       3970.26        69.62 o                         
   0  14   6       3999.62       3928.27        70.41 o                         
   1  14   6        194.54        208.27        30.06 o                         
   2  14   6        361.38        412.07        36.20 o                         
   3  14   6        475.12        409.76        32.80 o                         
   4  14   6       9349.48       9240.15       154.37 o                         
   5  14   6       1978.57       2043.41        72.77 o                         
   6  14   6        607.88        684.44        76.93 o                         
   7  14   6          0.88        -19.71        35.88 o                         
   8  14   6       1236.99       1164.14        64.61 o                         
   9  14   6       3765.73       3955.29       107.10 o                         
  10  14   6        331.49        372.71        52.94 o                         
 -11  15   6        394.57        344.80        74.75 o                         
 -10  15   6         33.23         27.28        55.02 o                         
  -9  15   6          3.83         75.48        47.01 o                         
  -8  15   6        288.54        211.46        51.04 o                         
  -7  15   6        291.68        396.07        63.78 o                         
  -6  15   6          0.26        -45.84        45.84 o                         
  -5  15   6        436.37        545.42        54.44 o                         
  -4  15   6       2836.58       2712.47        91.84 o                         
  -3  15   6        677.58        721.86        52.62 o                         
  -2  15   6        210.04        221.42        25.52 o                         
  -1  15   6       1332.02       1540.21        58.97 o                         
   0  15   6       2227.56       2142.29        63.00 o                         
   1  15   6         41.18         65.92        29.42 o                         
   2  15   6       4587.41       4522.17        83.16 o                         
   3  15   6        711.79        692.60        37.41 o                         
   4  15   6        679.97        720.06        39.70 o                         
   5  15   6       3434.60       3379.13        86.92 o                         
   6  15   6          3.26         67.83        33.83 o                         
   7  15   6       1150.82       1220.54        92.73 o                         
   8  15   6        925.48       1037.95        88.96 o                         
   9  15   6        710.88        691.45        64.05 o                         
  10  15   6       1583.29       1647.99        99.50 o                         
 -10  16   6         81.22         63.75        58.92 o                         
  -9  16   6        956.32        946.53        87.03 o                         
  -8  16   6       1045.29       1242.22        82.83 o                         
  -7  16   6       1924.39       1760.54        80.52 o                         
  -6  16   6       1190.12       1249.55        69.65 o                         
  -5  16   6         91.67         72.63        46.61 o                         
  -4  16   6         93.94        102.23        45.76 o                         
  -3  16   6        794.60        854.54        60.05 o                         
  -2  16   6       4415.55       4232.18        98.68 o                         
  -1  16   6        293.81        310.08        36.01 o                         
   0  16   6       1044.11       1024.73        52.14 o                         
   1  16   6       2754.91       2584.37        64.18 o                         
   2  16   6        455.72        481.58        37.09 o                         
   3  16   6       3121.20       2949.20        66.34 o                         
   4  16   6        599.39        583.39        39.99 o                         
   5  16   6        526.56        503.53        45.05 o                         
   6  16   6        626.01        617.18        39.19 o                         
   7  16   6        953.78       1116.08       129.42 o                         
   8  16   6       1805.92       1891.48       144.59 o                         
   9  16   6        134.88        135.50        79.82 o                         
  -9  17   6       1634.64       1517.95       108.45 o                         
  -8  17   6         89.28        139.49        52.19 o                         
  -7  17   6        155.81        103.66        48.04 o                         
  -6  17   6        987.56       1058.60        67.10 o                         
  -5  17   6       1182.42       1279.23        69.43 o                         
  -4  17   6          1.56         -1.76        45.92 o                         
  -3  17   6       3026.52       3076.13       117.65 o                         
  -2  17   6       1245.08       1237.07        61.22 o                         
  -1  17   6       6541.02       6528.68       129.65 o                         
   0  17   6       4044.57       3797.18        80.83 o                         
   1  17   6        231.75        233.58        35.47 o                         
   2  17   6       5003.97       4996.53        87.98 o                         
   3  17   6       1042.49       1093.63        46.27 o                         
   4  17   6       2371.06       2188.61        55.43 o                         
   5  17   6       6771.46       6500.64       191.11 o                         
   6  17   6       1073.48       1147.25       136.41 o                         
   7  17   6       1099.57        919.12        97.04 o                         
   8  17   6         85.03         76.54        77.51 o                         
   9  17   6        509.81        480.32        94.07 o                         
  -9  18   6         58.84        106.53        63.82 o                         
  -8  18   6       1685.93       1764.91        85.43 o                         
  -7  18   6       1106.97       1329.04        75.14 o                         
  -6  18   6        179.29        177.23        51.08 o                         
  -5  18   6       1049.45       1210.09        78.72 o                         
  -4  18   6       1701.55       1657.05        83.97 o                         
  -3  18   6       1916.54       2103.37       126.66 o                         
  -2  18   6       2123.91       2007.97        80.64 o                         
  -1  18   6       3829.49       3682.23        75.59 o                         
   0  18   6       2846.25       2757.15        70.06 o                         
   1  18   6       1329.02       1476.88        74.86 o                         
   2  18   6       1428.65       1493.38        57.79 o                         
   3  18   6       1387.68       1300.04        51.29 o                         
   4  18   6       4576.97       4772.26       107.09 o                         
   5  18   6       2023.46       2287.17       127.29 o                         
   6  18   6       1292.12       1519.51       112.22 o                         
   7  18   6        120.46         10.35        76.14 o                         
   8  18   6         22.71        -44.67        77.35 o                         
  -8  19   6        153.27         60.74        61.99 o                         
  -7  19   6         12.11        -12.26        52.63 o                         
  -6  19   6       2210.71       2375.62        96.92 o                         
  -5  19   6          6.34        -39.36        46.60 o                         
  -4  19   6        319.15        344.62        56.85 o                         
  -3  19   6       2368.26       2332.08        99.79 o                         
  -2  19   6          7.05        112.97        57.51 o                         
  -1  19   6        706.52        766.40        41.41 o                         
   0  19   6        407.93        426.20        39.69 o                         
   1  19   6        421.48        455.11        43.48 o                         
   2  19   6       6873.70       6548.70       109.95 o                         
   3  19   6         93.68        130.81        46.94 o                         
   4  19   6        454.68        529.50        48.90 o                         
   5  19   6         49.38        101.33        73.46 o                         
   6  19   6       1778.69       1955.59       125.53 o                         
   7  19   6       2972.82       3347.86       164.86 o                         
  -7  20   6       2451.33       2622.14       120.62 o                         
  -6  20   6        773.51        789.23        79.47 o                         
  -5  20   6         15.69        -17.80        79.92 o                         
  -4  20   6       1076.14       1104.92        83.86 o                         
  -3  20   6         55.53        233.04       148.57 o                         
  -2  20   6        792.75        910.67        85.40 o                         
  -1  20   6       1124.92       1057.72        52.32 o                         
   0  20   6       3172.11       3170.73        78.53 o                         
   1  20   6          0.58          2.51        36.35 o                         
   2  20   6        132.54        165.04        38.12 o                         
   3  20   6        345.35        478.48        56.70 o                         
   4  20   6       3144.42       2964.68        99.65 o                         
   5  20   6       2989.04       3004.63       152.61 o                         
   6  20   6         45.92        235.21        79.46 o                         
  -5  21   6        570.28        736.14       113.63 o                         
  -4  21   6       2569.15       2634.88       118.82 o                         
  -3  21   6         38.36        -26.54        59.77 o                         
  -2  21   6         19.90        117.26        61.21 o                         
  -1  21   6       3556.57       3567.59       111.63 o                         
   0  21   6        322.83        289.72        42.05 o                         
   1  21   6        472.90        466.24        41.43 o                         
   2  21   6       4869.21       4896.04        93.59 o                         
   3  21   6        382.79        269.73        56.80 o                         
   4  21   6        136.97        128.80        49.71 o                         
   5  21   6        572.69        642.17       118.01 o                         
  -4  22   6        743.66        702.74        78.83 o                         
  -3  22   6       1690.18       1772.06        99.40 o                         
  -2  22   6        117.10         84.14        62.60 o                         
  -1  22   6        270.28        254.30        65.70 o                         
   0  22   6       1966.99       1971.20       105.18 o                         
   1  22   6       1841.41       1681.89        65.15 o                         
   2  22   6        603.14        840.55        96.60 o                         
   3  22   6       1578.40       1616.18        93.59 o                         
 -14   1   7        120.10        123.34        56.37 o                         
 -13   1   7        170.87        176.32        55.29 o                         
 -12   1   7         65.19        111.81        51.20 o                         
 -11   1   7        199.73        129.46        49.38 o                         
 -10   1   7        996.30       1095.89        58.87 o                         
  -9   1   7       1287.21       1327.62        51.15 o                         
  -8   1   7         42.19         29.78        24.12 o                         
  -7   1   7       2646.82       2931.18        54.64 o                         
  -6   1   7      15714.72      16058.29       153.47 o                         
  -5   1   7        996.46       1120.02        34.24 o                         
  -4   1   7      10890.26      10914.52       107.24 o                         
  -3   1   7        692.31        713.30        25.49 o                         
  -2   1   7      12288.20      12765.73       122.23 o                         
  -1   1   7       1971.03       2073.39        37.59 o                         
   0   1   7      13595.03      13533.71       123.32 o                         
   1   1   7      12558.52      12163.91       113.91 o                         
   2   1   7      12176.04      12221.62       116.40 o                         
   3   1   7        111.87        124.25        22.98 o                         
   4   1   7         61.54        134.91        24.22 o                         
   5   1   7        286.68        290.35        26.44 o                         
   6   1   7        227.92        226.44        26.71 o                         
   7   1   7       3299.29       3117.40        75.76 o                         
   8   1   7         84.85         71.49        35.28 o                         
   9   1   7        959.33       1082.34        54.81 o                         
  10   1   7         59.51        125.09        41.90 o                         
  11   1   7          2.99         53.48        44.52 o                         
  12   1   7       1609.91       1602.49        85.35 o                         
  13   1   7        919.74        826.08        73.21 o                         
 -14   2   7          5.55        -26.17        52.05 o                         
 -13   2   7       3969.29       4180.27       126.68 o                         
 -12   2   7       2652.92       2809.00       150.70 o                         
 -11   2   7       1882.70       1946.24        95.72 o                         
 -10   2   7         57.16         -5.07        39.23 o                         
  -9   2   7       1625.81       1545.24        60.29 o                         
  -8   2   7      15360.52      14498.03       200.47 o                         
  -7   2   7       3537.55       3673.02        60.33 o                         
  -6   2   7        249.39        137.68        22.71 o                         
  -5   2   7       1903.49       1895.40        41.85 o                         
  -4   2   7      15483.10      14752.65       142.69 o                         
  -3   2   7         36.36         26.51        16.84 o                         
  -2   2   7       6692.29       6256.60        66.99 o                         
  -1   2   7       3586.26       3519.48        54.78 o                         
   0   2   7       3467.86       3431.68        51.65 o                         
   1   2   7      28596.93      30057.54       253.91 o                         
   2   2   7       3028.38       3011.04        54.42 o                         
   3   2   7      50698.68      51342.43       425.36 o                         
   4   2   7        123.31         45.46        22.23 o                         
   5   2   7      23580.07      23481.06       212.22 o                         
   6   2   7       1307.25       1591.21        45.88 o                         
   7   2   7        701.34        738.40        38.99 o                         
   8   2   7       3543.36       3547.24        81.83 o                         
   9   2   7        548.61        602.04        56.00 o                         
  10   2   7        480.50        607.21        67.29 o                         
  11   2   7        259.36        250.17        48.94 o                         
  12   2   7        180.99        201.06        91.06 o                         
  13   2   7        442.27        527.74        66.24 o                         
 -14   3   7        338.90        354.55        63.33 o                         
 -13   3   7         28.41        -50.11        50.83 o                         
 -12   3   7       1678.43       1812.42        92.34 o                         
 -11   3   7       3316.70       3332.96       107.30 o                         
 -10   3   7      14080.23      13936.80       200.41 o                         
  -9   3   7       6777.43       6945.97       108.72 o                         
  -8   3   7        300.87        317.18        36.39 o                         
  -7   3   7        344.02        225.91        26.81 o                         
  -6   3   7      12522.10      11993.27       121.87 o                         
  -5   3   7       1996.05       2109.15        49.34 o                         
  -4   3   7      15734.14      14675.92       136.88 o                         
  -3   3   7       4940.82       5126.85        64.39 o                         
  -2   3   7       4503.34       4448.20        66.55 o                         
  -1   3   7       9207.07       9292.27        90.42 o                         
   0   3   7       6440.63       7256.57        76.06 o                         
   1   3   7      12299.06      11794.64       111.59 o                         
   2   3   7      45358.82      44054.63       365.97 o                         
   3   3   7       6060.23       6021.95        73.97 o                         
   4   3   7       1011.88       1146.64        37.34 o                         
   5   3   7       8042.89       7859.18        90.12 o                         
   6   3   7          7.90         -8.46        22.53 o                         
   7   3   7      22519.90      21444.54       233.53 o                         
   8   3   7         81.73         66.11        32.20 o                         
   9   3   7        387.93        451.07        47.84 o                         
  10   3   7         72.65         90.37        41.98 o                         
  11   3   7       2413.63       2375.74        97.27 o                         
  12   3   7       6054.27       5705.76       126.66 o                         
  13   3   7       3637.44       3460.59       167.56 o                         
 -14   4   7        224.81        222.75        72.06 o                         
 -13   4   7       9518.42       9197.89       185.37 o                         
 -12   4   7       2432.29       2518.32       102.60 o                         
 -11   4   7        198.46        215.83        52.67 o                         
 -10   4   7        290.87        310.36        42.18 o                         
  -9   4   7      16577.11      15744.04       198.83 o                         
  -8   4   7       8295.98       8160.42       116.65 o                         
  -7   4   7       1011.35       1167.69        39.00 o                         
  -6   4   7      16077.48      15834.52       152.07 o                         
  -5   4   7        314.02        313.10        22.44 o                         
  -4   4   7      11970.36      12543.07       120.47 o                         
  -3   4   7         38.19         17.14        22.82 o                         
  -2   4   7      83151.60      82997.59       737.59 o                         
  -1   4   7        694.06        823.54        25.01 o                         
   0   4   7      31683.57      31047.32       261.68 o                         
   1   4   7       4018.16       4473.54        58.90 o                         
   2   4   7       7012.88       7390.87        85.20 o                         
   3   4   7      50743.18      51443.50       426.57 o                         
   4   4   7       4504.62       4370.63        59.39 o                         
   5   4   7      28711.07      27907.87       246.80 o                         
   6   4   7        551.54        607.84        29.61 o                         
   7   4   7       6702.45       6527.21       123.05 o                         
   8   4   7       1590.13       1665.06        56.45 o                         
   9   4   7       5958.35       5928.53       120.89 o                         
  10   4   7       1121.31       1172.08        59.64 o                         
  11   4   7        142.55        151.44        52.44 o                         
  12   4   7          7.96         68.87        47.36 o                         
  13   4   7         27.01        -14.09        56.24 o                         
 -14   5   7        243.78        267.85        63.80 o                         
 -13   5   7        216.03        270.62        60.38 o                         
 -12   5   7        799.39        771.40        97.65 o                         
 -11   5   7       2485.06       2569.55        90.96 o                         
 -10   5   7       8165.76       7734.26       178.63 o                         
  -9   5   7       2461.51       2586.99        96.39 o                         
  -8   5   7       1487.54       1593.63        57.76 o                         
  -7   5   7      11508.88      11364.06       121.26 o                         
  -6   5   7        692.39        696.50        29.21 o                         
  -5   5   7        487.84        558.32        25.99 o                         
  -4   5   7      30615.70      29371.58       253.04 o                         
  -3   5   7       2315.10       2305.93        63.00 o                         
  -2   5   7        613.00        683.31        31.19 o                         
  -1   5   7       7074.53       7011.01        77.43 o                         
   0   5   7      35657.65      35885.90       300.83 o                         
   1   5   7      13697.51      13699.17       128.07 o                         
   2   5   7      37665.79      38321.70       321.98 o                         
   3   5   7       3996.23       3997.77        68.44 o                         
   4   5   7      12678.73      12623.58       141.97 o                         
   5   5   7       4364.06       4505.66        76.83 o                         
   6   5   7        706.04        737.60        35.18 o                         
   7   5   7      24524.64      24092.84       338.14 o                         
   8   5   7        114.09        109.47        38.29 o                         
   9   5   7        122.52        100.20        38.31 o                         
  10   5   7        638.29        582.49        49.88 o                         
  11   5   7       1085.50       1235.99        66.87 o                         
  12   5   7       3414.95       3531.45       123.11 o                         
  13   5   7       2165.91       2326.27       102.74 o                         
 -14   6   7        376.25        367.93        65.25 o                         
 -13   6   7       2925.32       3145.55       115.34 o                         
 -12   6   7       1875.94       1949.50        89.05 o                         
 -11   6   7          6.41        -40.69        46.51 o                         
 -10   6   7        380.23        504.10        44.21 o                         
  -9   6   7      17697.99      17088.26       211.66 o                         
  -8   6   7       1215.09       1198.84        47.44 o                         
  -7   6   7          6.57         32.25        26.18 o                         
  -6   6   7       9646.44       9504.66       103.14 o                         
  -5   6   7      10361.18      10192.98       117.29 o                         
  -4   6   7      17798.89      18837.69       170.61 o                         
  -3   6   7       7665.33       7667.86        94.93 o                         
  -2   6   7      29071.19      28441.67       270.12 o                         
  -1   6   7      15273.09      15342.72       140.77 o                         
   0   6   7       5346.59       5502.53        65.99 o                         
   1   6   7       6359.26       6342.89        72.83 o                         
   2   6   7       8959.02       8659.72       104.73 o                         
   3   6   7       6199.68       6296.37        87.33 o                         
   4   6   7        159.09        134.93        28.98 o                         
   5   6   7      14266.83      13979.35       157.92 o                         
   6   6   7       8688.91       8741.20       126.67 o                         
   7   6   7         51.41         78.90        44.02 o                         
   8   6   7        494.80        589.23        38.86 o                         
   9   6   7       4520.01       4406.25        94.78 o                         
  10   6   7        451.95        430.48        63.16 o                         
  11   6   7         16.21        -38.64        38.64 o                         
  12   6   7       1454.94       1366.12        69.15 o                         
  13   6   7        122.97        165.26        58.26 o                         
 -13   7   7        361.15        427.97        70.89 o                         
 -12   7   7       2539.36       2830.11       225.80 o                         
 -11   7   7        111.25        118.78        39.70 o                         
 -10   7   7        781.01        813.71        49.11 o                         
  -9   7   7       2019.56       1983.59        78.51 o                         
  -8   7   7       3342.54       3450.41        71.41 o                         
  -7   7   7      10252.74      10079.94       133.58 o                         
  -6   7   7        826.19        980.20        33.88 o                         
  -5   7   7          2.12         13.83        20.02 o                         
  -4   7   7         23.65         14.18        17.00 o                         
  -3   7   7       5725.97       5291.29        75.62 o                         
  -2   7   7       1601.76       1499.14        34.65 o                         
  -1   7   7       9059.47       8645.24        93.66 o                         
   0   7   7       1297.96       1310.67        37.17 o                         
   1   7   7        723.33        660.76        26.94 o                         
   2   7   7          0.54         57.27        22.29 o                         
   3   7   7       3076.60       3080.24        61.63 o                         
   4   7   7      25348.34      25596.13       255.16 o                         
   5   7   7       1408.01       1440.54        59.59 o                         
   6   7   7         62.03        129.52        39.97 o                         
   7   7   7       2040.30       2258.14        87.24 o                         
   8   7   7       4126.48       4207.41       122.58 o                         
   9   7   7        124.17        208.26        54.17 o                         
  10   7   7       4690.16       4598.18        96.53 o                         
  11   7   7        614.46        693.64        56.09 o                         
  12   7   7         27.83         36.16        41.36 o                         
  13   7   7         12.46         48.96        52.81 o                         
 -13   8   7        895.47        907.01        72.92 o                         
 -12   8   7       2135.48       2094.07       110.56 o                         
 -11   8   7       2080.82       2159.69        87.77 o                         
 -10   8   7       3948.22       3929.17       101.18 o                         
  -9   8   7       1956.51       2027.32        66.06 o                         
  -8   8   7        809.14        931.30        42.13 o                         
  -7   8   7        604.46        737.67        36.27 o                         
  -6   8   7         27.22         29.69        21.31 o                         
  -5   8   7      24001.10      24023.74       227.05 o                         
  -4   8   7        256.97        265.40        29.32 o                         
  -3   8   7       8024.34       8062.70        86.21 o                         
  -2   8   7       2141.30       2414.86        43.03 o                         
  -1   8   7        479.45        406.17        24.03 o                         
   0   8   7       2690.65       2515.69        46.17 o                         
   1   8   7       2327.73       2237.65        46.88 o                         
   2   8   7       3498.68       2998.90        48.08 o                         
   3   8   7        806.52        875.84        37.01 o                         
   4   8   7        748.61       1073.54        41.44 o                         
   5   8   7         13.13         33.37        29.87 o                         
   6   8   7      12397.99      12107.14       189.35 o                         
   7   8   7        300.98        324.32        50.83 o                         
   8   8   7       3901.23       4183.68       114.60 o                         
   9   8   7        182.53        224.05        53.61 o                         
  10   8   7        295.01        397.53        90.57 o                         
  11   8   7       2441.00       2677.27       224.62 o                         
  12   8   7       3677.40       3589.29       142.15 o                         
 -13   9   7        256.07        182.54        58.01 o                         
 -12   9   7       1610.50       1691.45        78.42 o                         
 -11   9   7        293.58        391.42        49.76 o                         
 -10   9   7        852.82       1003.18        51.45 o                         
  -9   9   7       2984.27       3074.48        76.47 o                         
  -8   9   7       2433.20       2386.72        61.79 o                         
  -7   9   7       9143.39       9092.47       118.21 o                         
  -6   9   7       2276.87       2208.12        51.89 o                         
  -5   9   7       2532.76       2453.39        54.12 o                         
  -4   9   7        487.01        587.30        29.69 o                         
  -3   9   7      23366.05      22348.68       200.02 o                         
  -2   9   7        354.69        406.21        26.39 o                         
  -1   9   7       7630.45       7079.81        80.49 o                         
   0   9   7         31.42         50.89        21.10 o                         
   1   9   7        613.69        687.34        33.27 o                         
   2   9   7      17921.49      18007.04       167.21 o                         
   3   9   7       1960.66       2117.86        61.66 o                         
   4   9   7       6603.81       6435.76        94.27 o                         
   5   9   7        264.75        187.77        36.77 o                         
   6   9   7       2783.25       2646.43        88.26 o                         
   7   9   7       4815.75       4585.23       114.38 o                         
   8   9   7       7221.01       6828.86       142.92 o                         
   9   9   7       1736.47       1629.87        79.90 o                         
  10   9   7       7504.47       7603.30       181.29 o                         
  11   9   7         21.25        -30.79        82.21 o                         
  12   9   7        175.03        198.25        69.82 o                         
 -13  10   7       1504.97       1756.99        90.50 o                         
 -12  10   7          7.06         59.87        43.64 o                         
 -11  10   7       1079.05       1149.01        60.14 o                         
 -10  10   7       3334.54       3035.16       142.08 o                         
  -9  10   7         26.27         32.89        32.65 o                         
  -8  10   7       3702.66       3730.74        80.23 o                         
  -7  10   7        152.36        108.23        27.21 o                         
  -6  10   7       1805.12       1816.29        48.77 o                         
  -5  10   7      13259.55      12934.31       164.06 o                         
  -4  10   7        639.79        686.79        31.23 o                         
  -3  10   7       6598.54       6516.28        77.20 o                         
  -2  10   7        300.65        305.81        23.57 o                         
  -1  10   7       1711.76       1574.45        46.02 o                         
   0  10   7      14531.14      14504.95       140.15 o                         
   1  10   7       1881.46       1626.49        44.73 o                         
   2  10   7        872.38        878.09        32.34 o                         
   3  10   7       1168.47       1208.20        45.67 o                         
   4  10   7       2086.25       2141.58        63.52 o                         
   5  10   7       4389.77       4319.47       107.69 o                         
   6  10   7       3593.58       3602.76        98.39 o                         
   7  10   7       3078.27       2868.41        96.33 o                         
   8  10   7        901.22       1013.84        85.67 o                         
   9  10   7        321.87        352.18        64.20 o                         
  10  10   7          0.07        -54.89        54.89 o                         
  11  10   7         92.21        131.96        61.75 o                         
  12  10   7       1221.30       1277.90        93.06 o                         
 -12  11   7        180.23        190.71        50.56 o                         
 -11  11   7        558.97        594.15        45.60 o                         
 -10  11   7        514.62        604.21        42.82 o                         
  -9  11   7          3.45         81.89        43.22 o                         
  -8  11   7       2677.24       2583.46        64.14 o                         
  -7  11   7         55.92        100.89        25.29 o                         
  -6  11   7        216.81        259.71        52.19 o                         
  -5  11   7       6879.94       6843.35       114.33 o                         
  -4  11   7          2.57         40.70        21.54 o                         
  -3  11   7      24466.41      23883.21       367.09 o                         
  -2  11   7         24.50         41.13        20.86 o                         
  -1  11   7        783.34        869.75        31.92 o                         
   0  11   7        869.64       1005.40        35.41 o                         
   1  11   7       3564.96       3418.99        82.98 o                         
   2  11   7      27430.66      27593.27       245.83 o                         
   3  11   7       2120.12       2096.94        63.61 o                         
   4  11   7        524.54        546.29        40.69 o                         
   5  11   7        685.67        827.08        54.47 o                         
   6  11   7       1926.89       1874.55        83.32 o                         
   7  11   7       1386.35       1386.04        72.88 o                         
   8  11   7         47.50         -7.62        45.33 o                         
   9  11   7        714.72        762.77        63.94 o                         
  10  11   7        718.76        833.28        78.13 o                         
  11  11   7        382.42        380.02        70.47 o                         
 -12  12   7        412.48        428.76        82.34 o                         
 -11  12   7        266.50        321.99        41.30 o                         
 -10  12   7        498.33        517.76        38.77 o                         
  -9  12   7        235.73        237.27        31.25 o                         
  -8  12   7          2.34         20.74        41.50 o                         
  -7  12   7         93.93        106.33        42.15 o                         
  -6  12   7         12.07         27.38        35.19 o                         
  -5  12   7        312.40        342.51        39.69 o                         
  -4  12   7        335.83        383.34        39.84 o                         
  -3  12   7        634.05        672.10        36.43 o                         
  -2  12   7        503.93        601.49        38.79 o                         
  -1  12   7        114.57        137.26        27.59 o                         
   0  12   7       1250.13       1226.58        39.95 o                         
   1  12   7         23.59         34.60        24.96 o                         
   2  12   7        118.05        137.24        28.51 o                         
   3  12   7         98.00        148.50        23.06 o                         
   4  12   7         83.43         86.05        34.04 o                         
   5  12   7        389.17        364.49        45.74 o                         
   6  12   7        508.16        516.25        59.19 o                         
   7  12   7       1849.82       1932.85        81.10 o                         
   8  12   7        448.42        450.44        54.97 o                         
   9  12   7        452.00        444.36        55.76 o                         
  10  12   7        124.40        182.07        53.29 o                         
  11  12   7        517.75        595.17        74.91 o                         
 -12  13   7        710.55        785.22        81.76 o                         
 -11  13   7        160.85        199.07        53.87 o                         
 -10  13   7       1172.81       1153.99        70.45 o                         
  -9  13   7        261.91        316.18        51.21 o                         
  -8  13   7        323.87        373.38        50.23 o                         
  -7  13   7      11143.24      10362.08       174.85 o                         
  -6  13   7       2211.61       2139.01        79.31 o                         
  -5  13   7        181.04        187.75        40.18 o                         
  -4  13   7          8.80         35.49        34.86 o                         
  -3  13   7          1.70          2.53        30.35 o                         
  -2  13   7       6959.60       6902.70        88.39 o                         
  -1  13   7       3410.17       3409.55        67.30 o                         
   0  13   7       1347.50       1353.44        45.55 o                         
   1  13   7      15336.83      15181.16       164.04 o                         
   2  13   7         41.02         71.51        27.14 o                         
   3  13   7        754.89        836.63        37.22 o                         
   4  13   7       2081.73       2095.64        76.78 o                         
   5  13   7        366.37        411.76        47.11 o                         
   6  13   7        802.21        722.31        54.28 o                         
   7  13   7        197.20        212.89        45.25 o                         
   8  13   7       1217.93       1188.52        67.38 o                         
   9  13   7       1216.86       1131.81        67.73 o                         
  10  13   7       4395.03       4181.01       169.08 o                         
  11  13   7        372.97        361.92        68.54 o                         
 -11  14   7         11.06        140.49        85.14 o                         
 -10  14   7       2060.86       2152.93        90.55 o                         
  -9  14   7        136.42        230.78        49.19 o                         
  -8  14   7       1452.35       1458.19        74.27 o                         
  -7  14   7        799.34        862.05        58.91 o                         
  -6  14   7       1170.93       1199.21        64.71 o                         
  -5  14   7       7731.42       7652.37       141.76 o                         
  -4  14   7        227.70        264.08        56.11 o                         
  -3  14   7       5201.55       5350.56       146.56 o                         
  -2  14   7        923.98       1023.45        39.69 o                         
  -1  14   7       1986.39       2061.57        54.94 o                         
   0  14   7       4917.13       4821.82        78.68 o                         
   1  14   7       8920.65       8686.53       111.07 o                         
   2  14   7       2663.57       2657.15        60.99 o                         
   3  14   7       4589.52       4671.60        78.88 o                         
   4  14   7        752.51        821.55        53.49 o                         
   5  14   7          6.15         13.51        39.00 o                         
   6  14   7      10058.44       9547.15       165.23 o                         
   7  14   7       1029.67       1193.64        65.01 o                         
   8  14   7       3393.49       3240.61        99.91 o                         
   9  14   7          6.83        136.86        51.70 o                         
  10  14   7        247.37        284.54        67.06 o                         
 -11  15   7          0.11        -52.23        57.78 o                         
 -10  15   7          0.25        -21.56        47.23 o                         
  -9  15   7        546.03        622.23        58.80 o                         
  -8  15   7       4790.12       4698.88       206.07 o                         
  -7  15   7       9102.10       8974.53       163.33 o                         
  -6  15   7        274.98        303.69        49.19 o                         
  -5  15   7       1004.53       1014.06        61.07 o                         
  -4  15   7        901.63        895.71        57.61 o                         
  -3  15   7      11904.75      11820.09       188.16 o                         
  -2  15   7       3979.34       3730.35        69.11 o                         
  -1  15   7       7639.00       7399.41       105.12 o                         
   0  15   7       2472.31       2466.31        62.27 o                         
   1  15   7       1013.80       1079.34        50.86 o                         
   2  15   7       1609.81       1622.45        53.41 o                         
   3  15   7       2922.55       2756.77        75.38 o                         
   4  15   7      14746.77      14870.83       221.71 o                         
   5  15   7       5282.52       5154.78       120.16 o                         
   6  15   7        682.14        707.58        50.27 o                         
   7  15   7        208.60        201.39        68.79 o                         
   8  15   7       1968.00       2248.01       136.11 o                         
   9  15   7          9.48          7.97        41.05 o                         
  10  15   7       4934.52       4745.58       142.78 o                         
 -10  16   7       1602.47       1599.57       182.56 o                         
  -9  16   7       2163.27       2194.05       145.47 o                         
  -8  16   7        773.25        726.91        60.47 o                         
  -7  16   7        139.44        137.70        59.73 o                         
  -6  16   7       1580.64       1563.54        75.53 o                         
  -5  16   7      16194.34      15635.95       236.64 o                         
  -4  16   7        583.37        629.85        55.30 o                         
  -3  16   7       4512.77       4360.96       111.32 o                         
  -2  16   7          0.13        -24.47        24.47 o                         
  -1  16   7       3667.12       3562.50        71.02 o                         
   0  16   7       2797.19       2772.02        66.39 o                         
   1  16   7       8266.53       7846.62       107.94 o                         
   2  16   7       1970.70       2132.29        71.17 o                         
   3  16   7        422.22        433.64        38.97 o                         
   4  16   7          1.46        -15.30        36.60 o                         
   5  16   7         47.97         51.16        36.96 o                         
   6  16   7       4975.37       4868.97       113.74 o                         
   7  16   7        352.54        304.38        57.95 o                         
   8  16   7       6121.14       6168.72       155.97 o                         
   9  16   7        197.04        159.56        47.93 o                         
  -9  17   7        447.26        362.04        71.05 o                         
  -8  17   7       3815.33       3455.56       108.28 o                         
  -7  17   7       3763.14       3816.44       118.05 o                         
  -6  17   7       1073.65       1081.46        75.57 o                         
  -5  17   7       2483.15       2458.89        91.09 o                         
  -4  17   7       1219.22       1432.95        72.42 o                         
  -3  17   7      13773.51      13540.24       214.24 o                         
  -2  17   7       1084.72       1140.14        61.28 o                         
  -1  17   7        581.29        621.89        42.51 o                         
   0  17   7       2361.94       2432.20        64.02 o                         
   1  17   7          1.41         13.99        32.96 o                         
   2  17   7       5566.77       5211.36        91.07 o                         
   3  17   7        962.48       1093.89        48.72 o                         
   4  17   7       2410.79       2378.54        95.49 o                         
   5  17   7        391.86        300.65        38.45 o                         
   6  17   7         52.62        105.07        40.52 o                         
   7  17   7        102.57         18.52        74.06 o                         
   8  17   7       1514.32       1661.68       121.71 o                         
  -9  18   7        139.36        187.66        62.65 o                         
  -8  18   7        592.84        511.39        70.91 o                         
  -7  18   7        168.14        171.19        50.48 o                         
  -6  18   7       1796.51       2074.40        86.10 o                         
  -5  18   7       3137.86       3196.13       216.10 o                         
  -4  18   7        426.15        354.65        54.31 o                         
  -3  18   7          0.86         34.85        46.29 o                         
  -2  18   7       1474.70       1720.77        78.27 o                         
  -1  18   7       1930.62       1993.62        59.21 o                         
   0  18   7       1572.69       1464.81        65.20 o                         
   1  18   7        172.08        223.91        38.69 o                         
   2  18   7       4370.18       4127.37        82.42 o                         
   3  18   7        218.92        224.59        35.85 o                         
   4  18   7        194.78        147.40        42.34 o                         
   5  18   7        110.54         63.15        73.00 o                         
   6  18   7        795.95        965.64        98.15 o                         
   7  18   7          0.63         79.26        96.49 o                         
   8  18   7        491.33        622.75        96.94 o                         
  -8  19   7       1087.47       1195.40        86.66 o                         
  -7  19   7         22.68        -59.38        66.57 o                         
  -6  19   7       1643.71       1729.77        82.88 o                         
  -5  19   7       1174.65       1264.39        78.98 o                         
  -4  19   7       2492.23       2404.99       101.82 o                         
  -3  19   7       1472.81       1614.18        77.31 o                         
  -2  19   7        442.00        495.19        60.79 o                         
  -1  19   7       1883.92       1797.01        60.16 o                         
   0  19   7       4804.43       4729.09        94.12 o                         
   1  19   7        378.65        305.08        44.65 o                         
   2  19   7        386.84        462.23        39.14 o                         
   3  19   7       3111.98       3019.55        71.80 o                         
   4  19   7        316.46        324.02        31.97 o                         
   5  19   7       2338.23       2224.98       127.95 o                         
   6  19   7       1277.47       1485.56       113.70 o                         
   7  19   7       1089.80       1156.33       110.01 o                         
  -7  20   7       1649.80       1592.90        96.64 o                         
  -6  20   7       1282.36       1299.42        89.11 o                         
  -5  20   7          0.23         28.23        48.42 o                         
  -4  20   7         59.65         82.21        52.68 o                         
  -3  20   7         67.11         44.08        66.94 o                         
  -2  20   7       2779.04       2871.65       117.50 o                         
  -1  20   7        211.45        270.68        45.17 o                         
   0  20   7       2113.33       2049.29        66.82 o                         
   1  20   7         30.29         34.67        33.18 o                         
   2  20   7        698.38        700.01        46.95 o                         
   3  20   7       1631.52       1560.45        61.17 o                         
   4  20   7        437.24        460.25        48.40 o                         
   5  20   7       1494.79       1335.67       122.10 o                         
   6  20   7          8.73        -70.51        75.15 o                         
  -5  21   7        125.22        107.51        62.52 o                         
  -4  21   7       1597.55       1702.12        97.80 o                         
  -3  21   7        132.99        151.37        62.71 o                         
  -2  21   7       4277.04       4146.43       138.30 o                         
  -1  21   7        965.09       1172.30        83.31 o                         
   0  21   7       2421.67       2326.82        77.50 o                         
   1  21   7        548.39        541.69        50.65 o                         
   2  21   7       1420.77       1330.38        74.58 o                         
   3  21   7       1956.79       2134.83       108.15 o                         
   4  21   7        200.73        182.81        60.18 o                         
  -3  22   7       1510.50       1536.71       116.84 o                         
  -2  22   7       1052.21        900.99        81.48 o                         
  -1  22   7         10.83         61.41        60.41 o                         
   0  22   7       2436.27       2436.76        82.46 o                         
   1  22   7        102.39        137.59        47.71 o                         
   2  22   7        139.82        289.37        65.61 o                         
 -14   0   8         13.23        -13.53       118.14 o                         
 -13   0   8       1679.05       1805.77       226.42 o                         
 -12   0   8          3.16        -13.25       112.32 o                         
 -11   0   8       4253.58       4336.93       176.04 o                         
 -10   0   8       3141.91       3051.87       116.26 o                         
  -9   0   8       1786.96       2076.73        96.15 o                         
  -8   0   8       1578.99       1643.73        74.06 o                         
  -7   0   8       4746.96       4672.28        97.50 o                         
  -6   0   8      17544.84      17185.78       252.61 o                         
  -5   0   8      18998.43      17893.14       234.10 o                         
  -4   0   8      15168.93      14629.07       203.97 o                         
  -3   0   8        487.18        558.01        33.30 o                         
  -2   0   8        347.07        367.57        48.16 o                         
  -1   0   8       4702.20       5056.04        85.70 o                         
   0   0   8      54280.66      53670.40       663.26 o                         
   1   0   8       5209.29       5554.71        93.50 o                         
   2   0   8        217.18        179.26        34.52 o                         
   3   0   8       4135.69       4351.45        87.45 o                         
   4   0   8      36405.12      36649.68       444.75 o                         
   5   0   8        740.79        901.57        47.74 o                         
   6   0   8      13734.16      13138.25       232.29 o                         
   7   0   8      11566.48      11494.55       196.66 o                         
   8   0   8       4325.32       4658.40       133.16 o                         
   9   0   8       1459.83       1441.84       105.17 o                         
  10   0   8       1471.41       1631.92        96.45 o                         
  11   0   8       7395.70       7957.19       680.67 o                         
  12   0   8          2.68        -24.38        71.15 o                         
  13   0   8       4881.70       4533.27       192.41 o                         
 -14   1   8       2938.56       2763.09       114.22 o                         
 -13   1   8       1966.68       1945.39        91.60 o                         
 -12   1   8        923.50        997.44        70.20 o                         
 -11   1   8        217.39        185.90        51.06 o                         
 -10   1   8          4.29         -6.84        38.11 o                         
  -9   1   8      19690.65      19191.99       222.96 o                         
  -8   1   8        371.01        372.53        30.73 o                         
  -7   1   8      37363.98      37939.39       329.90 o                         
  -6   1   8       5751.93       5250.29        73.12 o                         
  -5   1   8        507.82        556.50        26.33 o                         
  -4   1   8      19248.41      18952.06       178.25 o                         
  -3   1   8      19937.60      19077.00       205.82 o                         
  -2   1   8      71400.79      71081.37       577.16 o                         
  -1   1   8      29101.90      31118.34       262.18 o                         
   0   1   8       1088.88       1019.35        31.23 o                         
   1   1   8        359.94        431.75        24.23 o                         
   2   1   8      57180.20      57625.37       474.18 o                         
   3   1   8       4305.87       4373.09        61.80 o                         
   4   1   8      15814.07      16055.25       152.95 o                         
   5   1   8       6019.72       6149.57        78.70 o                         
   6   1   8         33.87         22.64        24.91 o                         
   7   1   8       7581.47       7771.44       111.75 o                         
   8   1   8      13658.53      13453.84       177.13 o                         
   9   1   8       7655.40       7436.71       124.63 o                         
  10   1   8         89.10        236.76        43.74 o                         
  11   1   8       2020.26       2010.43        83.71 o                         
  12   1   8         26.09         67.80        52.77 o                         
  13   1   8       6232.51       6109.76       165.47 o                         
 -14   2   8        359.67        369.65        64.99 o                         
 -13   2   8        185.56        219.79        57.14 o                         
 -12   2   8        116.56        170.76        71.65 o                         
 -11   2   8       2631.13       2580.56       111.32 o                         
 -10   2   8          1.87        -20.72        36.96 o                         
  -9   2   8       1216.20       1230.29        52.67 o                         
  -8   2   8          9.41         24.97        26.62 o                         
  -7   2   8       6590.22       6780.47        88.10 o                         
  -6   2   8       1487.20       1448.00        42.23 o                         
  -5   2   8      14910.47      14561.86       139.37 o                         
  -4   2   8      11949.42      11440.14       112.35 o                         
  -3   2   8        171.20        244.61        19.68 o                         
  -2   2   8        822.70        765.08        25.69 o                         
  -1   2   8       5909.48       5429.99        65.47 o                         
   0   2   8      26046.94      26162.64       223.98 o                         
   1   2   8        396.20        616.69        26.22 o                         
   2   2   8       4659.35       4231.49        58.67 o                         
   3   2   8          0.30          6.87        22.57 o                         
   4   2   8       6556.34       6528.46        79.23 o                         
   5   2   8        887.24        904.92        34.27 o                         
   6   2   8      12564.27      12157.61       128.32 o                         
   7   2   8       2528.66       2555.06        65.65 o                         
   8   2   8       3235.79       3356.69        81.91 o                         
   9   2   8        168.21        196.77        40.98 o                         
  10   2   8       1990.54       2121.94        81.36 o                         
  11   2   8       2166.63       2273.09        86.52 o                         
  12   2   8         29.37         42.70        54.81 o                         
  13   2   8       1989.29       2084.70       115.95 o                         
 -14   3   8       2197.68       2331.10       115.92 o                         
 -13   3   8        473.02        402.40        62.24 o                         
 -12   3   8         81.11        105.92        50.93 o                         
 -11   3   8        125.83        115.56        49.88 o                         
 -10   3   8       1702.37       1705.19        71.07 o                         
  -9   3   8       3427.23       3355.27        75.84 o                         
  -8   3   8        186.77        228.43        29.81 o                         
  -7   3   8       4249.50       4093.98        64.31 o                         
  -6   3   8       4139.96       4264.78        65.05 o                         
  -5   3   8        643.84        776.03        29.99 o                         
  -4   3   8        320.67        413.49        22.62 o                         
  -3   3   8      18911.22      19435.50       193.18 o                         
  -2   3   8      12437.71      12751.61       134.64 o                         
  -1   3   8       4782.67       5227.00        63.83 o                         
   0   3   8       3953.14       4013.30        57.16 o                         
   1   3   8       5286.47       4592.59        61.95 o                         
   2   3   8        711.21        750.59        40.96 o                         
   3   3   8         17.73         36.97        21.80 o                         
   4   3   8        691.88        869.06        33.65 o                         
   5   3   8       5787.94       5321.06        71.67 o                         
   6   3   8       1260.10       1367.30        61.18 o                         
   7   3   8         22.15         -5.01        30.34 o                         
   8   3   8       1483.49       1556.13        72.00 o                         
   9   3   8         71.07         83.16        45.00 o                         
  10   3   8        526.62        627.03        58.52 o                         
  11   3   8        119.58         59.40        44.01 o                         
  12   3   8        701.36        717.86        59.23 o                         
  13   3   8        731.79        879.48        87.75 o                         
 -14   4   8        611.51        611.34        70.77 o                         
 -13   4   8       1016.93       1257.13        96.89 o                         
 -12   4   8       1185.73       1261.19        85.98 o                         
 -11   4   8        684.22        748.54        55.19 o                         
 -10   4   8       1675.71       1760.88        67.95 o                         
  -9   4   8       1592.24       1676.36        65.00 o                         
  -8   4   8       7084.07       6873.58       102.34 o                         
  -7   4   8       1055.80       1230.03        39.47 o                         
  -6   4   8        611.90        724.63        31.09 o                         
  -5   4   8         15.20         -6.07        18.36 o                         
  -4   4   8       1149.95       1293.56        31.32 o                         
  -3   4   8       1217.38       1184.15        40.66 o                         
  -2   4   8       1300.46       1244.73        40.55 o                         
  -1   4   8       6321.91       6340.08        72.82 o                         
   0   4   8      25782.89      27172.08       233.32 o                         
   1   4   8       7014.23       7661.80        82.87 o                         
   2   4   8          6.23         42.27        20.73 o                         
   3   4   8      17277.59      17291.79       159.98 o                         
   4   4   8       1570.16       1919.68        41.59 o                         
   5   4   8       4013.08       4313.03        62.73 o                         
   6   4   8        160.12        223.83        25.78 o                         
   7   4   8       1475.72       1544.72        63.15 o                         
   8   4   8       4897.68       4499.13        96.77 o                         
   9   4   8       1429.29       1367.83        63.09 o                         
  10   4   8       4924.31       4703.60       114.28 o                         
  11   4   8        114.65         69.99        42.16 o                         
  12   4   8          0.56        140.82        84.95 o                         
  13   4   8        312.10        193.02        87.37 o                         
 -14   5   8         13.37        -23.59        60.39 o                         
 -13   5   8         10.44          7.57        53.18 o                         
 -12   5   8       1896.50       2079.00        94.23 o                         
 -11   5   8        156.71        192.48        44.99 o                         
 -10   5   8       7149.26       6827.98       118.13 o                         
  -9   5   8       2413.81       2322.80        70.95 o                         
  -8   5   8         83.89         65.55        30.64 o                         
  -7   5   8       5563.24       5403.57        80.48 o                         
  -6   5   8       3218.46       3305.25        54.59 o                         
  -5   5   8        101.01         49.87        18.60 o                         
  -4   5   8       8713.97       8721.88       105.86 o                         
  -3   5   8      14321.28      14786.82       155.76 o                         
  -2   5   8       2685.65       2805.94        55.81 o                         
  -1   5   8       6532.06       6440.66        72.29 o                         
   0   5   8       1278.68       1318.06        35.83 o                         
   1   5   8       3700.29       3204.51        53.45 o                         
   2   5   8        551.64        353.91        22.96 o                         
   3   5   8        283.05        266.87        31.12 o                         
   4   5   8         12.95          3.97        26.70 o                         
   5   5   8       5114.69       4943.67        82.31 o                         
   6   5   8       2873.33       2813.44        64.56 o                         
   7   5   8      10747.53      10503.93       133.80 o                         
   8   5   8          3.20        -41.57        41.57 o                         
   9   5   8       2111.63       2371.94        89.78 o                         
  10   5   8       1183.76       1168.85        58.51 o                         
  11   5   8       1050.24       1120.66        60.57 o                         
  12   5   8       2053.74       1923.96        80.32 o                         
  13   5   8       1109.19       1268.19        81.79 o                         
 -14   6   8        209.83        249.53        70.73 o                         
 -13   6   8       1177.90       1308.90       116.23 o                         
 -12   6   8        385.52        317.92        57.11 o                         
 -11   6   8       2711.32       2553.47        98.64 o                         
 -10   6   8       1340.64       1461.65        60.86 o                         
  -9   6   8       6378.04       6408.93       109.56 o                         
  -8   6   8       4573.03       4589.71        99.69 o                         
  -7   6   8        315.24        395.61        29.96 o                         
  -6   6   8       6168.28       6024.27        94.59 o                         
  -5   6   8      22585.29      22331.12       209.78 o                         
  -4   6   8          7.96         17.10        23.89 o                         
  -3   6   8       6885.75       6822.84        89.35 o                         
  -2   6   8       6608.84       6161.24        86.72 o                         
  -1   6   8       1092.58       1384.53        34.84 o                         
   0   6   8      20536.67      20820.49       185.58 o                         
   1   6   8        971.39        970.39        31.20 o                         
   2   6   8        775.08        676.32        27.39 o                         
   3   6   8       1907.04       1771.95        51.34 o                         
   4   6   8         62.72         62.71        27.69 o                         
   5   6   8       1608.95       1574.95        52.91 o                         
   6   6   8       1697.48       1854.98        71.40 o                         
   7   6   8          3.63        -41.32        41.32 o                         
   8   6   8       7847.05       7608.08       126.13 o                         
   9   6   8        603.90        667.56        48.70 o                         
  10   6   8         93.70        206.11        51.96 o                         
  11   6   8       2605.76       2568.35        82.16 o                         
  12   6   8         16.30         78.66        43.44 o                         
 -13   7   8         26.02         66.30        53.42 o                         
 -12   7   8        310.53        292.36        57.68 o                         
 -11   7   8        379.05        357.98        46.92 o                         
 -10   7   8        156.86        213.25        39.16 o                         
  -9   7   8       2328.93       2345.18        70.70 o                         
  -8   7   8        344.75        400.27        35.97 o                         
  -7   7   8       3378.47       3312.65        65.77 o                         
  -6   7   8       2562.77       2701.91        57.82 o                         
  -5   7   8          0.16         -4.15        22.40 o                         
  -4   7   8      10732.13      10227.38       120.30 o                         
  -3   7   8       8873.68       8838.16       107.00 o                         
  -2   7   8       5555.88       5030.32        74.45 o                         
  -1   7   8         97.68        133.84        20.92 o                         
   0   7   8         57.17         37.32        23.86 o                         
   1   7   8      15348.30      15652.90       147.06 o                         
   2   7   8       8104.26       7147.68        80.48 o                         
   3   7   8         63.86         51.47        27.28 o                         
   4   7   8      10854.61      10547.81       128.45 o                         
   5   7   8       4355.64       4630.86        81.96 o                         
   6   7   8       1514.45       1577.14        70.33 o                         
   7   7   8       8419.33       8220.89       154.28 o                         
   8   7   8       7473.93       7063.20       147.11 o                         
   9   7   8       2582.38       2639.27       116.10 o                         
  10   7   8        691.30        659.82        73.93 o                         
  11   7   8       1918.62       1950.15        80.97 o                         
  12   7   8        183.39        254.94        42.86 o                         
 -13   8   8        514.56        610.62        67.49 o                         
 -12   8   8        382.70        510.96        95.63 o                         
 -11   8   8        967.04       1187.90        58.33 o                         
 -10   8   8       1503.55       1489.02        61.79 o                         
  -9   8   8       1459.04       1647.00        61.16 o                         
  -8   8   8       1422.65       1530.38        87.67 o                         
  -7   8   8       1353.30       1486.20        48.54 o                         
  -6   8   8       1869.90       1860.66        47.25 o                         
  -5   8   8      10788.43      10746.53       111.67 o                         
  -4   8   8       4904.91       4953.50        77.24 o                         
  -3   8   8        795.98        992.09        38.26 o                         
  -2   8   8        166.03        163.36        19.83 o                         
  -1   8   8       2135.07       2027.63        42.26 o                         
   0   8   8       6206.53       5620.93        69.72 o                         
   1   8   8       2764.47       2913.85        53.63 o                         
   2   8   8      18002.45      18023.40       189.32 o                         
   3   8   8       2499.50       2515.22        59.43 o                         
   4   8   8        781.77        796.04        40.25 o                         
   5   8   8         32.89         45.01        34.32 o                         
   6   8   8       5583.93       5500.80       120.35 o                         
   7   8   8       2120.02       2225.97        92.63 o                         
   8   8   8       2341.36       2247.05        92.27 o                         
   9   8   8         13.88         64.06        56.70 o                         
  10   8   8       4357.68       4004.96       138.29 o                         
  11   8   8       2000.67       2074.30       108.51 o                         
  12   8   8        320.32        143.19        86.87 o                         
 -13   9   8        349.57        259.61        60.74 o                         
 -12   9   8       1170.56       1157.07        65.05 o                         
 -11   9   8        447.57        450.93        50.44 o                         
 -10   9   8        835.17        884.84        49.44 o                         
  -9   9   8       5249.94       5014.78       103.71 o                         
  -8   9   8        250.92        279.61        34.43 o                         
  -7   9   8       4295.04       4354.24        75.64 o                         
  -6   9   8      10375.63      10129.59       123.83 o                         
  -5   9   8          8.79        -10.25        19.03 o                         
  -4   9   8          0.73         10.65        18.06 o                         
  -3   9   8      14916.64      14338.30       137.70 o                         
  -2   9   8       4678.72       4529.29        71.52 o                         
  -1   9   8      14616.90      14978.09       142.92 o                         
   0   9   8        687.96        749.64        31.31 o                         
   1   9   8       2877.39       2941.82        51.25 o                         
   2   9   8       3294.77       3040.05        50.64 o                         
   3   9   8        160.60        158.18        31.05 o                         
   4   9   8          5.00         13.44        29.78 o                         
   5   9   8       1013.12       1116.98        70.45 o                         
   6   9   8       1095.68       1182.23        64.00 o                         
   7   9   8         37.14         62.63        46.29 o                         
   8   9   8       2095.58       2051.89        88.02 o                         
   9   9   8        155.13        164.04        60.28 o                         
  10   9   8        264.88        187.85        64.75 o                         
  11   9   8       1432.49       1459.51        97.79 o                         
  12   9   8        148.38        125.52        67.79 o                         
 -13  10   8        529.22        509.47        65.78 o                         
 -12  10   8       1045.20       1073.62        63.91 o                         
 -11  10   8       1025.81       1197.85        62.21 o                         
 -10  10   8       1338.07       1438.58        65.80 o                         
  -9  10   8       1706.26       1733.53        60.49 o                         
  -8  10   8       7168.48       6931.61       107.90 o                         
  -7  10   8       5253.00       4959.87        84.58 o                         
  -6  10   8        847.18        912.77        37.93 o                         
  -5  10   8       2094.75       2001.72        62.18 o                         
  -4  10   8      11917.36      11829.70       143.25 o                         
  -3  10   8      10647.54      10665.49       110.71 o                         
  -2  10   8       4714.10       4844.05        65.40 o                         
  -1  10   8      18521.48      18451.93       171.99 o                         
   0  10   8         68.75         55.25        22.04 o                         
   1  10   8       1783.62       1573.33        42.00 o                         
   2  10   8         12.79         36.53        24.56 o                         
   3  10   8       3509.72       3480.61        73.66 o                         
   4  10   8       2350.05       2250.56        67.93 o                         
   5  10   8       1065.21       1242.48        62.27 o                         
   6  10   8        544.73        622.09        66.70 o                         
   7  10   8       6619.44       6337.84       135.41 o                         
   8  10   8       2136.12       2291.87        94.05 o                         
   9  10   8        195.91        304.02        57.53 o                         
  10  10   8       2647.33       2863.18       121.91 o                         
  11  10   8        442.89        352.01        91.05 o                         
  12  10   8       1208.49        975.95        88.51 o                         
 -12  11   8       3116.93       3217.01       101.79 o                         
 -11  11   8          2.26         36.92        43.98 o                         
 -10  11   8       5697.46       5580.02       101.85 o                         
  -9  11   8       2225.43       2264.65        64.98 o                         
  -8  11   8        551.95        730.77        44.98 o                         
  -7  11   8       1578.30       1418.28        47.99 o                         
  -6  11   8      14745.10      14628.41       252.76 o                         
  -5  11   8       7536.23       7316.06        96.05 o                         
  -4  11   8       3972.66       4027.71        65.81 o                         
  -3  11   8       5405.05       5428.31        73.04 o                         
  -2  11   8       1997.18       2050.82        46.11 o                         
  -1  11   8       9147.80       8987.46        99.57 o                         
   0  11   8       2574.31       2577.05        52.00 o                         
   1  11   8      21854.45      21584.13       199.58 o                         
   2  11   8        427.23        465.71        31.05 o                         
   3  11   8       1101.07       1201.49        50.40 o                         
   4  11   8          0.32        -22.62        32.46 o                         
   5  11   8      11164.35      11042.71       179.99 o                         
   6  11   8       4833.17       4582.31       121.25 o                         
   7  11   8       2258.82       2413.04        93.50 o                         
   8  11   8       1677.96       1656.29        83.18 o                         
   9  11   8        308.03        228.90        54.21 o                         
  10  11   8       2331.61       2274.70       124.87 o                         
  11  11   8        213.74        346.96        69.97 o                         
 -12  12   8       3366.73       3454.92       111.32 o                         
 -11  12   8        182.64        195.22        43.50 o                         
 -10  12   8       2103.12       2209.38        73.53 o                         
  -9  12   8        358.89        437.35        61.79 o                         
  -8  12   8       5347.20       5256.21       116.45 o                         
  -7  12   8       3172.72       3124.04        88.01 o                         
  -6  12   8       4170.13       4165.11        97.10 o                         
  -5  12   8       5829.75       5636.79       138.92 o                         
  -4  12   8       2909.12       2830.97        52.62 o                         
  -3  12   8       5571.32       5771.12        77.40 o                         
  -2  12   8       6996.32       6992.73        88.66 o                         
  -1  12   8       1940.63       1986.77        49.92 o                         
   0  12   8         43.78         60.74        26.25 o                         
   1  12   8        553.77        677.05        34.75 o                         
   2  12   8        772.74        794.34        35.58 o                         
   3  12   8      20705.85      20225.59       238.99 o                         
   4  12   8       1654.21       1655.43        68.83 o                         
   5  12   8       4339.90       4132.39       105.66 o                         
   6  12   8        444.92        411.61        51.82 o                         
   7  12   8       3583.58       3650.52       108.34 o                         
   8  12   8       7944.06       7758.37       193.15 o                         
   9  12   8       1289.89       1280.27        85.27 o                         
  10  12   8       1662.07       1779.47       100.28 o                         
  11  12   8         66.85         79.27       116.80 o                         
 -11  13   8        159.33        132.79        51.93 o                         
 -10  13   8       6329.71       6193.81       209.21 o                         
  -9  13   8        358.67        406.96        52.17 o                         
  -8  13   8       1357.98       1397.74        70.19 o                         
  -7  13   8       3281.25       3202.23        91.87 o                         
  -6  13   8       2314.76       2441.22        80.83 o                         
  -5  13   8       5554.98       5599.69       113.53 o                         
  -4  13   8       6895.81       6783.52       201.68 o                         
  -3  13   8        184.62        246.68        26.27 o                         
  -2  13   8        182.88        194.93        29.45 o                         
  -1  13   8        366.32        399.40        31.44 o                         
   0  13   8       1409.36       1466.74        49.12 o                         
   1  13   8       9839.27       9779.80       125.97 o                         
   2  13   8        290.08        305.64        32.65 o                         
   3  13   8          6.73         37.68        34.92 o                         
   4  13   8         38.28         65.75        43.14 o                         
   5  13   8      16386.12      16049.41       237.94 o                         
   6  13   8       5555.09       5590.06       125.02 o                         
   7  13   8       1739.65       1617.54        76.67 o                         
   8  13   8        674.29        833.53        62.05 o                         
   9  13   8       1497.48       1512.90       118.38 o                         
  10  13   8       2010.65       2052.68       146.07 o                         
 -11  14   8        365.15        354.64        67.92 o                         
 -10  14   8       2496.19       2512.13        95.33 o                         
  -9  14   8        198.60        212.07        47.09 o                         
  -8  14   8       3349.48       3317.38        97.38 o                         
  -7  14   8        176.01        141.38        42.34 o                         
  -6  14   8         56.86         56.97        40.35 o                         
  -5  14   8         25.23         99.14        39.07 o                         
  -4  14   8       2088.86       2219.04        78.43 o                         
  -3  14   8        170.14        150.19        24.11 o                         
  -2  14   8       1699.75       1678.33        49.59 o                         
  -1  14   8       5552.10       5510.58        89.03 o                         
   0  14   8         89.86         80.36        29.45 o                         
   1  14   8       1461.18       1457.85        49.69 o                         
   2  14   8        252.03        372.02        33.50 o                         
   3  14   8      16186.64      15660.16       178.86 o                         
   4  14   8        869.51        997.81        60.50 o                         
   5  14   8         65.76         78.96        42.98 o                         
   6  14   8         17.56         -3.84        61.87 o                         
   7  14   8        393.52        465.65        51.30 o                         
   8  14   8       7180.57       7044.38       145.87 o                         
   9  14   8        693.83        756.87        60.93 o                         
  10  14   8        138.50        134.89        64.28 o                         
 -10  15   8       1697.05       1716.40        85.29 o                         
  -9  15   8          6.73         10.52        48.27 o                         
  -8  15   8        393.37        550.82        53.65 o                         
  -7  15   8        417.52        396.20        48.81 o                         
  -6  15   8         21.19         65.46        42.94 o                         
  -5  15   8       4598.32       4461.40       106.77 o                         
  -4  15   8       1808.94       1770.44        74.13 o                         
  -3  15   8        490.93        637.77        52.27 o                         
  -2  15   8       1028.84       1084.55        41.88 o                         
  -1  15   8        517.61        648.15        38.67 o                         
   0  15   8         88.90         72.15        31.39 o                         
   1  15   8       1930.46       1912.30        61.54 o                         
   2  15   8        974.31       1163.98        45.36 o                         
   3  15   8        219.13        231.98        31.89 o                         
   4  15   8         40.55         18.39        41.65 o                         
   5  15   8       1390.48       1417.28        71.21 o                         
   6  15   8       1058.46       1076.93        65.93 o                         
   7  15   8          6.11         25.96        42.54 o                         
   8  15   8          3.40         57.00        41.93 o                         
   9  15   8        965.20        954.17        67.00 o                         
 -10  16   8        184.71        226.74        73.87 o                         
  -9  16   8         99.06        210.25        49.52 o                         
  -8  16   8         21.85        120.60        52.49 o                         
  -7  16   8        267.57        219.83        80.87 o                         
  -6  16   8       1459.48       1392.70        70.83 o                         
  -5  16   8       1755.93       1658.36        76.79 o                         
  -4  16   8        701.72        799.78        73.09 o                         
  -3  16   8        353.47        371.11        51.01 o                         
  -2  16   8        299.24        370.48        39.79 o                         
  -1  16   8        241.50        238.68        32.99 o                         
   0  16   8       2293.12       2252.89        62.43 o                         
   1  16   8        736.74        883.94        45.84 o                         
   2  16   8        140.08        235.54        54.93 o                         
   3  16   8         47.04         22.16        40.35 o                         
   4  16   8         13.65          1.57        40.26 o                         
   5  16   8       1719.58       1838.22        85.42 o                         
   6  16   8       2912.59       2915.46       143.90 o                         
   7  16   8         58.67         58.15        48.81 o                         
   8  16   8          2.95         62.37        47.21 o                         
   9  16   8         24.78         42.99        48.89 o                         
  -9  17   8         18.16        -35.69        50.87 o                         
  -8  17   8        261.12        299.82        65.40 o                         
  -7  17   8       2607.70       2655.57       102.87 o                         
  -6  17   8        337.92        385.27        49.80 o                         
  -5  17   8          1.53         -5.76        42.29 o                         
  -4  17   8        190.19        169.72        47.51 o                         
  -3  17   8        123.06         72.06        45.68 o                         
  -2  17   8       1526.26       1559.47        50.81 o                         
  -1  17   8       9068.36       8426.09       144.77 o                         
   0  17   8         15.61        103.74        38.55 o                         
   1  17   8       1109.05       1222.70        54.94 o                         
   2  17   8       1012.24       1056.35        50.64 o                         
   3  17   8         45.23         76.15        32.35 o                         
   4  17   8       2128.86       2166.34        80.04 o                         
   5  17   8       1497.48       1472.48        67.29 o                         
   6  17   8        721.28        747.47        58.18 o                         
   7  17   8        494.37        444.24        61.99 o                         
   8  17   8        123.55         93.98        46.03 o                         
  -8  18   8       2481.94       2572.15       146.92 o                         
  -7  18   8          8.78         69.07        55.62 o                         
  -6  18   8         43.85         59.70        43.58 o                         
  -5  18   8        281.15        344.94        51.12 o                         
  -4  18   8        696.42        774.45        66.07 o                         
  -3  18   8       1652.47       1837.67        80.89 o                         
  -2  18   8       1678.78       1657.58        78.23 o                         
  -1  18   8       3079.94       3206.91       155.63 o                         
   0  18   8        810.84        913.62        46.67 o                         
   1  18   8       3067.68       2956.77        74.27 o                         
   2  18   8         21.71        -19.29        37.40 o                         
   3  18   8       6179.40       6046.14       101.35 o                         
   4  18   8       1349.45       1408.60        66.57 o                         
   5  18   8       2099.89       1942.74        88.24 o                         
   6  18   8       1050.27       1111.27       101.74 o                         
   7  18   8        603.75        438.94        91.42 o                         
  -7  19   8       1765.31       1833.25        98.66 o                         
  -6  19   8        795.96        806.42        62.48 o                         
  -5  19   8        410.13        498.01        56.23 o                         
  -4  19   8       1418.05       1362.16        74.85 o                         
  -3  19   8          0.02        -32.72        65.92 o                         
  -2  19   8        446.82        510.42        57.70 o                         
  -1  19   8       2328.37       2243.54        71.48 o                         
   0  19   8         96.99         95.54        39.32 o                         
   1  19   8       5134.64       5175.43        95.58 o                         
   2  19   8        170.98        139.31        37.04 o                         
   3  19   8        555.10        524.29        39.75 o                         
   4  19   8          6.11         14.18        35.60 o                         
   5  19   8       3289.37       3411.76       158.21 o                         
   6  19   8       1898.56       2048.04       129.96 o                         
  -6  20   8         16.41         56.26        60.67 o                         
  -5  20   8        238.55        195.17        53.35 o                         
  -4  20   8        831.33        900.54        87.03 o                         
  -3  20   8       1358.45       1518.19        80.20 o                         
  -2  20   8       2110.39       2232.93       108.52 o                         
  -1  20   8       1367.29       1436.06        96.00 o                         
   0  20   8        374.20        511.67        73.83 o                         
   1  20   8        736.65        661.47        57.56 o                         
   2  20   8         45.81         71.38        42.23 o                         
   3  20   8      11320.85      10906.29       150.59 o                         
   4  20   8       1293.55       1055.61       169.34 o                         
   5  20   8        641.79        754.19       102.13 o                         
  -5  21   8        130.71         48.68        59.63 o                         
  -4  21   8        261.13        299.50       100.38 o                         
  -3  21   8         14.18         96.14       126.79 o                         
  -2  21   8       2224.95       2197.96       109.22 o                         
  -1  21   8         40.08         28.71        38.61 o                         
   0  21   8       1094.51       1165.72        60.99 o                         
   1  21   8       2798.14       2590.57        74.48 o                         
   2  21   8        125.96        143.97        37.39 o                         
   3  21   8         14.86        139.59        33.89 o                         
   4  21   8       1016.56        996.20       102.36 o                         
  -3  22   8        152.91        160.39        65.65 o                         
  -2  22   8         11.44         77.16        61.87 o                         
  -1  22   8        222.05        443.89       114.81 o                         
   0  22   8       5341.50       5306.95       126.40 o                         
   1  22   8        132.94        175.83        49.93 o                         
   2  22   8        283.39        358.77        50.58 o                         
 -14   1   9          9.58         53.16        56.75 o                         
 -13   1   9          0.58        -16.61        50.28 o                         
 -12   1   9        819.39       1039.76        70.95 o                         
 -11   1   9       1033.95       1131.13        70.55 o                         
 -10   1   9        586.89        665.37        52.28 o                         
  -9   1   9        676.78        724.26        45.47 o                         
  -8   1   9        507.07        533.93        34.99 o                         
  -7   1   9       5640.79       5713.83        82.53 o                         
  -6   1   9        247.40        264.75        24.80 o                         
  -5   1   9        618.89        671.02        35.66 o                         
  -4   1   9       2656.75       2480.01        46.04 o                         
  -3   1   9       1887.14       2131.37        42.15 o                         
  -2   1   9        463.66        629.57        31.65 o                         
  -1   1   9       4060.93       3826.42        53.75 o                         
   0   1   9       1674.01       1696.92        40.34 o                         
   1   1   9       1266.60       1427.75        39.09 o                         
   2   1   9         76.57         37.16        23.58 o                         
   3   1   9       4358.87       4532.39        64.79 o                         
   4   1   9       8602.18       8487.62        95.79 o                         
   5   1   9       2550.42       2661.08        54.24 o                         
   6   1   9       7253.02       7293.75        92.17 o                         
   7   1   9          0.12         -7.68        33.41 o                         
   8   1   9       2137.02       2280.39        86.43 o                         
   9   1   9       4191.02       4012.46        94.04 o                         
  10   1   9       2893.20       2828.11        93.01 o                         
  11   1   9        608.05        630.53        63.06 o                         
  12   1   9        631.71        651.43        67.22 o                         
  13   1   9        165.74        142.87        58.41 o                         
 -14   2   9       6380.38       6286.64       158.29 o                         
 -13   2   9        203.48        188.56        63.60 o                         
 -12   2   9        532.69        556.92        63.25 o                         
 -11   2   9         14.49         24.24        52.47 o                         
 -10   2   9       2286.97       2249.17        79.32 o                         
  -9   2   9       1085.66       1167.44        49.45 o                         
  -8   2   9        663.65        732.86        39.37 o                         
  -7   2   9         34.89         68.57        24.71 o                         
  -6   2   9       3339.31       3686.37        58.42 o                         
  -5   2   9       4710.62       4440.74        61.91 o                         
  -4   2   9        417.41        302.66        22.46 o                         
  -3   2   9      34008.65      33040.54       281.16 o                         
  -2   2   9      19546.29      20229.31       179.48 o                         
  -1   2   9        800.06        737.22        30.66 o                         
   0   2   9      10822.81      11290.53       110.58 o                         
   1   2   9       6927.96       6532.22        76.09 o                         
   2   2   9      15510.22      14998.40       142.21 o                         
   3   2   9       4221.96       3727.11        58.37 o                         
   4   2   9       2495.48       2197.84        65.23 o                         
   5   2   9        136.80        169.29        25.57 o                         
   6   2   9       5660.76       5462.96        78.38 o                         
   7   2   9       4402.18       4315.06        83.64 o                         
   8   2   9       4677.87       4590.10       117.00 o                         
   9   2   9          8.67         64.15        39.04 o                         
  10   2   9        414.53        468.06        51.44 o                         
  11   2   9        392.76        394.56        57.71 o                         
  12   2   9        240.02        275.58        70.44 o                         
  13   2   9       3179.64       3255.29       120.16 o                         
 -14   3   9        107.61        164.63        61.06 o                         
 -13   3   9          0.10         -7.69        51.43 o                         
 -12   3   9       8095.22       7751.29       163.06 o                         
 -11   3   9       1304.53       1335.23        66.57 o                         
 -10   3   9       3853.62       3855.25        97.36 o                         
  -9   3   9         99.42         90.81        33.00 o                         
  -8   3   9       2499.37       2349.78        80.40 o                         
  -7   3   9       9230.49       9126.78       104.21 o                         
  -6   3   9        314.67        347.01        25.93 o                         
  -5   3   9      12630.36      12231.39       121.99 o                         
  -4   3   9       4008.22       3918.43        54.89 o                         
  -3   3   9       3028.47       3073.20        59.37 o                         
  -2   3   9      11734.24      12544.13       119.63 o                         
  -1   3   9       5208.84       4480.63        58.51 o                         
   0   3   9      22479.25      22994.82       201.93 o                         
   1   3   9      33894.12      33129.34       282.64 o                         
   2   3   9         22.41         32.71        22.31 o                         
   3   3   9       6571.18       7408.32        85.20 o                         
   4   3   9      11614.58      10719.47       112.66 o                         
   5   3   9       2705.17       2589.35        52.07 o                         
   6   3   9      18523.43      18007.77       191.41 o                         
   7   3   9        518.01        579.55        39.38 o                         
   8   3   9       3737.84       3581.02       123.05 o                         
   9   3   9        111.58        157.28        48.90 o                         
  10   3   9      11739.15      11332.52       177.60 o                         
  11   3   9       1801.73       1811.69        81.83 o                         
  12   3   9       1423.27       1642.35        90.24 o                         
  13   3   9         36.50         11.78        71.40 o                         
 -14   4   9       8169.48       8182.98       194.13 o                         
 -13   4   9         95.84        128.72        55.67 o                         
 -12   4   9        121.75        187.86        54.76 o                         
 -11   4   9        149.19        178.03        82.84 o                         
 -10   4   9        955.40       1048.99        58.38 o                         
  -9   4   9      14087.38      14038.76       182.57 o                         
  -8   4   9        121.57        129.66        30.56 o                         
  -7   4   9       3100.92       3096.96        59.37 o                         
  -6   4   9       2568.68       2577.47        53.07 o                         
  -5   4   9      12044.15      11906.95       119.58 o                         
  -4   4   9       2975.52       3304.25        62.00 o                         
  -3   4   9      30308.77      29180.02       279.93 o                         
  -2   4   9        254.04        331.39        29.41 o                         
  -1   4   9       6164.22       5902.51        69.53 o                         
   0   4   9       2854.18       2819.79        48.67 o                         
   1   4   9        327.54        315.55        24.69 o                         
   2   4   9      22611.17      22218.59       199.04 o                         
   3   4   9      38082.82      37287.90       318.92 o                         
   4   4   9      12855.21      12991.31       129.67 o                         
   5   4   9          1.88         11.99        27.01 o                         
   6   4   9       7291.02       7173.23        97.86 o                         
   7   4   9         89.01        119.11        32.53 o                         
   8   4   9      26296.03      25742.08       315.95 o                         
   9   4   9         21.92         52.25        38.04 o                         
  10   4   9       1151.82       1192.68        65.32 o                         
  11   4   9         93.15         38.24        41.58 o                         
  12   4   9        617.45        578.32        65.81 o                         
  13   4   9       2518.10       2562.43       110.53 o                         
 -14   5   9        147.58        156.64        60.17 o                         
 -13   5   9        573.35        636.60        72.36 o                         
 -12   5   9       5505.87       5456.93       136.95 o                         
 -11   5   9       4355.45       4107.83       104.12 o                         
 -10   5   9       1168.22       1266.47        57.23 o                         
  -9   5   9       1239.72       1386.68        56.68 o                         
  -8   5   9       6521.02       6425.20       104.24 o                         
  -7   5   9      12396.02      12454.44       141.71 o                         
  -6   5   9       2560.10       2484.03        48.35 o                         
  -5   5   9       7864.63       7833.91        87.07 o                         
  -4   5   9        158.89        121.94        26.81 o                         
  -3   5   9       4426.14       4806.14        74.12 o                         
  -2   5   9       6369.79       6873.22        93.92 o                         
  -1   5   9      24922.93      25188.66       219.88 o                         
   0   5   9       9394.47       9600.82       104.78 o                         
   1   5   9      24200.19      24113.97       213.10 o                         
   2   5   9      16873.65      17462.33       162.16 o                         
   3   5   9       4146.70       3835.44        55.67 o                         
   4   5   9       8262.38       8187.12       107.72 o                         
   5   5   9       3822.13       3793.10        74.49 o                         
   6   5   9      18443.53      18218.45       218.01 o                         
   7   5   9       1420.67       1391.98        58.13 o                         
   8   5   9        542.70        712.61        63.37 o                         
   9   5   9          7.90         15.11        45.25 o                         
  10   5   9       1566.68       1657.55        79.41 o                         
  11   5   9       1459.91       1477.44        70.41 o                         
  12   5   9        837.77        962.08        69.45 o                         
 -13   6   9       1158.45       1406.64        83.84 o                         
 -12   6   9        297.58        234.71        57.32 o                         
 -11   6   9       3079.85       3195.85        94.83 o                         
 -10   6   9       1915.96       1989.92        75.24 o                         
  -9   6   9       9884.00       9762.09       185.20 o                         
  -8   6   9        963.53       1047.37        46.77 o                         
  -7   6   9       3544.37       3549.07        67.89 o                         
  -6   6   9       9187.09       9161.26       101.43 o                         
  -5   6   9       1390.25       1478.18        46.75 o                         
  -4   6   9       5112.10       5135.54        78.20 o                         
  -3   6   9      10521.59      10394.84       121.31 o                         
  -2   6   9       7195.09       7410.07        95.30 o                         
  -1   6   9        692.25        694.43        29.93 o                         
   0   6   9      18920.56      19266.17       175.05 o                         
   1   6   9      20376.60      20409.27       184.69 o                         
   2   6   9      11559.02      11492.00       115.86 o                         
   3   6   9       2165.79       1945.05        77.46 o                         
   4   6   9       9570.37       9171.17       117.27 o                         
   5   6   9      21231.18      21397.08       227.31 o                         
   6   6   9       1726.13       1704.10        69.86 o                         
   7   6   9        312.87        260.80        50.50 o                         
   8   6   9       3738.23       3719.82       180.88 o                         
   9   6   9       2736.85       2570.29        71.26 o                         
  10   6   9          1.56         -0.74        35.07 o                         
  11   6   9       1945.01       1959.83        72.16 o                         
  12   6   9        107.85        103.21        42.96 o                         
 -13   7   9       1794.08       1851.67        95.15 o                         
 -12   7   9        236.52        211.52        55.97 o                         
 -11   7   9       2313.67       2442.72        80.83 o                         
 -10   7   9        473.41        428.31        43.24 o                         
  -9   7   9       3716.51       3649.37        82.70 o                         
  -8   7   9       5380.44       5228.23        92.25 o                         
  -7   7   9         43.83         68.29        29.69 o                         
  -6   7   9        409.93        430.77        35.65 o                         
  -5   7   9       8022.70       8104.56       106.13 o                         
  -4   7   9       9603.08       9272.02       113.89 o                         
  -3   7   9        409.91        591.83        33.16 o                         
  -2   7   9      25942.01      27999.26       271.80 o                         
  -1   7   9       8559.15       8505.65        91.15 o                         
   0   7   9        198.24         70.35        21.10 o                         
   1   7   9       6817.74       7230.59        82.81 o                         
   2   7   9      11306.10      11361.38       115.02 o                         
   3   7   9       2215.80       2038.27        56.39 o                         
   4   7   9       1507.18       1776.59        56.19 o                         
   5   7   9        771.97        928.98        48.96 o                         
   6   7   9          3.76         27.45        46.31 o                         
   7   7   9       6018.73       5869.42       142.50 o                         
   8   7   9        531.41        367.91        82.20 o                         
   9   7   9       4898.71       4843.97       146.43 o                         
  10   7   9        179.43         86.06        68.82 o                         
  11   7   9        137.12        244.92        68.98 o                         
  12   7   9         90.20         20.33        66.96 o                         
 -13   8   9        116.09        140.88        57.06 o                         
 -12   8   9        108.65         58.43        50.82 o                         
 -11   8   9       5437.23       5215.71       110.05 o                         
 -10   8   9        483.66        555.67        44.81 o                         
  -9   8   9       4739.84       4656.15        91.64 o                         
  -8   8   9        168.92        133.54        32.22 o                         
  -7   8   9       3111.74       3241.57        67.51 o                         
  -6   8   9      14275.15      14064.07       177.55 o                         
  -5   8   9       8226.56       8447.83       162.98 o                         
  -4   8   9       8167.99       8000.33       127.09 o                         
  -3   8   9        139.01         30.46        25.35 o                         
  -2   8   9      11137.37      11090.00       111.47 o                         
  -1   8   9       1228.24       1147.45        34.41 o                         
   0   8   9      24357.00      24104.89       215.06 o                         
   1   8   9       8329.73       8356.08        92.36 o                         
   2   8   9       3072.66       3161.29        52.16 o                         
   3   8   9       2735.08       2369.17        64.53 o                         
   4   8   9        764.18        817.75        41.66 o                         
   5   8   9       4867.88       5152.40       105.43 o                         
   6   8   9        477.10        607.79        55.00 o                         
   7   8   9       4459.15       4474.52       127.54 o                         
   8   8   9         21.17         59.01        54.86 o                         
   9   8   9        509.62        485.25        69.45 o                         
  10   8   9        488.93        433.09        79.93 o                         
  11   8   9       4584.32       4463.53       152.68 o                         
  12   8   9       1146.61       1128.11        95.88 o                         
 -13   9   9        670.46        729.53        69.50 o                         
 -12   9   9        659.42        623.89        52.18 o                         
 -11   9   9        339.36        353.41        43.82 o                         
 -10   9   9       3095.79       2932.25        78.27 o                         
  -9   9   9        576.47        631.41        42.50 o                         
  -8   9   9       6419.56       6324.48       102.15 o                         
  -7   9   9       1497.97       1558.45        57.62 o                         
  -6   9   9         14.92         30.05        26.50 o                         
  -5   9   9          2.25          5.08        33.75 o                         
  -4   9   9      24094.40      23353.51       237.02 o                         
  -3   9   9        405.98        454.64        32.28 o                         
  -2   9   9       5790.86       5477.27        69.33 o                         
  -1   9   9          0.45         19.28        20.55 o                         
   0   9   9         86.69        128.26        31.41 o                         
   1   9   9      13998.69      13346.16       132.70 o                         
   2   9   9         48.38         24.18        20.15 o                         
   3   9   9       4004.62       4003.59        75.04 o                         
   4   9   9       4862.78       5001.58        95.23 o                         
   5   9   9        325.45        363.80        67.55 o                         
   6   9   9       2460.70       2487.79        99.61 o                         
   7   9   9       5191.20       5212.45       125.29 o                         
   8   9   9       2048.04       2074.05        91.93 o                         
   9   9   9       5306.85       5472.43       155.32 o                         
  10   9   9        321.62        371.72        89.79 o                         
  11   9   9        229.91        222.87        68.28 o                         
  12   9   9       1222.25       1237.67        97.61 o                         
 -12  10   9          5.17         -3.54        53.93 o                         
 -11  10   9       3236.84       3004.33        89.48 o                         
 -10  10   9         21.75        100.04        50.31 o                         
  -9  10   9       4907.50       4591.26        93.32 o                         
  -8  10   9       1098.31       1130.63        53.18 o                         
  -7  10   9       1431.40       1398.69        69.04 o                         
  -6  10   9       5344.69       5148.84        84.18 o                         
  -5  10   9        471.09        588.01        40.08 o                         
  -4  10   9       3848.01       3842.53        73.50 o                         
  -3  10   9       1651.41       1547.52        40.99 o                         
  -2  10   9       3854.82       3720.49        57.42 o                         
  -1  10   9        729.90        741.42        30.91 o                         
   0  10   9       4623.88       4310.32        63.93 o                         
   1  10   9       1938.16       1821.69        45.73 o                         
   2  10   9       7726.13       7678.68        93.43 o                         
   3  10   9       8237.48       8250.78       123.05 o                         
   4  10   9        217.85        272.14        38.77 o                         
   5  10   9       2681.58       2779.61        92.18 o                         
   6  10   9        563.09        651.27        57.58 o                         
   7  10   9       4493.17       4436.19       117.58 o                         
   8  10   9        175.46        142.36        51.55 o                         
   9  10   9        678.54        785.51        77.54 o                         
  10  10   9        205.18        294.21        74.60 o                         
  11  10   9       2642.29       2720.43       125.01 o                         
 -12  11   9          8.01         45.73        50.50 o                         
 -11  11   9          1.90         38.24        34.92 o                         
 -10  11   9       1083.91       1119.66        52.80 o                         
  -9  11   9       2026.71       2041.96        78.96 o                         
  -8  11   9       2131.89       2256.62        75.38 o                         
  -7  11   9       2040.51       1924.91        69.28 o                         
  -6  11   9       1384.57       1430.01        46.82 o                         
  -5  11   9        467.47        541.27        32.56 o                         
  -4  11   9       5967.19       5826.87        79.16 o                         
  -3  11   9       1459.39       1594.14        40.82 o                         
  -2  11   9        258.30        301.96        28.72 o                         
  -1  11   9       2847.60       2845.84        75.09 o                         
   0  11   9          8.95         17.05        24.51 o                         
   1  11   9       6922.98       6823.01        91.73 o                         
   2  11   9        907.30        991.05        37.64 o                         
   3  11   9       1054.25       1130.71        62.23 o                         
   4  11   9         96.18        114.41        39.32 o                         
   5  11   9        680.90        674.18        59.81 o                         
   6  11   9        484.14        573.55        60.67 o                         
   7  11   9       1141.66       1160.73        96.21 o                         
   8  11   9        379.26        391.29        57.27 o                         
   9  11   9       1536.37       1743.08       111.24 o                         
  10  11   9        129.27         96.19        60.82 o                         
  11  11   9         16.42         11.91        61.18 o                         
 -12  12   9        444.21        353.92        56.21 o                         
 -11  12   9        400.23        399.46        41.11 o                         
 -10  12   9        560.41        723.32        67.31 o                         
  -9  12   9         81.07         91.37        32.44 o                         
  -8  12   9        179.95        221.44        28.95 o                         
  -7  12   9        157.16        209.17        25.89 o                         
  -6  12   9          0.69         10.07        21.40 o                         
  -5  12   9        138.29        145.56        39.31 o                         
  -4  12   9        665.76        719.69        42.74 o                         
  -3  12   9       1197.14       1246.80        45.82 o                         
  -2  12   9       2285.09       2418.74        55.02 o                         
  -1  12   9       1294.45       1317.69        52.62 o                         
   0  12   9       1013.80       1095.80        41.02 o                         
   1  12   9       3087.03       3149.61        63.21 o                         
   2  12   9       5085.28       4747.29        82.51 o                         
   3  12   9        771.36        844.50        47.42 o                         
   4  12   9        743.37        805.47        56.45 o                         
   5  12   9         20.61          0.87        43.77 o                         
   6  12   9        515.50        573.85        56.61 o                         
   7  12   9        658.44        655.35        60.42 o                         
   8  12   9         49.05        127.93        50.19 o                         
   9  12   9        588.07        498.53        61.16 o                         
  10  12   9        418.62        552.24        75.90 o                         
  11  12   9         32.11         48.56        63.44 o                         
 -11  13   9        157.31        229.61        34.28 o                         
 -10  13   9        635.60        619.72       103.99 o                         
  -9  13   9       2169.26       1964.57       126.62 o                         
  -8  13   9        650.38        809.37        52.96 o                         
  -7  13   9        476.65        439.12        43.23 o                         
  -6  13   9        539.70        585.82        54.30 o                         
  -5  13   9        684.14        760.66        45.35 o                         
  -4  13   9       4512.23       4281.75        82.68 o                         
  -3  13   9         20.88          8.97        28.94 o                         
  -2  13   9       2114.02       2158.57        54.62 o                         
  -1  13   9       1570.78       1650.47        51.84 o                         
   0  13   9       2129.96       2041.54        56.70 o                         
   1  13   9        230.11        308.08        32.60 o                         
   2  13   9        736.59        765.46        38.67 o                         
   3  13   9      14902.84      14400.33       187.48 o                         
   4  13   9        912.86       1071.10        63.07 o                         
   5  13   9          0.65         55.68        44.40 o                         
   6  13   9         65.44         86.00        45.51 o                         
   7  13   9       3495.23       3571.67       107.82 o                         
   8  13   9         25.72         80.00        65.78 o                         
   9  13   9        512.30        589.54        61.22 o                         
  10  13   9       1076.34       1054.92        85.75 o                         
 -11  14   9       4093.32       4263.19       142.99 o                         
 -10  14   9        928.53        860.29        74.89 o                         
  -9  14   9        223.11        185.09        53.55 o                         
  -8  14   9         59.48         90.35        39.31 o                         
  -7  14   9       1163.43       1179.91        79.35 o                         
  -6  14   9      10503.10      10205.86       167.17 o                         
  -5  14   9          1.03         35.79        34.27 o                         
  -4  14   9       2355.44       2390.63        76.41 o                         
  -3  14   9        172.06        254.79        30.53 o                         
  -2  14   9        918.64       1082.15        40.99 o                         
  -1  14   9      12227.48      12166.24       141.78 o                         
   0  14   9      15050.87      14463.02       195.10 o                         
   1  14   9        605.63        646.49        38.53 o                         
   2  14   9          4.18          4.92        30.04 o                         
   3  14   9       2101.15       2121.29        84.53 o                         
   4  14   9       1219.94       1384.63        73.22 o                         
   5  14   9      12635.24      12137.62       198.53 o                         
   6  14   9       1151.39       1153.52        66.14 o                         
   7  14   9       1337.98       1486.89        75.85 o                         
   8  14   9          0.39         20.22        45.58 o                         
   9  14   9        692.52        666.07        62.30 o                         
  10  14   9        347.91        468.18        94.32 o                         
 -10  15   9        206.58        194.10        57.73 o                         
  -9  15   9       4540.98       4441.22       112.49 o                         
  -8  15   9       6773.03       6296.37       130.73 o                         
  -7  15   9        838.51        902.67        54.88 o                         
  -6  15   9          0.08         -6.35        36.15 o                         
  -5  15   9        124.32        120.36        39.20 o                         
  -4  15   9      15050.29      14637.23       219.07 o                         
  -3  15   9       1026.11       1041.58        41.67 o                         
  -2  15   9      10287.89      10132.24       131.41 o                         
  -1  15   9        725.56        872.26        43.60 o                         
   0  15   9        289.15        320.30        35.61 o                         
   1  15   9       5393.98       5273.54        87.04 o                         
   2  15   9       6769.18       7162.29       155.76 o                         
   3  15   9       3195.29       3186.68        96.97 o                         
   4  15   9       1883.47       2114.93       174.49 o                         
   5  15   9        182.08        212.27        47.53 o                         
   6  15   9         28.88         33.71        61.84 o                         
   7  15   9       2854.41       2888.61        97.50 o                         
   8  15   9         83.97        117.44        56.10 o                         
   9  15   9       6094.86       6164.27       166.13 o                         
 -10  16   9        471.38        391.08        63.71 o                         
  -9  16   9        223.86        242.28        46.09 o                         
  -8  16   9        164.98        137.12        52.11 o                         
  -7  16   9       3982.14       3865.47       108.75 o                         
  -6  16   9      10906.85      10445.91       175.92 o                         
  -5  16   9       1784.95       1731.30        71.29 o                         
  -4  16   9       1939.28       2047.66        76.38 o                         
  -3  16   9        226.69        211.86        45.93 o                         
  -2  16   9      11702.03      11608.34       154.02 o                         
  -1  16   9        209.11        216.81        33.77 o                         
   0  16   9       2775.24       2707.76        74.01 o                         
   1  16   9       4751.49       4534.17        82.16 o                         
   2  16   9          7.08          6.04        31.41 o                         
   3  16   9        750.69        937.59        50.31 o                         
   4  16   9          1.20         41.85        42.20 o                         
   5  16   9       7389.72       7107.38       141.98 o                         
   6  16   9        689.80        768.88        75.87 o                         
   7  16   9       4266.86       4313.58       118.27 o                         
   8  16   9          2.95         23.53        44.09 o                         
  -9  17   9       3471.55       3610.13       145.52 o                         
  -8  17   9       1758.18       1693.41        74.67 o                         
  -7  17   9        879.87        907.44        82.18 o                         
  -6  17   9         34.03        124.24        64.34 o                         
  -5  17   9       1197.47       1142.87        65.81 o                         
  -4  17   9       7200.35       7535.19       212.23 o                         
  -3  17   9          4.20        -24.19        41.69 o                         
  -2  17   9       4248.00       4087.96        81.52 o                         
  -1  17   9        253.98        226.85        38.18 o                         
   0  17   9        380.89        482.16        38.45 o                         
   1  17   9       2721.86       2675.30        68.98 o                         
   2  17   9       2348.01       2341.39        66.94 o                         
   3  17   9       1544.57       1780.43        91.97 o                         
   4  17   9         31.55         99.44        43.59 o                         
   5  17   9        754.95        658.86        65.77 o                         
   6  17   9          4.78         34.85        40.21 o                         
   7  17   9        753.09        695.73        54.45 o                         
   8  17   9         91.11         15.18        48.95 o                         
  -8  18   9         87.11        -11.82        50.61 o                         
  -7  18   9       1813.69       2035.16        82.16 o                         
  -6  18   9        504.97        473.90        56.92 o                         
  -5  18   9        755.99        824.52        58.68 o                         
  -4  18   9       1533.92       1704.82        76.64 o                         
  -3  18   9       1880.83       1740.08        78.99 o                         
  -2  18   9       3790.09       3880.31        83.18 o                         
  -1  18   9        276.22        213.27        42.54 o                         
   0  18   9        414.66        481.04        39.23 o                         
   1  18   9       4897.90       4956.14        93.22 o                         
   2  18   9         56.37         49.18        35.35 o                         
   3  18   9       1008.96       1022.39        55.80 o                         
   4  18   9       2010.85       1914.99        79.06 o                         
   5  18   9        451.27        515.63        69.37 o                         
   6  18   9         27.51        -16.79        44.56 o                         
   7  18   9       1264.14       1555.34        95.84 o                         
  -7  19   9       1137.82        988.82        80.38 o                         
  -6  19   9         20.09        101.51        44.83 o                         
  -5  19   9       2457.01       2439.20        89.49 o                         
  -4  19   9       1362.61       1527.51        76.75 o                         
  -3  19   9         52.07         44.90        46.46 o                         
  -2  19   9        241.33        182.87        50.45 o                         
  -1  19   9       1779.21       1808.29        77.95 o                         
   0  19   9       2791.52       2629.16        74.00 o                         
   1  19   9        306.12        289.42        40.00 o                         
   2  19   9        141.42        163.31        37.02 o                         
   3  19   9       1903.86       1853.12        72.85 o                         
   4  19   9        143.79        205.70        44.17 o                         
   5  19   9        399.54        357.33        43.26 o                         
   6  19   9       1130.60       1006.80        99.47 o                         
  -6  20   9        173.33        300.00        61.32 o                         
  -5  20   9       1303.61       1401.84        91.39 o                         
  -4  20   9         46.48          0.63        48.81 o                         
  -3  20   9       1755.83       1951.61        92.46 o                         
  -2  20   9          9.29         70.15        49.87 o                         
  -1  20   9       2902.20       2958.53        81.35 o                         
   0  20   9        937.79       1059.26        63.17 o                         
   1  20   9       1202.75       1229.85        54.95 o                         
   2  20   9        222.87        219.06        45.10 o                         
   3  20   9        635.08        697.26        46.19 o                         
   4  20   9       1752.31       1910.17        87.61 o                         
   5  20   9        679.99        835.80        99.66 o                         
  -4  21   9        234.97        321.35        68.56 o                         
  -3  21   9         79.43          2.50        64.00 o                         
  -2  21   9        434.94        517.72        71.35 o                         
  -1  21   9       2199.88       2203.44        76.58 o                         
   0  21   9         42.92         43.91        40.85 o                         
   1  21   9       2752.78       2724.72        75.59 o                         
   2  21   9        104.69        142.55        60.99 o                         
   3  21   9         34.61         79.72        69.96 o                         
  -2  22   9        147.82        162.26        65.80 o                         
  -1  22   9       3316.81       3578.81       173.95 o                         
   0  22   9        800.16        757.51        61.55 o                         
 -14   0  10       4470.40       4768.96       235.85 o                         
 -13   0  10       1261.23       1365.08       116.78 o                         
 -12   0  10       1693.20       1836.63       122.60 o                         
 -11   0  10       1523.62       1628.99       112.77 o                         
 -10   0  10       5394.76       5647.43       152.69 o                         
  -9   0  10        586.87        488.74        59.80 o                         
  -8   0  10       7782.92       7408.10       146.16 o                         
  -7   0  10         72.43        114.14        34.67 o                         
  -6   0  10      43372.68      43652.10       527.78 o                         
  -5   0  10      30236.80      30904.66       381.52 o                         
  -4   0  10        628.13        742.13        40.97 o
[truncated: 416,424 more chars]
