# Supplementary material for: Crystal structures of phosphine-supported (η5-cyclo­penta­dien­yl)molybdenum(II) propionyl complexes
Source: Acta Crystallogr E Crystallogr Commun. 2021 Aug 10;77(Pt 9):912–8. doi: 10.1107/S2056989021008008 (PMC8423009; doi:10.1107/S2056989021008008)
Supplement: Supplementary file 6 [file e-77-00912-3sup4.hkl]

data_3                                                                          
_shelx_title ' CC2106_0m_a.res in P-1'                                          
_shelx_refln_list_code          4                                               
_shelx_F_calc_maximum      168.36                                               
_exptl_crystal_F_000       728.00                                               
_reflns_d_resolution_high  0.7000                                               
                                                                                
loop_                                                                           
 _space_group_symop_operation_xyz                                               
 'x, y, z'                                                                      
 '-x, -y, -z'                                                                   
                                                                                
_cell_length_a    10.5308                                                       
_cell_length_b    12.1305                                                       
_cell_length_c    13.6154                                                       
_cell_angle_alpha  97.660                                                       
_cell_angle_beta  104.759                                                       
_cell_angle_gamma 107.081                                                       
                                                                                
_shelx_F_squared_multiplier     1.000                                           
                                                                                
loop_                                                                           
 _refln_index_h                                                                 
 _refln_index_k                                                                 
 _refln_index_l                                                                 
 _refln_F_squared_calc                                                          
 _refln_F_squared_meas                                                          
 _refln_F_squared_sigma                                                         
 _refln_observed_status                                                         
   2   0   0      13416.44      12706.32       352.10 o                         
   3   0   0        398.39        461.87         4.43 o                         
   4   0   0       1349.01       1255.39        10.02 o                         
   5   0   0       3982.01       3943.02        29.44 o                         
   6   0   0       2733.57       2818.32        23.28 o                         
   7   0   0       2020.19       1979.65        18.61 o                         
   8   0   0        251.27        257.43         4.60 o                         
   9   0   0        898.31        911.88        10.58 o                         
  10   0   0         19.17         15.34         1.68 o                         
  11   0   0          1.04          1.70         1.45 o                         
  12   0   0          3.21          1.29         2.15 o                         
  13   0   0          0.08         -2.28         2.28 o                         
 -13   1   0        408.55        420.55         9.62 o                         
 -12   1   0        284.68        288.61         6.81 o                         
 -11   1   0        839.08        829.63        10.50 o                         
 -10   1   0        479.39        466.14         6.82 o                         
  -9   1   0       1451.55       1472.39        15.04 o                         
  -8   1   0        982.77       1013.21        10.78 o                         
  -7   1   0       1792.30       1811.14        16.42 o                         
  -6   1   0        393.92        357.96         4.10 o                         
  -5   1   0        170.00        137.73         2.33 o                         
  -4   1   0       1085.00       1173.41         9.39 o                         
  -3   1   0          0.04          2.47         0.45 o                         
  -2   1   0       3560.19       3642.18        26.75 o                         
  -1   1   0        284.58        167.67         5.49 o                         
   1   1   0        849.73        860.30         7.73 o                         
   2   1   0       5911.72       6112.34        53.63 o                         
   3   1   0       5532.32       5514.66        43.12 o                         
   4   1   0        529.67        589.59         5.81 o                         
   5   1   0       2230.48       2199.74        17.09 o                         
   6   1   0       3068.69       3132.14        25.79 o                         
   7   1   0       6092.52       5981.53        51.95 o                         
   8   1   0        835.41        885.61        10.99 o                         
   9   1   0       1665.18       1669.13        18.74 o                         
  10   1   0        715.31        704.13         9.86 o                         
  11   1   0         33.15         36.74         2.65 o                         
  12   1   0       1094.91       1080.72        21.68 o                         
  13   1   0        290.72        300.67         9.54 o                         
 -14   2   0        157.84        160.25         6.72 o                         
 -13   2   0          3.41          6.03         2.31 o                         
 -12   2   0        277.78        275.57         6.68 o                         
 -11   2   0        149.81        156.98         3.81 o                         
 -10   2   0        668.41        659.88         8.62 o                         
  -9   2   0        127.18        137.23         3.41 o                         
  -8   2   0       1678.37       1665.13        15.58 o                         
  -7   2   0        147.59        128.73         2.71 o                         
  -6   2   0       2074.77       2029.00        16.56 o                         
  -5   2   0       8125.64       8275.43        62.97 o                         
  -4   2   0      11743.72      12032.64        86.42 o                         
  -3   2   0      28346.36      28338.12       581.20 o                         
  -2   2   0      10461.85      10417.47       145.46 o                         
   0   2   0       2744.94       2727.04        27.75 o                         
   1   2   0       8380.73       8301.31        66.63 o                         
   2   2   0       1591.33       1582.46        24.08 o                         
   3   2   0        819.89        824.96         7.50 o                         
   4   2   0        812.69        821.20         7.73 o                         
   5   2   0       1409.29       1402.21        14.23 o                         
   6   2   0        607.09        611.52         7.43 o                         
   7   2   0         32.96         39.42         1.96 o                         
   8   2   0        623.08        655.49         8.92 o                         
   9   2   0          5.04         10.70         1.58 o                         
  10   2   0          0.60          2.68         1.62 o                         
  11   2   0          8.45          8.33         2.34 o                         
  12   2   0         43.42         41.28         3.50 o                         
 -14   3   0        152.92        141.67         6.15 o                         
 -13   3   0        184.28        191.25         5.98 o                         
 -12   3   0        329.28        322.47         7.20 o                         
 -11   3   0          8.19          9.36         1.76 o                         
 -10   3   0        506.60        500.51         7.11 o                         
  -9   3   0        133.93        147.59         3.18 o                         
  -8   3   0        995.83       1052.40        10.96 o                         
  -7   3   0        524.03        516.44         5.65 o                         
  -6   3   0       2412.63       2429.69        20.25 o                         
  -5   3   0          6.56         27.74         1.02 o                         
  -4   3   0        178.78        196.53         2.35 o                         
  -3   3   0       1923.78       1928.19        16.22 o                         
  -2   3   0       1200.70       1275.38        10.49 o                         
  -1   3   0      13060.80      13074.50       180.78 o                         
   0   3   0        876.28       1029.23         8.03 o                         
   1   3   0        655.92        785.84         8.49 o                         
   2   3   0      15845.75      15889.49       169.53 o                         
   3   3   0       9416.31      10017.78        93.24 o                         
   4   3   0       3813.48       3848.04        31.09 o                         
   5   3   0        273.85        296.41         4.45 o                         
   6   3   0        546.14        558.96         7.48 o                         
   7   3   0       1104.69       1139.19        13.34 o                         
   8   3   0       1024.08       1036.65        13.65 o                         
   9   3   0        615.36        618.05         9.60 o                         
  10   3   0        451.15        438.05         9.12 o                         
  11   3   0        777.38        770.31        13.44 o                         
  12   3   0        172.68        179.87         6.89 o                         
 -14   4   0          1.73          5.14         2.53 o                         
 -13   4   0          0.51         -1.99         1.99 o                         
 -12   4   0         30.88         32.24         2.36 o                         
 -11   4   0        372.02        371.66         6.01 o                         
 -10   4   0         88.97         75.67         2.86 o                         
  -9   4   0        140.41        149.02         3.12 o                         
  -8   4   0        121.18         99.89         2.45 o                         
  -7   4   0       1390.49       1454.23        14.03 o                         
  -6   4   0       4758.45       5058.70        40.24 o                         
  -5   4   0       1027.00        961.42         8.84 o                         
  -4   4   0       7161.94       7286.78        59.34 o                         
  -3   4   0        278.74        273.44         3.59 o                         
  -2   4   0       1827.82       1792.84        14.07 o                         
  -1   4   0        427.87        500.18         4.56 o                         
   0   4   0       5963.84       5873.66        44.17 o                         
   1   4   0       2415.42       2418.76        17.60 o                         
   2   4   0       1417.38       1281.89        11.71 o                         
   3   4   0        404.53        428.75         5.04 o                         
   4   4   0        696.65        739.52         9.44 o                         
   5   4   0         73.88         77.48         2.54 o                         
   6   4   0       1625.28       1657.93        24.47 o                         
   7   4   0         13.73          8.25         1.81 o                         
   8   4   0         16.40         14.94         2.17 o                         
   9   4   0          9.57         11.55         2.25 o                         
  10   4   0         46.03         49.48         3.54 o                         
  11   4   0          3.07          1.91         2.30 o                         
  12   4   0          0.81          0.35         3.04 o                         
 -14   5   0        258.41        265.07         7.85 o                         
 -13   5   0        209.43        211.79         5.89 o                         
 -12   5   0         27.59         26.86         2.21 o                         
 -11   5   0         59.23         63.11         2.69 o                         
 -10   5   0         43.19         42.52         2.01 o                         
  -9   5   0       1360.19       1292.43        13.18 o                         
  -8   5   0        771.33        755.88         8.29 o                         
  -7   5   0        866.95        802.94         9.22 o                         
  -6   5   0        450.03        413.19         5.65 o                         
  -5   5   0       1741.54       1824.73        16.38 o                         
  -4   5   0        616.27        624.83         6.76 o                         
  -3   5   0       1281.93       1411.59        12.44 o                         
  -2   5   0          1.03          5.54         0.62 o                         
  -1   5   0        882.51        947.09         7.85 o                         
   0   5   0          1.82         11.67         0.84 o                         
   1   5   0       1563.85       1672.55        13.16 o                         
   2   5   0        181.89        193.04         3.10 o                         
   3   5   0       3042.10       3162.36        31.35 o                         
   4   5   0        112.28        118.46         3.13 o                         
   5   5   0       1456.79       1449.84        19.18 o                         
   6   5   0        138.94        152.10         4.09 o                         
   7   5   0        358.82        350.27         7.51 o                         
   8   5   0         63.44         75.50         3.90 o                         
   9   5   0        225.80        210.40         6.27 o                         
  10   5   0        376.35        376.82         8.85 o                         
  11   5   0        294.75        288.43         8.38 o                         
 -14   6   0          0.07          2.93         2.67 o                         
 -13   6   0        230.15        230.33         7.00 o                         
 -12   6   0          2.19          4.81         2.07 o                         
 -11   6   0         99.50         93.44         3.39 o                         
 -10   6   0        349.85        338.22         5.99 o                         
  -9   6   0         16.55         23.04         1.77 o                         
  -8   6   0         26.39         31.31         1.87 o                         
  -7   6   0        295.45        324.25         5.32 o                         
  -6   6   0        793.78        796.30         9.66 o                         
  -5   6   0       1025.15       1075.02        11.51 o                         
  -4   6   0        960.22        843.67         7.89 o                         
  -3   6   0         21.87         12.02         0.93 o                         
  -2   6   0       6391.23       6283.63        56.18 o                         
  -1   6   0       2222.65       2261.14        17.46 o                         
   0   6   0       2896.78       3024.78        22.94 o                         
   1   6   0       2717.02       2652.66        20.38 o                         
   2   6   0       2201.17       2351.57        21.51 o                         
   3   6   0       2131.52       2164.31        23.81 o                         
   4   6   0         13.94         11.91         1.45 o                         
   5   6   0        989.24        898.79        11.97 o                         
   6   6   0         49.14         45.43         2.57 o                         
   7   6   0        877.82        858.92        20.46 o                         
   8   6   0        327.32        317.54         7.52 o                         
   9   6   0        335.07        337.01         8.14 o                         
  10   6   0         38.50         33.80         3.37 o                         
  11   6   0          7.77          3.39         2.67 o                         
 -14   7   0        106.35        111.54         6.96 o                         
 -13   7   0        388.34        389.48         8.94 o                         
 -12   7   0        697.38        691.82        12.54 o                         
 -11   7   0        925.53        884.85        12.71 o                         
 -10   7   0        593.12        639.74         9.76 o                         
  -9   7   0         63.52         84.30         3.07 o                         
  -8   7   0       1648.90       1505.39        18.14 o                         
  -7   7   0        523.51        536.41         8.08 o                         
  -6   7   0       3493.84       3393.37        33.96 o                         
  -5   7   0        676.82        644.47         8.58 o                         
  -4   7   0        619.94        650.91         6.81 o                         
  -3   7   0        215.31        247.30         3.04 o                         
  -2   7   0        183.73        125.24         2.16 o                         
  -1   7   0         57.39         69.37         1.79 o                         
   0   7   0        376.40        414.37         4.90 o                         
   1   7   0        333.16        331.64         4.64 o                         
   2   7   0        108.32         85.72         2.29 o                         
   3   7   0        214.67        233.47         4.56 o                         
   4   7   0        944.71        954.83        12.46 o                         
   5   7   0        351.67        286.93         5.72 o                         
   6   7   0         63.99         61.67         3.29 o                         
   7   7   0         67.71         75.07         3.54 o                         
   8   7   0        619.54        618.83        11.42 o                         
   9   7   0        303.82        309.30         7.99 o                         
  10   7   0        161.60        148.33         7.08 o                         
 -14   8   0        163.26        161.21         7.39 o                         
 -13   8   0         29.49         25.95         2.96 o                         
 -12   8   0         58.28         71.19         4.08 o                         
 -11   8   0        322.08        329.06         7.70 o                         
 -10   8   0        130.76        133.45         4.89 o                         
  -9   8   0        178.81        177.32         5.12 o                         
  -8   8   0         10.31          6.06         1.51 o                         
  -7   8   0        210.72        184.87         4.33 o                         
  -6   8   0       1708.97       1753.81        28.99 o                         
  -5   8   0       3117.23       3057.08        32.63 o                         
  -4   8   0       2715.79       2771.83        26.28 o                         
  -3   8   0       3250.49       3213.93        27.44 o                         
  -2   8   0       2603.30       2549.81        22.18 o                         
  -1   8   0       3724.86       3687.05        30.08 o                         
   0   8   0       1281.26       1325.43        12.52 o                         
   1   8   0       3162.52       3103.29        27.94 o                         
   2   8   0       2178.61       2075.84        20.53 o                         
   3   8   0       1047.69        935.48        17.17 o                         
   4   8   0       3339.84       3250.38        35.42 o                         
   5   8   0       1205.25       1211.65        16.09 o                         
   6   8   0       1487.79       1449.26        18.40 o                         
   7   8   0        228.19        228.12         6.35 o                         
   8   8   0         60.67         61.43         3.97 o                         
   9   8   0         65.63         64.18         4.90 o                         
 -14   9   0        304.08        283.72         9.47 o                         
 -13   9   0        389.27        396.79         9.12 o                         
 -12   9   0        691.77        683.91        13.37 o                         
 -11   9   0        921.25        943.95        15.01 o                         
 -10   9   0        695.18        708.79        12.02 o                         
  -9   9   0        776.86        798.32        13.50 o                         
  -8   9   0        970.58        986.93        13.93 o                         
  -7   9   0       1659.38       1686.50        19.90 o                         
  -6   9   0         47.57         48.93         2.36 o                         
  -5   9   0       1243.61       1207.07        14.36 o                         
  -4   9   0         13.78         13.67         1.59 o                         
  -3   9   0       1065.57        997.58         9.94 o                         
  -2   9   0        202.10        199.28         3.34 o                         
  -1   9   0          3.64          2.14         0.94 o                         
   0   9   0         13.09         18.72         1.33 o                         
   1   9   0       1888.23       1912.99        18.26 o                         
   2   9   0         10.86         15.52         1.38 o                         
   3   9   0        429.22        418.02         8.40 o                         
   4   9   0         65.39         74.39         3.66 o                         
   5   9   0       1182.94       1239.93        19.90 o                         
   6   9   0        187.67        189.19         6.99 o                         
   7   9   0        538.08        555.78        12.48 o                         
   8   9   0        440.06        474.09        11.88 o                         
   9   9   0        533.92        550.25        13.31 o                         
 -14  10   0         25.86         19.99         3.75 o                         
 -13  10   0         84.31         83.83         4.69 o                         
 -12  10   0          7.76          2.03         2.75 o                         
 -11  10   0        322.11        309.08         7.66 o                         
 -10  10   0        585.43        586.65        10.78 o                         
  -9  10   0        894.19        893.77        15.98 o                         
  -8  10   0        882.93        907.70        12.52 o                         
  -7  10   0        163.92        180.22         4.38 o                         
  -6  10   0       1209.55       1253.18        15.55 o                         
  -5  10   0       1300.25       1329.04        15.08 o                         
  -4  10   0       8242.76       7824.50       130.95 o                         
  -3  10   0       1646.48       1606.38        15.77 o                         
  -2  10   0       2573.30       2504.78        23.32 o                         
  -1  10   0       1595.28       1563.52        16.33 o                         
   0  10   0        885.49        876.68        10.23 o                         
   1  10   0       1777.25       1668.15        16.43 o                         
   2  10   0       1933.04       1881.79        20.56 o                         
   3  10   0       2498.13       2479.17        33.60 o                         
   4  10   0       1032.42        990.69        16.95 o                         
   5  10   0        925.64        915.43        16.49 o                         
   6  10   0          7.75          3.42         3.23 o                         
   7  10   0         21.75         20.32         3.58 o                         
   8  10   0        125.19        134.56         8.34 o                         
 -13  11   0         10.36          9.25         2.70 o                         
 -12  11   0        512.89        521.23        11.43 o                         
 -11  11   0        373.77        395.62         9.39 o                         
 -10  11   0        715.33        777.38        13.06 o                         
  -9  11   0         51.92         53.90         3.37 o                         
  -8  11   0        288.90        278.79         6.52 o                         
  -7  11   0         17.23         19.80         2.02 o                         
  -6  11   0        503.34        530.39         7.57 o                         
  -5  11   0         91.02         95.70         2.83 o                         
  -4  11   0         34.24         36.68         2.03 o                         
  -3  11   0        324.36        338.72         5.40 o                         
  -2  11   0          0.01          3.20         1.28 o                         
  -1  11   0        697.98        689.60         9.58 o                         
   0  11   0          1.90          0.90         1.39 o                         
   1  11   0        165.30        173.82         3.60 o                         
   2  11   0        516.79        546.84         9.60 o                         
   3  11   0        512.63        530.51        11.32 o                         
   4  11   0        707.95        747.09        17.52 o                         
   5  11   0        923.71        953.88        19.54 o                         
   6  11   0        990.02       1014.49        18.68 o                         
   7  11   0        332.26        338.95        10.25 o                         
 -13  12   0          0.10          2.93         3.12 o                         
 -12  12   0        103.43         97.51         4.93 o                         
 -11  12   0        156.97        162.47         5.85 o                         
 -10  12   0        286.99        263.23         6.94 o                         
  -9  12   0        896.29        952.33        16.97 o                         
  -8  12   0        364.12        393.31         8.12 o                         
  -7  12   0       1292.84       1334.45        18.58 o                         
  -6  12   0        306.80        314.42         5.07 o                         
  -5  12   0       2579.22       2474.20        24.78 o                         
  -4  12   0         19.08         23.76         1.67 o                         
  -3  12   0        671.66        677.33         8.80 o                         
  -2  12   0        896.60        902.88        11.59 o                         
  -1  12   0       1801.13       1795.76        18.92 o                         
   0  12   0       2125.10       2018.26        20.85 o                         
   1  12   0        697.88        674.26         9.00 o                         
   2  12   0         79.89         77.95         4.10 o                         
   3  12   0          0.45         -2.13         2.13 o                         
   4  12   0        165.28        153.37         6.77 o                         
   5  12   0         31.89         29.60         3.94 o                         
   6  12   0          6.21          3.49         3.20 o                         
 -12  13   0        105.26        114.24         6.47 o                         
 -11  13   0         87.75        104.08         7.48 o                         
 -10  13   0        100.68        101.90         5.93 o                         
  -9  13   0         21.85         21.20         3.59 o                         
  -8  13   0          1.62          2.02         2.25 o                         
  -7  13   0          0.58          1.92         2.23 o                         
  -6  13   0        140.27        131.30         3.68 o                         
  -5  13   0         26.77         23.90         2.00 o                         
  -4  13   0        229.68        206.12         4.29 o                         
  -3  13   0          3.38          2.99         1.51 o                         
  -2  13   0        417.57        433.89         7.25 o                         
  -1  13   0        339.13        326.49         5.85 o                         
   0  13   0        167.20        177.15         5.25 o                         
   1  13   0        188.38        196.53         6.01 o                         
   2  13   0        337.95        367.62         9.52 o                         
   3  13   0        323.74        321.39         9.18 o                         
   4  13   0        417.26        446.87        11.34 o                         
   5  13   0        435.53        442.16        11.67 o                         
 -11  14   0         84.91         65.03         5.20 o                         
 -10  14   0        135.59        134.18         6.72 o                         
  -9  14   0         41.98         37.41         4.05 o                         
  -8  14   0        302.67        319.72         9.13 o                         
  -7  14   0         28.81         32.39         3.54 o                         
  -6  14   0         61.57         75.06         3.98 o                         
  -5  14   0        131.52        131.08         4.16 o                         
  -4  14   0        960.88        980.55        18.40 o                         
  -3  14   0        374.53        370.77         6.71 o                         
  -2  14   0        116.10        117.39         3.97 o                         
  -1  14   0        344.56        318.21         6.60 o                         
   0  14   0        163.29        159.44         4.78 o                         
   1  14   0         62.67         55.36         3.76 o                         
   2  14   0         32.44         26.66         4.14 o                         
   3  14   0        251.09        269.65         8.86 o                         
 -11  15   0         18.71         12.52         3.38 o                         
 -10  15   0        128.40        126.74         6.84 o                         
  -9  15   0        234.30        263.11         8.86 o                         
  -8  15   0        104.71        125.93         6.39 o                         
  -7  15   0          4.32          1.39         2.53 o                         
  -6  15   0         37.62         33.40         3.10 o                         
  -5  15   0          1.75          3.59         1.84 o                         
  -4  15   0         30.77         37.12         2.71 o                         
  -3  15   0         34.81         29.83         2.63 o                         
  -2  15   0        139.04        140.98         4.48 o                         
  -1  15   0         62.69         59.46         3.93 o                         
   0  15   0         22.49         21.98         2.91 o                         
   1  15   0        142.10        140.72         5.88 o                         
   2  15   0        351.97        378.70        10.37 o                         
  -9  16   0         19.82         18.41         3.66 o                         
  -8  16   0          0.28         -2.70         2.70 o                         
  -7  16   0         36.30         34.57         4.09 o                         
  -6  16   0        160.83        185.37         9.89 o                         
  -5  16   0        270.75        281.15         7.65 o                         
  -4  16   0        101.76         98.47         4.78 o                         
  -3  16   0        333.84        316.48         7.26 o                         
  -2  16   0        215.61        195.63         7.06 o                         
  -1  16   0        268.79        252.70         7.31 o                         
   0  16   0        272.55        272.61         7.81 o                         
  -6  17   0         76.49         69.07         5.07 o                         
  -5  17   0         47.16         46.63         5.33 o                         
  -4  17   0         97.05         97.01         4.93 o                         
  -3  17   0         28.05         24.77         3.23 o                         
   3 -17   1         85.62         76.71         4.65 o                         
   4 -17   1         96.59        109.69         5.91 o                         
   5 -17   1         79.66         75.37         6.83 o                         
   6 -17   1        125.65        132.69         7.71 o                         
   7 -17   1        109.41         97.64         5.90 o                         
   0 -16   1        150.41        146.69         7.38 o                         
   1 -16   1        179.93        171.75         6.09 o                         
   2 -16   1        161.21        166.51         4.78 o                         
   3 -16   1          4.39          0.94         1.71 o                         
   4 -16   1        108.00        114.14         5.13 o                         
   5 -16   1        388.36        372.99         8.84 o                         
   6 -16   1        684.66        721.79        14.64 o                         
   7 -16   1         50.32         57.54         4.73 o                         
   8 -16   1         36.78         33.25         4.14 o                         
   9 -16   1         26.39         23.77         3.89 o                         
  -2 -15   1          0.01          0.35         2.78 o                         
  -1 -15   1        158.24        153.22         5.92 o                         
   0 -15   1          0.85         -0.91         2.15 o                         
   1 -15   1          6.78          6.37         2.16 o                         
   2 -15   1         15.99         15.87         2.07 o                         
   3 -15   1         54.62         56.61         2.87 o                         
   4 -15   1         38.90         35.59         2.73 o                         
   5 -15   1        128.83        127.10         5.28 o                         
   6 -15   1         19.30         17.07         2.66 o                         
   7 -15   1         86.17         82.99         5.77 o                         
   8 -15   1         48.23         47.39         4.43 o                         
   9 -15   1        368.61        406.35        11.03 o                         
  10 -15   1         47.52         52.28         4.85 o                         
  -4 -14   1        357.06        375.89        10.65 o                         
  -3 -14   1        202.83        191.56         7.55 o                         
  -2 -14   1        314.25        326.30         9.26 o                         
  -1 -14   1        440.81        439.89         8.25 o                         
   0 -14   1        655.17        641.50         9.49 o                         
   1 -14   1        646.75        634.13         9.45 o                         
   2 -14   1       1109.90       1096.61        13.92 o                         
   3 -14   1        311.44        322.33         6.12 o                         
   4 -14   1        503.72        486.26         8.48 o                         
   5 -14   1        549.58        561.12        10.56 o                         
   6 -14   1        704.95        723.11        12.38 o                         
   7 -14   1        377.89        392.81        10.01 o                         
   8 -14   1        247.60        249.34         8.81 o                         
   9 -14   1        115.12        110.68         6.05 o                         
  10 -14   1         71.86         58.05         4.86 o                         
  11 -14   1         20.72         19.04         3.75 o                         
  -5 -13   1          3.32          3.77         3.15 o                         
  -4 -13   1         30.02         34.01         3.92 o                         
  -3 -13   1         20.15         20.30         3.22 o                         
  -2 -13   1         97.41        102.56         4.42 o                         
  -1 -13   1          0.02          2.22         1.72 o                         
   0 -13   1          0.99          0.28         1.45 o                         
   1 -13   1         80.00         79.76         3.25 o                         
   2 -13   1          4.98          6.68         1.82 o                         
   3 -13   1         59.38         59.85         2.82 o                         
   4 -13   1        383.55        393.01         7.32 o                         
   5 -13   1        344.24        348.82         7.74 o                         
   6 -13   1        495.41        479.39         8.32 o                         
   7 -13   1        355.55        384.02         9.60 o                         
   8 -13   1        834.16        902.97        16.48 o                         
   9 -13   1       1018.24       1074.94        18.88 o                         
  10 -13   1        460.37        475.65        11.63 o                         
  11 -13   1        605.66        610.95        13.78 o                         
  12 -13   1        350.18        370.18        11.62 o                         
  -6 -12   1        833.95        799.79        16.30 o                         
  -5 -12   1        985.98       1004.80        18.33 o                         
  -4 -12   1       1071.86       1058.08        18.48 o                         
  -3 -12   1       1051.79       1092.57        18.47 o                         
  -2 -12   1        395.75        398.28         7.36 o                         
  -1 -12   1       1771.12       1773.56        18.72 o                         
   0 -12   1        920.73        930.19        11.32 o                         
   1 -12   1       1178.55       1179.06        15.20 o                         
   2 -12   1       1602.09       1623.30        17.31 o                         
   3 -12   1       1489.29       1480.46        15.94 o                         
   4 -12   1       1023.03       1026.30        12.59 o                         
   5 -12   1        312.30        316.16         6.34 o                         
   6 -12   1        805.20        785.35        11.28 o                         
   7 -12   1        188.59        185.66         6.50 o                         
   8 -12   1        237.29        264.07         7.96 o                         
   9 -12   1        112.02        106.10         6.32 o                         
  10 -12   1         53.96         45.68         4.10 o                         
  11 -12   1          6.23          2.98         2.79 o                         
  12 -12   1          8.00          5.76         3.10 o                         
  13 -12   1        118.89        116.61         7.71 o                         
  -7 -11   1         22.42         21.19         3.74 o                         
  -6 -11   1         16.90         23.37         3.72 o                         
  -5 -11   1          1.44          1.48         2.55 o                         
  -4 -11   1         20.34         12.43         2.01 o                         
  -3 -11   1         29.03         34.73         2.43 o                         
  -2 -11   1          0.71          1.11         1.39 o                         
  -1 -11   1        228.11        221.12         4.46 o                         
   0 -11   1         43.45         37.91         2.14 o                         
   1 -11   1        466.50        452.36         7.02 o                         
   2 -11   1        693.57        701.35         8.79 o                         
   3 -11   1       2794.99       2731.61        26.66 o                         
   4 -11   1       1127.37       1091.75        14.67 o                         
   5 -11   1       1142.23       1170.85        14.96 o                         
   6 -11   1       1427.17       1488.25        19.77 o                         
   7 -11   1        549.51        598.99        11.76 o                         
   8 -11   1       1584.26       1623.50        24.18 o                         
   9 -11   1       2161.20       2211.81        31.32 o                         
  10 -11   1       1416.73       1437.89        20.33 o                         
  11 -11   1       1076.19       1106.49        17.05 o                         
  12 -11   1        493.84        471.60        12.03 o                         
  13 -11   1        213.75        195.62         8.91 o                         
  -8 -10   1        457.61        484.93        12.26 o                         
  -7 -10   1        672.98        681.98        14.39 o                         
  -6 -10   1        724.50        753.64        12.91 o                         
  -5 -10   1       1695.36       1636.54        29.11 o                         
  -4 -10   1       1087.99       1151.37        15.28 o                         
  -3 -10   1        553.87        570.13         9.95 o                         
  -2 -10   1       1389.07       1444.65        19.13 o                         
  -1 -10   1        902.99        890.47        10.33 o                         
   0 -10   1       2177.11       2208.88        22.06 o                         
   1 -10   1        176.15        188.71         3.58 o                         
   2 -10   1        582.29        596.47         8.75 o                         
   3 -10   1        730.13        762.50         8.55 o                         
   4 -10   1       2713.27       2603.92        31.07 o                         
   5 -10   1       1439.58       1449.60        17.43 o                         
   6 -10   1          1.48          0.84         1.98 o                         
   7 -10   1         81.49         87.18         4.50 o                         
   8 -10   1         85.56         80.09         3.17 o                         
   9 -10   1         43.81         47.81         2.73 o                         
  10 -10   1         38.18         49.54         3.02 o                         
  11 -10   1         53.41         62.16         3.89 o                         
  12 -10   1         92.32        101.16         6.32 o                         
  13 -10   1         19.01         16.84         2.91 o                         
  -9  -9   1         23.09         18.26         3.61 o                         
  -8  -9   1          7.70          0.26         2.28 o                         
  -7  -9   1         13.25         13.24         2.48 o                         
  -6  -9   1         55.58         49.36         3.08 o                         
  -5  -9   1          0.31          1.84         1.56 o                         
  -4  -9   1          0.39         -0.02         1.54 o                         
  -3  -9   1        273.78        266.72         5.44 o                         
  -2  -9   1        467.29        432.57         6.13 o                         
  -1  -9   1       1112.21       1046.55        13.04 o                         
   0  -9   1        525.01        502.42         6.04 o                         
   1  -9   1        922.15        967.58        10.26 o                         
   2  -9   1       1013.17       1023.71        10.19 o                         
   3  -9   1       1028.51        992.15        10.26 o                         
   4  -9   1        914.31        940.47        10.38 o                         
   5  -9   1       4097.79       3996.42        65.47 o                         
   6  -9   1        582.33        611.27        10.01 o                         
   7  -9   1       3709.75       3606.46        41.71 o                         
   8  -9   1        106.06        108.54         3.66 o                         
   9  -9   1        729.69        735.79        10.88 o                         
  10  -9   1        730.50        744.48        13.29 o                         
  11  -9   1        569.99        563.17        11.59 o                         
  12  -9   1        608.61        595.42        11.34 o                         
  13  -9   1        258.15        264.51         7.52 o                         
  14  -9   1        380.73        407.26        11.07 o                         
 -10  -8   1        485.51        486.08        19.29 o                         
  -9  -8   1        183.07        184.52         6.79 o                         
  -8  -8   1        476.16        515.98        10.40 o                         
  -7  -8   1         63.59         66.97         3.91 o                         
  -6  -8   1        185.26        215.33         5.39 o                         
  -5  -8   1       1154.34       1192.15        15.48 o                         
  -4  -8   1        587.13        600.03        12.05 o                         
  -3  -8   1        186.72        207.89         4.61 o                         
  -2  -8   1         97.56        100.20         3.00 o                         
  -1  -8   1        409.76        414.20         5.15 o                         
   0  -8   1       2340.49       2436.94        21.37 o                         
   1  -8   1       1035.98       1005.09         9.52 o                         
   2  -8   1        858.63        888.72         8.84 o                         
   3  -8   1       1099.98       1097.79        10.46 o                         
   4  -8   1        165.88        166.15         2.94 o                         
   5  -8   1        108.03        104.09         2.64 o                         
   6  -8   1        603.36        581.89         8.69 o                         
   7  -8   1        124.61        125.68         3.99 o                         
   8  -8   1        128.03        139.34         4.10 o                         
   9  -8   1        220.57        196.38         4.92 o                         
  10  -8   1          0.26         -0.98         1.72 o                         
  11  -8   1         10.22         10.52         2.23 o                         
  12  -8   1        176.98        177.11         5.78 o                         
  13  -8   1        325.96        358.87         8.88 o                         
  14  -8   1        257.47        275.83        10.00 o                         
 -10  -7   1        202.24        216.43         7.05 o                         
  -9  -7   1         24.00         18.64         3.28 o                         
  -8  -7   1        240.30        248.83         6.82 o                         
  -7  -7   1         18.58         12.19         2.21 o                         
  -6  -7   1        225.81        208.55         5.14 o                         
  -5  -7   1        219.77        188.36         4.64 o                         
  -4  -7   1         14.91         12.40         1.60 o                         
  -3  -7   1          0.06          1.85         1.14 o                         
  -2  -7   1         22.57         29.57         1.81 o                         
  -1  -7   1       1075.05       1179.80        11.17 o                         
   0  -7   1        908.76       1013.50         9.09 o                         
   1  -7   1        745.10        763.38         7.43 o                         
   2  -7   1       1446.52       1433.42        12.08 o                         
   3  -7   1         81.37         83.66         1.81 o                         
   4  -7   1        715.08        681.84         7.28 o                         
   5  -7   1        828.23        805.03        10.17 o                         
   6  -7   1       1981.91       2031.26        22.60 o                         
   7  -7   1       1527.59       1491.87        26.04 o                         
   8  -7   1        301.53        288.33         5.68 o                         
   9  -7   1        671.53        652.27         9.61 o                         
  10  -7   1        257.78        264.89         5.70 o                         
  11  -7   1        234.19        247.08         5.73 o                         
  12  -7   1         68.72         65.85         3.48 o                         
  13  -7   1          5.62          3.42         2.19 o                         
  14  -7   1         34.25         26.83         5.22 o                         
 -11  -6   1        138.20        144.72         6.09 o                         
 -10  -6   1         62.89         73.16         4.49 o                         
  -9  -6   1         17.12         19.36         2.83 o                         
  -8  -6   1          0.25         -1.75         1.75 o                         
  -7  -6   1        478.59        512.64        10.17 o                         
  -6  -6   1         33.33         42.79         2.55 o                         
  -5  -6   1        518.50        538.61        12.01 o                         
  -4  -6   1         85.74         97.91         3.10 o                         
  -3  -6   1       2402.02       2500.45        27.07 o                         
  -2  -6   1       1268.90       1265.83        13.19 o                         
  -1  -6   1        849.95        797.63         7.10 o                         
   0  -6   1        625.85        603.29         5.81 o                         
   1  -6   1       2334.38       2421.17        18.55 o                         
   2  -6   1        326.44        270.57         3.05 o                         
   3  -6   1         74.48         85.81         1.66 o                         
   4  -6   1       1303.74       1228.99        10.49 o                         
   5  -6   1         29.29         24.76         1.32 o                         
   6  -6   1       1626.34       1722.08        19.58 o                         
   7  -6   1         38.11         49.52         1.93 o                         
   8  -6   1          4.23          1.27         1.05 o                         
   9  -6   1          0.96          6.69         1.77 o                         
  10  -6   1        163.18        157.38         3.64 o                         
  11  -6   1        210.03        192.90         4.46 o                         
  12  -6   1         53.70         50.54         3.07 o                         
  13  -6   1         42.55         46.94         3.20 o                         
  14  -6   1        314.79        308.57         8.41 o                         
 -11  -5   1        379.00        371.81        14.46 o                         
 -10  -5   1        194.19        186.08         6.15 o                         
  -9  -5   1        403.56        420.32         8.93 o                         
  -8  -5   1         39.63         57.99         3.53 o                         
  -7  -5   1          4.83          6.09         1.84 o                         
  -6  -5   1        173.99        184.82         4.53 o                         
  -5  -5   1       1537.53       1611.97        18.82 o                         
  -4  -5   1         20.26         19.93         1.61 o                         
  -3  -5   1         10.38          4.92         0.92 o                         
  -2  -5   1        527.40        552.34         6.05 o                         
  -1  -5   1        124.81        122.28         1.97 o                         
   0  -5   1         16.09         17.54         1.17 o                         
   1  -5   1       3767.23       3692.74        27.34 o                         
   2  -5   1         41.92         38.80         0.95 o                         
   3  -5   1       2923.95       2821.32        21.99 o                         
   4  -5   1         55.20         75.75         1.56 o                         
   5  -5   1       2185.04       2000.16        17.94 o                         
   6  -5   1        551.81        536.30         5.97 o                         
   7  -5   1       3379.18       3340.92        28.59 o                         
   8  -5   1        359.56        376.12         5.11 o                         
   9  -5   1         56.97         76.65         2.40 o                         
  10  -5   1        578.49        542.32         7.53 o                         
  11  -5   1        454.16        439.99         7.82 o                         
  12  -5   1        204.29        215.74         5.21 o                         
  13  -5   1        468.29        477.98         9.32 o                         
  14  -5   1        263.70        249.84         8.40 o                         
 -12  -4   1         92.48         87.45         5.79 o                         
 -11  -4   1         25.11         24.66         3.03 o                         
 -10  -4   1         75.83         90.39         4.48 o                         
  -9  -4   1          0.41          0.98         1.83 o                         
  -8  -4   1        483.00        486.88         9.11 o                         
  -7  -4   1        927.34        994.97        13.24 o                         
  -6  -4   1       1058.92       1064.28        15.04 o                         
  -5  -4   1       2682.75       2815.35        28.52 o                         
  -4  -4   1       1179.46       1166.09        12.94 o                         
  -3  -4   1       1242.27       1191.56        12.05 o                         
  -2  -4   1       9162.72       9233.18        78.13 o                         
  -1  -4   1       5142.44       4928.44        36.03 o                         
   0  -4   1       4153.27       4010.70        34.30 o                         
   1  -4   1       7972.77       7665.76        55.29 o                         
   2  -4   1         86.99        118.44         2.33 o                         
   3  -4   1       2462.24       2388.91        22.28 o                         
   4  -4   1       1895.61       1945.45        14.78 o                         
   5  -4   1       7110.17       7243.68        52.84 o                         
   6  -4   1        917.75        891.24         8.74 o                         
   7  -4   1        552.45        554.04         6.25 o                         
   8  -4   1        131.17        134.78         2.93 o                         
   9  -4   1        400.54        397.46         5.63 o                         
  10  -4   1          2.28          3.26         1.38 o                         
  11  -4   1         57.35         62.06         2.77 o                         
  12  -4   1          2.98          4.22         1.74 o                         
  13  -4   1         79.27         81.28         3.74 o                         
  14  -4   1         69.36         78.17         5.82 o                         
 -12  -3   1        302.52        334.44         9.97 o                         
 -11  -3   1        214.10        201.59         5.26 o                         
 -10  -3   1        671.02        669.44         9.89 o                         
  -9  -3   1        358.94        355.93         6.12 o                         
  -8  -3   1       1113.95       1120.93        13.70 o                         
  -7  -3   1          2.07          3.29         1.11 o                         
  -6  -3   1       1986.78       1900.08        18.94 o                         
  -5  -3   1       1533.34       1680.07        16.68 o                         
  -4  -3   1        694.48        631.60         6.00 o                         
  -3  -3   1         93.16        110.87         2.13 o                         
  -2  -3   1        828.23        874.47         8.21 o                         
  -1  -3   1       1905.01       1876.33        13.65 o                         
   0  -3   1       7903.80       7949.45        57.14 o                         
   1  -3   1          3.62          4.21         0.51 o                         
   2  -3   1       2756.28       2694.89        21.51 o                         
   3  -3   1         29.14         45.80         0.93 o                         
   4  -3   1       6591.12       6585.29        47.90 o                         
   5  -3   1       3010.78       3073.53        24.07 o                         
   6  -3   1        334.77        261.55         3.47 o                         
   7  -3   1       2702.75       2703.23        23.66 o                         
   8  -3   1       2300.93       2304.18        21.64 o                         
   9  -3   1        932.74        950.20        10.59 o                         
  10  -3   1       1030.99       1056.61        12.42 o                         
  11  -3   1        497.76        501.13         7.52 o                         
  12  -3   1       1727.85       1770.59        20.77 o                         
  13  -3   1       1120.29       1087.89        15.97 o                         
  14  -3   1        420.76        377.32         8.61 o                         
 -13  -2   1         70.20         71.48         5.48 o                         
 -12  -2   1         12.36          9.80         2.51 o                         
 -11  -2   1        205.43        206.89         5.55 o                         
 -10  -2   1        779.47        781.05        10.58 o                         
  -9  -2   1       1889.22       1857.16        20.55 o                         
  -8  -2   1        408.19        448.24         7.09 o                         
  -7  -2   1       4127.03       3966.95        76.11 o                         
  -6  -2   1       2484.93       2431.58        23.44 o                         
  -5  -2   1       7120.93       6976.95        67.56 o                         
  -4  -2   1       2343.82       2353.93        19.44 o                         
  -3  -2   1      12648.97      12198.18        94.15 o                         
  -2  -2   1       6300.89       6005.65        44.95 o                         
  -1  -2   1       9140.50       8932.29        74.70 o                         
   0  -2   1       9283.36       8521.19       167.41 o                         
   1  -2   1      11504.16      11131.11       327.82 o                         
   2  -2   1       1898.64       1856.31        13.36 o                         
   3  -2   1       1224.40       1116.21         8.80 o                         
   4  -2   1          3.06         31.71         1.10 o                         
   5  -2   1        340.66        310.36         3.61 o                         
   6  -2   1       1728.20       1778.48        15.34 o                         
   7  -2   1        129.71        133.26         2.68 o                         
   8  -2   1         56.96         61.05         2.21 o                         
   9  -2   1          2.86          4.05         1.25 o                         
  10  -2   1          4.99          5.53         1.40 o                         
  11  -2   1         92.06         94.95         3.28 o                         
  12  -2   1        116.62        120.57         4.23 o                         
  13  -2   1         56.06         52.12         4.05 o                         
 -13  -1   1        301.70        315.74         9.70 o                         
 -12  -1   1        480.35        459.20         9.79 o                         
 -11  -1   1        301.52        307.60         6.63 o                         
 -10  -1   1          0.33          0.83         1.26 o                         
  -9  -1   1        121.76        120.08         3.34 o                         
  -8  -1   1        798.37        824.43        10.30 o                         
  -7  -1   1        344.54        272.56         4.24 o                         
  -6  -1   1        887.67        898.06         9.36 o                         
  -5  -1   1        172.39        216.70         3.01 o                         
  -4  -1   1       2139.47       2196.62        18.09 o                         
  -3  -1   1          4.36         11.48         0.70 o                         
  -2  -1   1        333.74        343.53         3.40 o                         
  -1  -1   1       5314.92       5156.47        55.23 o                         
   1  -1   1       7623.29       7630.00       149.32 o                         
   2  -1   1        515.20        488.09         4.11 o                         
   3  -1   1       4198.79       4384.54        32.02 o                         
   4  -1   1       2557.84       2498.74        18.91 o                         
   5  -1   1       3265.39       3181.67        29.66 o                         
   6  -1   1       3192.99       3210.34        26.40 o                         
   7  -1   1       4195.62       4053.73        35.88 o                         
   8  -1   1       3690.05       3727.63        36.82 o                         
   9  -1   1       1940.18       1957.64        20.18 o                         
  10  -1   1        607.28        601.56         8.31 o                         
  11  -1   1        538.14        529.11         8.51 o                         
  12  -1   1        773.42        773.35        12.13 o                         
  13  -1   1        721.03        717.67        12.17 o                         
 -13   0   1        199.29        202.14         6.69 o                         
 -12   0   1        155.91        150.44         5.72 o                         
 -11   0   1        729.35        729.76        11.33 o                         
 -10   0   1        219.30        224.76         4.03 o                         
  -9   0   1       1822.52       1797.01        17.57 o                         
  -8   0   1       3113.21       3137.52        29.72 o                         
  -7   0   1       2564.98       2659.30        24.17 o                         
  -6   0   1       9342.34       9044.30        91.16 o                         
  -5   0   1       5101.42       5114.46        37.68 o                         
  -4   0   1       3156.38       2992.89        24.41 o                         
  -3   0   1         39.04         73.25         1.24 o                         
  -2   0   1         35.46         41.32         1.26 o                         
   1   0   1       2348.82       2524.94        24.27 o                         
   2   0   1       1122.53       1294.83        10.21 o                         
   3   0   1       2249.05       2441.88        18.29 o                         
   4   0   1         14.35         12.00         0.77 o                         
   5   0   1       1709.14       1815.66        14.40 o                         
   6   0   1         17.33         20.08         1.14 o                         
   7   0   1         36.15         42.68         1.81 o                         
   8   0   1       1074.79       1034.93        11.12 o                         
   9   0   1         75.28         72.43         2.61 o                         
  10   0   1        215.38        217.90         5.37 o                         
  11   0   1        108.44        115.91         3.99 o                         
  12   0   1        594.20        591.20        10.24 o                         
  13   0   1        272.57        274.70         8.86 o                         
 -14   1   1         18.40         15.32         3.30 o                         
 -13   1   1        224.95        229.19         7.57 o                         
 -12   1   1        187.52        188.82         5.53 o                         
 -11   1   1         16.38         13.20         2.07 o                         
 -10   1   1        462.33        449.99         7.97 o                         
  -9   1   1         91.21         83.11         2.71 o                         
  -8   1   1          3.04          4.37         0.93 o                         
  -7   1   1          5.70          4.23         0.80 o                         
  -6   1   1        178.09        228.54         3.14 o                         
  -5   1   1          9.52         26.34         0.98 o                         
  -4   1   1       1752.24       1774.31        13.60 o                         
  -3   1   1         22.57         30.91         1.01 o                         
  -2   1   1       6387.01       6397.16        47.51 o                         
  -1   1   1       2168.45       1990.86        36.97 o                         
   0   1   1       4376.80       3924.17        89.78 o                         
   1   1   1      26650.63      25556.09       508.68 o                         
   2   1   1         78.81         90.16         1.34 o                         
   3   1   1       9478.40       9303.51        67.08 o                         
   4   1   1       1647.29       1695.91        13.85 o                         
   5   1   1       2513.51       2392.45        20.76 o                         
   6   1   1       2194.61       2134.76        19.84 o                         
   7   1   1         24.75         35.66         1.74 o                         
   8   1   1       2781.40       2809.17        26.06 o                         
   9   1   1        969.86       1002.68        13.22 o                         
  10   1   1       1603.59       1582.45        19.81 o                         
  11   1   1         64.38         60.36         3.34 o                         
  12   1   1         87.37         97.00         4.59 o                         
  13   1   1         46.35         40.89         6.10 o                         
 -14   2   1         17.69         11.97         3.08 o                         
 -13   2   1         63.26         70.89         4.33 o                         
 -12   2   1        260.69        276.05         6.85 o                         
 -11   2   1        155.68        147.71         5.86 o                         
 -10   2   1       1119.38       1173.83        15.44 o                         
  -9   2   1       2217.68       2208.34        20.94 o                         
  -8   2   1          1.12          0.64         0.78 o                         
  -7   2   1       1742.42       1731.16        16.41 o                         
  -6   2   1         93.86         65.72         1.54 o                         
  -5   2   1       2663.88       2635.83        20.73 o                         
  -4   2   1         20.90         13.55         0.65 o                         
  -3   2   1        841.21        988.35         8.44 o                         
  -2   2   1       2514.54       2722.60        20.68 o                         
  -1   2   1       5942.79       5886.92        47.58 o                         
   0   2   1        669.46        731.14         7.06 o                         
   1   2   1       1492.43       1637.58        13.78 o                         
   2   2   1         12.31         15.20         0.62 o                         
   3   2   1          3.13          4.19         0.60 o                         
   4   2   1         96.49         86.29         1.77 o                         
   5   2   1        386.60        442.75         5.04 o                         
   6   2   1          2.82          4.90         1.06 o                         
   7   2   1         14.17         13.99         1.41 o                         
   8   2   1        171.15        171.05         4.37 o                         
   9   2   1        398.16        408.78         7.39 o                         
  10   2   1        574.54        565.57         9.42 o                         
  11   2   1        186.49        187.16         5.29 o                         
  12   2   1         33.94         33.72         3.37 o                         
 -14   3   1        270.52        271.22         7.17 o                         
 -13   3   1        138.81        135.12         5.06 o                         
 -12   3   1        147.55        155.18         5.01 o                         
 -11   3   1         26.70         19.54         2.29 o                         
 -10   3   1         68.16         70.62         2.60 o                         
  -9   3   1          0.32          3.58         1.02 o                         
  -8   3   1        736.54        718.64         7.99 o                         
  -7   3   1        673.94        625.65         6.48 o                         
  -6   3   1          1.90          3.08         0.65 o                         
  -5   3   1        261.80        320.66         3.37 o                         
  -4   3   1       7602.06       7847.57        61.07 o                         
  -3   3   1      10281.74      10164.27        78.84 o                         
  -2   3   1      10875.95      10874.62        75.41 o                         
  -1   3   1       1399.92       1476.98        11.63 o                         
   0   3   1       2533.04       2447.95        18.15 o                         
   1   3   1       2350.27       2410.59        18.69 o                         
   2   3   1      10877.67      10769.35        75.02 o                         
   3   3   1        506.56        486.63         4.92 o                         
   4   3   1        158.98        130.33         2.51 o                         
   5   3   1        608.36        581.51         7.03 o                         
   6   3   1        807.95        793.35        11.20 o                         
   7   3   1       1214.67       1210.71        15.10 o                         
   8   3   1        311.43        321.77         6.09 o                         
   9   3   1        240.08        243.84         6.09 o                         
  10   3   1          0.31          3.18         1.99 o                         
  11   3   1        477.09        499.67        10.40 o                         
  12   3   1        292.96        266.85         7.82 o                         
 -14   4   1          2.40          6.93         2.40 o                         
 -13   4   1         14.47         11.70         2.47 o                         
 -12   4   1          4.37          8.19         2.09 o                         
 -11   4   1        383.65        352.32         6.38 o                         
 -10   4   1        135.96        149.39         3.48 o                         
  -9   4   1        400.81        410.84         5.48 o                         
  -8   4   1          3.41          6.02         1.04 o                         
  -7   4   1        513.74        456.71         5.22 o                         
  -6   4   1        337.06        307.90         4.22 o                         
  -5   4   1       2433.69       2305.32        19.18 o                         
  -4   4   1        762.29        632.02         6.33 o                         
  -3   4   1         55.54         87.42         1.47 o                         
  -2   4   1        355.63        297.30         3.45 o                         
  -1   4   1       3035.49       3063.37        22.71 o                         
   0   4   1      11581.95      11125.30        79.98 o                         
   1   4   1        620.98        587.88         5.64 o                         
   2   4   1       1812.02       1618.46        13.72 o                         
   3   4   1          0.21          1.64         0.76 o                         
   4   4   1         69.66         48.91         1.91 o                         
   5   4   1        213.53        200.13         6.36 o                         
   6   4   1          3.61          4.54         1.37 o                         
   7   4   1        135.72        153.35         4.34 o                         
   8   4   1          0.14         -0.50         1.60 o                         
   9   4   1         18.68         18.63         2.49 o                         
  10   4   1          0.91          0.31         2.07 o                         
  11   4   1         75.26         75.94         4.59 o                         
 -14   5   1        270.51        257.10         8.19 o                         
 -13   5   1        576.31        596.00        10.24 o                         
 -12   5   1        149.65        159.21         4.79 o                         
 -11   5   1        114.63        119.61         3.18 o                         
 -10   5   1        687.03        638.10         8.48 o                         
  -9   5   1       1143.17       1088.64        12.98 o                         
  -8   5   1        100.59         79.57         2.61 o                         
  -7   5   1         80.63         58.33         2.04 o                         
  -6   5   1       2123.23       2266.49        21.80 o                         
  -5   5   1          7.41          4.27         0.83 o                         
  -4   5   1        128.54        137.08         2.46 o                         
  -3   5   1        343.32        321.68         3.56 o                         
  -2   5   1        113.19         84.82         1.58 o                         
  -1   5   1        586.17        556.97         5.90 o                         
   0   5   1       1176.55       1212.63        10.13 o                         
   1   5   1         18.49          5.66         0.90 o                         
   2   5   1        917.88        883.61         8.58 o                         
   3   5   1       1710.20       1568.57        17.66 o                         
   4   5   1        696.65        720.30         9.57 o                         
   5   5   1        367.21        352.80         6.40 o                         
   6   5   1       1403.12       1357.39        23.29 o                         
   7   5   1        189.66        187.47         4.82 o                         
   8   5   1        603.78        620.62        11.04 o                         
   9   5   1        381.55        386.88         8.64 o                         
  10   5   1        697.79        731.65        13.20 o                         
  11   5   1         71.63         65.16         4.34 o                         
 -14   6   1         10.97         11.19         2.90 o                         
 -13   6   1          0.59         -1.61         2.18 o                         
 -12   6   1        216.58        237.37         6.60 o                         
 -11   6   1        248.86        238.06         5.02 o                         
 -10   6   1        972.46        913.99        11.66 o                         
  -9   6   1        916.67        858.46        10.83 o                         
  -8   6   1       1087.81       1069.76        12.56 o                         
  -7   6   1        761.44        740.80        10.50 o                         
  -6   6   1       1208.35       1201.01        13.48 o                         
  -5   6   1       4618.49       4398.05        40.58 o                         
  -4   6   1       5369.04       5329.49        45.28 o                         
  -3   6   1       7720.28       7376.41        55.72 o                         
  -2   6   1         60.43         37.24         1.21 o                         
  -1   6   1       3083.33       2867.09        21.79 o                         
   0   6   1        578.81        608.74         5.70 o                         
   1   6   1       3674.54       3571.75        31.46 o                         
   2   6   1        919.62        914.89        10.50 o                         
   3   6   1        655.23        648.35         9.18 o                         
   4   6   1        157.52        148.32         3.58 o                         
   5   6   1        684.04        726.63        10.19 o                         
   6   6   1         18.98         22.60         1.99 o                         
   7   6   1         75.42         81.07         3.49 o                         
   8   6   1         29.52         28.34         2.84 o                         
   9   6   1        160.21        177.68         6.14 o                         
  10   6   1          2.53          0.74         2.40 o                         
 -14   7   1        718.82        738.97        16.05 o                         
 -13   7   1        418.05        419.79         9.34 o                         
 -12   7   1        760.29        750.80        11.57 o                         
 -11   7   1        332.98        325.35         6.07 o                         
 -10   7   1        610.60        615.23         8.80 o                         
  -9   7   1         37.63         29.50         1.86 o                         
  -8   7   1         58.98         61.47         2.65 o                         
  -7   7   1        703.56        650.89         8.73 o                         
  -6   7   1         64.49         69.90         2.51 o                         
  -5   7   1        689.11        734.89         9.09 o                         
  -4   7   1       1107.70       1143.93        10.85 o                         
  -3   7   1         36.07         31.46         1.33 o                         
  -2   7   1        708.42        621.60         6.32 o                         
  -1   7   1        206.64        271.88         3.54 o                         
   0   7   1        915.12        888.95         9.14 o                         
   1   7   1        356.97        331.23         4.82 o                         
   2   7   1       2837.08       2862.19        30.86 o                         
   3   7   1       1735.55       1778.84        24.36 o                         
   4   7   1       2203.38       2111.78        27.75 o                         
   5   7   1        551.70        590.92         8.92 o                         
   6   7   1        956.22        972.78        13.26 o                         
   7   7   1        460.09        457.22         8.49 o                         
   8   7   1       1125.42       1118.19        17.12 o                         
   9   7   1        695.61        688.39        14.51 o                         
  10   7   1        406.40        402.87        11.08 o                         
 -14   8   1        172.43        181.68         7.79 o                         
 -13   8   1        315.38        313.93         7.91 o                         
 -12   8   1        753.03        716.95        11.13 o                         
 -11   8   1       1595.80       1556.28        21.48 o                         
 -10   8   1        996.95        982.03        14.84 o                         
  -9   8   1        366.34        413.62         8.41 o                         
  -8   8   1        873.87        899.80        13.08 o                         
  -7   8   1       4333.84       4131.85        92.59 o                         
  -6   8   1       2026.13       2022.00        30.32 o                         
  -5   8   1       1613.77       1637.60        18.82 o                         
  -4   8   1       2026.74       1867.66        17.62 o                         
  -3   8   1       1440.50       1431.43        14.59 o                         
  -2   8   1       4446.99       4330.31        36.40 o                         
  -1   8   1        851.39        840.18         8.60 o                         
   0   8   1       1225.97       1183.67        11.88 o                         
   1   8   1          3.72          5.71         1.08 o                         
   2   8   1       1056.77       1099.35        16.97 o                         
   3   8   1        127.75        168.07         6.05 o                         
   4   8   1        186.85        208.55         6.41 o                         
   5   8   1         67.34         60.23         4.00 o                         
   6   8   1          1.33         -1.22         2.20 o                         
   7   8   1         60.83         61.32         4.55 o                         
   8   8   1        187.71        178.07         7.41 o                         
   9   8   1        145.51        142.84         7.11 o                         
 -14   9   1         66.55         65.16         5.19 o                         
 -13   9   1        206.23        217.27         8.41 o                         
 -12   9   1         95.24        100.70         5.05 o                         
 -11   9   1        451.73        502.15         9.90 o                         
 -10   9   1          5.34          5.63         2.34 o                         
  -9   9   1        785.63        761.68        13.04 o                         
  -8   9   1         84.30         94.36         3.54 o                         
  -7   9   1         44.18         38.80         2.33 o                         
  -6   9   1          0.04          0.31         1.25 o                         
  -5   9   1        523.48        507.71         6.58 o                         
  -4   9   1        221.18        222.33         3.60 o                         
  -3   9   1        621.07        618.70         7.34 o                         
  -2   9   1        723.74        745.61         8.07 o                         
  -1   9   1       2172.05       2107.57        20.82 o                         
   0   9   1       1784.84       1791.03        17.23 o                         
   1   9   1        500.20        504.23         7.26 o                         
   2   9   1       1554.99       1579.94        19.02 o                         
   3   9   1       1945.65       2041.23        28.30 o                         
   4   9   1       1872.29       1846.83        32.27 o                         
   5   9   1       1975.10       2007.06        28.96 o                         
   6   9   1        941.16        937.79        23.29 o                         
   7   9   1        537.51        564.77        12.74 o                         
   8   9   1        237.21        228.23         9.20 o                         
 -14  10   1         59.03         59.46         5.05 o                         
 -13  10   1         65.85         46.21         3.57 o                         
 -12  10   1        405.35        419.69         9.27 o                         
 -11  10   1        997.59       1019.13        15.97 o                         
 -10  10   1        942.87        939.97        14.74 o                         
  -9  10   1        949.85        918.44        13.90 o                         
  -8  10   1        226.07        232.78         5.80 o                         
  -7  10   1        212.55        240.85         6.40 o                         
  -6  10   1       1536.57       1601.83        19.16 o                         
  -5  10   1       1320.13       1278.75        13.80 o                         
  -4  10   1       1754.16       1662.80        22.17 o                         
  -3  10   1        828.66        831.41         8.97 o                         
  -2  10   1        566.59        606.14         7.79 o                         
  -1  10   1        111.92         98.34         2.78 o                         
   0  10   1         97.83        117.03         3.25 o                         
   1  10   1        445.33        451.08         7.04 o                         
   2  10   1         27.33         25.12         2.46 o                         
   3  10   1         77.11         80.95         4.70 o                         
   4  10   1         81.37         88.38         5.07 o                         
   5  10   1         23.43         18.33         3.23 o                         
   6  10   1        159.97        181.96         7.28 o                         
   7  10   1        132.06        127.10         7.54 o                         
 -13  11   1         76.95         81.77         4.75 o                         
 -12  11   1         29.07         21.87         2.94 o                         
 -11  11   1         16.85         11.62         2.62 o                         
 -10  11   1          6.04          2.35         2.00 o                         
  -9  11   1          6.38          4.62         1.79 o                         
  -8  11   1         91.95         98.81         3.73 o                         
  -7  11   1          7.88          7.46         1.64 o                         
  -6  11   1        282.29        276.95         5.08 o                         
  -5  11   1        124.70        117.79         3.17 o                         
  -4  11   1        599.32        600.18         7.44 o                         
  -3  11   1        449.79        507.98         7.51 o                         
  -2  11   1        581.26        574.33         7.72 o                         
  -1  11   1        401.97        405.23         6.08 o                         
   0  11   1       1835.27       1784.08        21.27 o                         
   1  11   1       1650.03       1636.65        19.83 o                         
   2  11   1        768.56        756.76        11.39 o                         
   3  11   1        655.03        640.53        14.05 o                         
   4  11   1        808.78        759.99        14.70 o                         
   5  11   1        173.36        157.43         6.89 o                         
   6  11   1        142.68        131.13         6.81 o                         
 -13  12   1         88.37         88.61         5.09 o                         
 -12  12   1          8.77          7.15         2.54 o                         
 -11  12   1        238.66        243.95         9.21 o                         
 -10  12   1        165.39        168.51         7.72 o                         
  -9  12   1        323.30        331.93         6.89 o                         
  -8  12   1        182.61        186.40         4.97 o                         
  -7  12   1        493.05        506.43         9.07 o                         
  -6  12   1        470.67        471.94         6.76 o                         
  -5  12   1        585.54        614.21         8.24 o                         
  -4  12   1        150.66        158.65         3.96 o                         
  -3  12   1         58.10         56.20         2.80 o                         
  -2  12   1        106.68        108.86         3.27 o                         
  -1  12   1        193.83        207.17         4.25 o                         
   0  12   1        254.89        254.47         5.73 o                         
   1  12   1          0.23         -0.66         1.86 o                         
   2  12   1          0.13          1.39         1.82 o                         
   3  12   1         12.74         14.20         2.94 o                         
   4  12   1         74.22         81.60         5.21 o                         
   5  12   1          2.77          2.71         2.86 o                         
 -12  13   1        420.69        443.88        11.57 o                         
 -11  13   1         64.06         75.02         4.36 o                         
 -10  13   1         45.39         51.09         4.16 o                         
  -9  13   1         52.52         55.63         3.67 o                         
  -8  13   1         22.11         30.05         2.54 o                         
  -7  13   1         27.96         19.04         2.14 o                         
  -6  13   1          1.68          2.74         1.31 o                         
  -5  13   1         58.79         55.97         3.08 o                         
  -4  13   1        185.95        186.51         4.50 o                         
  -3  13   1         49.54         45.97         2.57 o                         
  -2  13   1        793.01        765.86        10.06 o                         
  -1  13   1        670.81        626.66         8.53 o                         
   0  13   1        380.24        387.37         7.38 o                         
   1  13   1        267.60        238.52         6.68 o                         
   2  13   1          6.72          4.85         2.61 o                         
   3  13   1         85.43         79.93         5.19 o                         
   4  13   1         18.18         15.58         3.62 o                         
 -12  14   1        103.23        112.02         6.70 o                         
 -11  14   1         40.11         38.31         4.72 o                         
 -10  14   1        201.78        220.81         8.13 o                         
  -9  14   1        488.18        515.82        12.07 o                         
  -8  14   1        137.39        143.41         6.44 o                         
  -7  14   1          3.66          2.93         1.92 o                         
  -6  14   1        310.90        305.76         6.55 o                         
  -5  14   1        278.60        290.59         6.49 o                         
  -4  14   1        493.03        505.59         8.42 o                         
  -3  14   1        537.06        539.08         8.50 o                         
  -2  14   1        524.89        533.23         8.47 o                         
  -1  14   1         31.63         24.18         2.44 o                         
   0  14   1        258.21        267.30         7.21 o                         
   1  14   1         88.71         89.59         4.72 o                         
   2  14   1         13.33         12.67         3.12 o                         
   3  14   1          3.06          3.90         2.90 o                         
 -11  15   1        210.67        224.40         8.77 o                         
 -10  15   1         76.62         67.55         5.25 o                         
  -9  15   1         91.56         87.10         5.65 o                         
  -8  15   1        182.43        190.85         7.52 o                         
  -7  15   1         27.94         27.66         3.59 o                         
  -6  15   1         32.45         33.80         2.71 o                         
  -5  15   1         18.83         20.50         2.44 o                         
  -4  15   1          6.48          6.56         1.80 o                         
  -3  15   1        345.69        336.94         6.59 o                         
  -2  15   1        119.16        102.43         3.83 o                         
  -1  15   1          4.04          1.94         2.10 o                         
   0  15   1          4.27          2.34         2.46 o                         
   1  15   1         92.70         92.39         5.50 o                         
  -9  16   1        272.19        288.80         9.57 o                         
  -8  16   1        463.75        467.52        11.80 o                         
  -7  16   1        502.33        524.42        12.40 o                         
  -6  16   1        745.01        788.62        15.41 o                         
  -5  16   1        651.23        647.84        10.91 o                         
  -4  16   1        429.87        433.20         8.51 o                         
  -3  16   1        152.52        149.24         6.36 o                         
  -2  16   1        291.60        263.31         8.20 o                         
  -1  16   1        468.03        457.92        10.03 o                         
  -6  17   1        107.91        122.62         6.38 o                         
  -5  17   1          0.36         -2.41         2.41 o                         
   2 -17   2        223.41        216.80         7.47 o                         
   3 -17   2         67.40         66.28         4.15 o                         
   4 -17   2        230.36        243.27         7.32 o                         
   5 -17   2        168.72        166.94        10.34 o                         
   6 -17   2        116.33        116.94         8.99 o                         
   7 -17   2         69.74         61.76         4.95 o                         
  -1 -16   2        252.89        250.48         8.39 o                         
   0 -16   2        358.88        352.31         8.51 o                         
   1 -16   2        286.93        275.72         9.17 o                         
   2 -16   2         96.13         93.74         4.22 o                         
   3 -16   2        123.84        128.55         5.37 o                         
   4 -16   2        171.29        170.66         6.08 o                         
   5 -16   2         85.26         95.00         4.93 o                         
   6 -16   2         16.49         18.78         3.64 o                         
   7 -16   2         53.55         57.92         4.76 o                         
   8 -16   2        200.16        213.93         8.28 o                         
   9 -16   2        222.57        254.45         9.15 o                         
  -2 -15   2         23.13         18.32         3.34 o                         
  -1 -15   2         60.94         50.29         3.70 o                         
   0 -15   2        295.40        295.32         6.60 o                         
   1 -15   2        309.41        299.77         6.17 o                         
   2 -15   2        285.47        281.50         7.09 o                         
   3 -15   2        363.86        380.66         6.84 o                         
   4 -15   2        534.53        521.00        10.27 o                         
   5 -15   2        570.52        591.92        11.26 o                         
   6 -15   2        911.94        881.95        14.59 o                         
   7 -15   2       1099.11       1105.51        19.38 o                         
   8 -15   2        395.97        396.49        10.64 o                         
   9 -15   2        380.51        397.31        10.92 o                         
  10 -15   2        488.26        504.56        12.62 o                         
  -4 -14   2        364.79        366.05        10.38 o                         
  -3 -14   2        523.73        513.99        12.52 o                         
  -2 -14   2        545.47        561.15        12.27 o                         
  -1 -14   2        737.87        727.54        11.44 o                         
   0 -14   2        763.53        738.67        10.49 o                         
   1 -14   2        552.48        561.18         8.73 o                         
   2 -14   2        463.95        460.56         7.62 o                         
   3 -14   2          7.41          9.42         1.56 o                         
   4 -14   2          1.28         -1.79         1.79 o                         
   5 -14   2         15.03         13.95         2.51 o                         
   6 -14   2         69.71         71.62         4.07 o                         
   7 -14   2         62.88         67.04         4.74 o                         
   8 -14   2         39.53         37.23         4.07 o                         
   9 -14   2         23.60         19.64         4.18 o                         
  10 -14   2         84.25         89.87         5.77 o                         
  11 -14   2         38.00         37.90         4.39 o                         
  -5 -13   2         20.41         17.62         3.50 o                         
  -4 -13   2         23.58         12.60         3.20 o                         
  -3 -13   2        209.55        208.42         6.33 o                         
  -2 -13   2        127.09        137.60         5.17 o                         
  -1 -13   2        762.11        766.36        11.61 o                         
   0 -13   2       1208.04       1197.26        14.71 o                         
   1 -13   2        493.72        495.53         7.88 o                         
   2 -13   2       2462.92       2420.86        24.53 o                         
   3 -13   2       1398.99       1368.74        15.08 o                         
   4 -13   2       1416.83       1457.23        20.08 o                         
   5 -13   2       1592.15       1589.09        21.58 o                         
   6 -13   2       1511.87       1519.11        19.19 o                         
   7 -13   2       1014.63       1046.09        17.95 o                         
   8 -13   2       1310.02       1401.31        22.48 o                         
   9 -13   2        466.16        489.95        11.65 o                         
  10 -13   2        202.19        205.38         7.83 o                         
  11 -13   2        161.05        162.97         7.43 o                         
  12 -13   2        244.20        247.39         9.69 o                         
  -6 -12   2        238.08        247.38         8.79 o                         
  -5 -12   2       1182.24       1203.97        20.63 o                         
  -4 -12   2        585.27        576.33        10.90 o                         
  -3 -12   2        750.89        766.90        12.80 o                         
  -2 -12   2        231.73        233.00         6.22 o                         
  -1 -12   2        608.80        602.56         8.75 o                         
   0 -12   2        188.85        202.81         4.62 o                         
   1 -12   2        997.20        989.34        12.41 o                         
   2 -12   2        192.38        175.42         3.88 o                         
   3 -12   2         61.95         60.69         2.35 o                         
   4 -12   2         52.36         54.03         3.52 o                         
   5 -12   2         31.17         28.80         2.61 o                         
   6 -12   2          6.29          4.15         1.56 o                         
   7 -12   2        339.32        352.44         8.91 o                         
   8 -12   2         85.53         84.25         6.87 o                         
   9 -12   2       1121.61       1173.74        19.85 o                         
  10 -12   2        135.74        135.78         7.35 o                         
  11 -12   2        519.02        531.18        14.21 o                         
  12 -12   2        445.29        476.15        17.23 o                         
  -7 -11   2          4.31          0.20         3.68 o                         
  -6 -11   2        431.50        418.81         9.85 o                         
  -5 -11   2        398.84        397.80        10.44 o                         
  -4 -11   2        358.78        354.88         7.48 o                         
  -3 -11   2         57.25         66.88         3.72 o                         
  -2 -11   2        703.35        694.37         9.17 o                         
  -1 -11   2        437.04        418.67         6.69 o                         
   0 -11   2       3715.97       3679.57        37.18 o                         
   1 -11   2        618.56        641.05         8.29 o                         
   2 -11   2       1897.48       1846.59        18.94 o                         
   3 -11   2       1479.40       1516.25        15.86 o                         
   4 -11   2       3216.28       3194.87        35.00 o                         
   5 -11   2        871.69        871.09        12.00 o                         
   6 -11   2         45.25         48.70         2.56 o                         
   7 -11   2        919.43        926.51        15.80 o                         
   8 -11   2        394.75        387.11         9.44 o                         
   9 -11   2        191.91        200.18         7.02 o                         
  10 -11   2         66.81         59.91         4.40 o                         
  11 -11   2        133.94        136.23         6.50 o                         
  12 -11   2         37.74         37.30         4.06 o                         
  13 -11   2        107.79        110.93         6.26 o                         
  -8 -10   2         99.89         99.59         6.01 o                         
  -7 -10   2        188.31        180.35         6.17 o                         
  -6 -10   2        284.72        275.22         7.26 o                         
  -5 -10   2         64.40         65.45         4.12 o                         
  -4 -10   2       1167.50       1140.31        15.25 o                         
  -3 -10   2         86.31         85.36         3.47 o                         
  -2 -10   2       1012.07        969.31        11.32 o                         
  -1 -10   2        261.80        262.70         4.38 o                         
   0 -10   2          0.63          2.25         1.05 o                         
   1 -10   2         50.90         49.16         2.15 o                         
   2 -10   2          4.37          8.39         1.19 o                         
   3 -10   2         40.19         35.46         1.77 o                         
   4 -10   2        235.19        232.74         5.04 o                         
   5 -10   2         30.87         29.07         1.99 o                         
   6 -10   2        552.10        520.21         9.34 o                         
   7 -10   2        906.19        932.99        18.08 o                         
   8 -10   2       1057.93       1057.50        17.36 o                         
   9 -10   2        239.54        251.93         7.48 o                         
  10 -10   2        387.45        383.98         7.35 o                         
  11 -10   2        253.52        250.71         6.85 o                         
  12 -10   2        447.48        471.34         9.96 o                         
  13 -10   2        399.50        379.04         9.18 o                         
  -9  -9   2          0.71          5.30         2.91 o                         
  -8  -9   2          0.06         -1.30         2.09 o                         
  -7  -9   2         51.02         41.25         3.28 o                         
  -6  -9   2          3.71          3.86         2.41 o                         
  -5  -9   2          0.62          2.31         1.88 o                         
  -4  -9   2        237.76        213.35         5.37 o                         
  -3  -9   2        391.88        385.00         6.90 o                         
  -2  -9   2        157.15        159.98         3.08 o                         
  -1  -9   2       1782.79       1716.19        25.58 o                         
   0  -9   2         41.91         53.05         1.91 o                         
   1  -9   2       1096.31       1125.98        11.56 o                         
   2  -9   2        764.52        746.69         8.73 o                         
   3  -9   2        728.99        737.96         9.69 o                         
   4  -9   2        419.51        399.14         7.54 o                         
   5  -9   2        524.41        528.85         7.88 o                         
   6  -9   2       1041.88       1100.69        15.27 o                         
   7  -9   2         66.77         70.41         4.23 o                         
   8  -9   2       1685.62       1595.00        21.61 o                         
   9  -9   2         16.30         15.19         1.89 o                         
  10  -9   2        195.22        198.78         5.57 o                         
  11  -9   2          0.44         -1.63         1.84 o                         
  12  -9   2         31.96         23.95         3.00 o                         
  13  -9   2          0.37          1.59         2.58 o                         
 -10  -8   2          7.05          6.62         2.73 o                         
  -9  -8   2         52.90         48.67         3.77 o                         
  -8  -8   2         56.96         50.36         3.68 o                         
  -7  -8   2        421.81        427.87         9.02 o                         
  -6  -8   2       1206.28       1186.70        17.23 o                         
  -5  -8   2       2094.61       2010.63        23.74 o                         
  -4  -8   2          8.89          8.52         1.62 o                         
  -3  -8   2        293.94        296.67         5.69 o                         
  -2  -8   2         48.50         52.07         1.91 o                         
  -1  -8   2       1049.52       1013.11        10.08 o                         
   0  -8   2        203.39        214.83         3.65 o                         
   1  -8   2        341.39        358.12         4.62 o                         
   2  -8   2         54.66         68.25         1.95 o                         
   3  -8   2        192.81        243.32         4.38 o                         
   4  -8   2        712.97        725.42         9.64 o                         
   5  -8   2       1245.38       1209.43        15.46 o                         
   6  -8   2        296.10        298.75         5.18 o                         
   7  -8   2         56.93         50.67         2.43 o                         
   8  -8   2        210.41        200.86         4.69 o                         
   9  -8   2         16.27         22.29         2.02 o                         
  10  -8   2         35.84         39.61         3.02 o                         
  11  -8   2        306.32        290.69         7.25 o                         
  12  -8   2        193.45        177.82         5.38 o                         
  13  -8   2        268.12        264.60         7.45 o                         
 -10  -7   2         56.36         57.94         3.99 o                         
  -9  -7   2         63.19         58.14         3.91 o                         
  -8  -7   2        122.70        128.93         5.13 o                         
  -7  -7   2         68.44         69.36         3.86 o                         
  -6  -7   2         45.44         48.27         3.22 o                         
  -5  -7   2         70.73         61.58         3.01 o                         
  -4  -7   2         88.98         99.69         3.92 o                         
  -3  -7   2        447.63        392.54         6.51 o                         
  -2  -7   2       1273.42       1300.96        12.84 o                         
  -1  -7   2        343.83        396.06         5.19 o                         
   0  -7   2       6170.36       6141.11        46.87 o                         
   1  -7   2       2081.97       2112.26        20.41 o                         
   2  -7   2       1548.28       1421.23        12.52 o                         
   3  -7   2         90.68         55.74         1.95 o                         
   4  -7   2        507.53        484.28         6.54 o                         
   5  -7   2       1979.27       2091.98        22.97 o                         
   6  -7   2        714.87        746.39         8.47 o                         
   7  -7   2       1196.88       1202.96        13.70 o                         
   8  -7   2         93.35        108.55         4.28 o                         
   9  -7   2        621.94        583.92         9.43 o                         
  10  -7   2        361.05        358.21         6.82 o                         
  11  -7   2        475.21        461.26         8.30 o                         
  12  -7   2         88.30         82.15         5.17 o                         
  13  -7   2        104.21        101.26         8.14 o                         
  14  -7   2         24.48         11.69         3.37 o                         
 -11  -6   2        380.59        383.95        10.95 o                         
 -10  -6   2        325.89        285.53         9.54 o                         
  -9  -6   2        759.33        766.57        13.22 o                         
  -8  -6   2        513.61        504.16         9.80 o                         
  -7  -6   2        733.91        738.53        12.08 o                         
  -6  -6   2       2156.08       2276.56        28.11 o                         
  -5  -6   2       1248.76       1274.15        15.80 o                         
  -4  -6   2       1981.10       2064.85        23.21 o                         
  -3  -6   2          0.56          3.16         1.75 o                         
  -2  -6   2       3009.09       2916.71        24.03 o                         
  -1  -6   2       2644.28       2690.59        20.63 o                         
   0  -6   2       4370.54       4148.34        30.89 o                         
   1  -6   2         73.04         51.01         1.35 o                         
   2  -6   2       1718.72       1681.44        14.37 o                         
   3  -6   2          9.56         12.49         1.11 o                         
   4  -6   2        422.35        438.42         5.41 o                         
   5  -6   2          0.08          1.20         0.65 o                         
   6  -6   2        474.13        521.61         6.19 o                         
   7  -6   2         64.84         68.21         2.14 o                         
   8  -6   2         87.72         88.44         2.40 o                         
   9  -6   2        129.65        141.10         3.41 o                         
  10  -6   2        492.97        492.07         7.13 o                         
  11  -6   2         90.82         82.61         3.04 o                         
  12  -6   2        295.43        303.56         6.80 o                         
  13  -6   2         98.22         99.83         4.05 o                         
  14  -6   2         99.48         96.82         5.36 o                         
 -12  -5   2         68.67         62.28         5.24 o                         
 -11  -5   2        232.53        236.85         7.14 o                         
 -10  -5   2        194.47        185.67         6.24 o                         
  -9  -5   2        458.38        450.41         9.26 o                         
  -8  -5   2         24.70         19.71         2.47 o                         
  -7  -5   2         82.99         64.08         3.40 o                         
  -6  -5   2          0.75          4.67         1.46 o                         
  -5  -5   2         38.40         51.07         2.34 o                         
  -4  -5   2          9.98         12.30         1.43 o                         
  -3  -5   2       1095.46       1007.11        10.85 o                         
  -2  -5   2       2107.10       2058.91        17.33 o                         
  -1  -5   2       2231.57       2106.58        16.25 o                         
   0  -5   2       1176.24       1088.32         8.91 o                         
   1  -5   2       1972.58       1719.99        13.33 o                         
   2  -5   2       6170.45       6145.28        48.22 o                         
   3  -5   2       1534.96       1385.46        13.08 o                         
   4  -5   2        768.24        715.39         6.60 o                         
   5  -5   2       3177.72       3090.14        26.27 o                         
   6  -5   2       4025.36       4128.99        34.70 o                         
   7  -5   2       3068.61       3033.82        26.24 o                         
   8  -5   2       1196.21       1239.59        13.41 o                         
   9  -5   2       1150.28       1159.90        14.31 o                         
  10  -5   2        813.74        847.79        10.58 o                         
  11  -5   2        348.94        338.57         7.05 o                         
  12  -5   2        428.10        418.71         7.62 o                         
  13  -5   2         29.17         32.35         2.70 o                         
  14  -5   2         84.53         78.90         4.87 o                         
 -12  -4   2        835.57        846.61        18.40 o                         
 -11  -4   2        843.31        837.64        15.09 o                         
 -10  -4   2       1306.91       1320.93        19.22 o                         
  -9  -4   2        716.96        682.90        10.59 o                         
  -8  -4   2       1873.84       1851.63        21.43 o                         
  -7  -4   2        640.40        653.84         8.65 o                         
  -6  -4   2       2576.57       2554.55        24.99 o                         
  -5  -4   2       4359.80       4248.97        37.31 o                         
  -4  -4   2       2746.77       2727.89        24.38 o                         
  -3  -4   2       5485.75       5280.69        40.30 o                         
  -2  -4   2        645.14        590.00         5.80 o                         
  -1  -4   2       3165.38       3074.54        22.89 o                         
   0  -4   2       7901.70       8044.50        58.00 o                         
   1  -4   2       1173.83       1205.30        11.13 o                         
   2  -4   2          2.00          4.76         0.58 o                         
   3  -4   2          1.58         10.07         0.86 o                         
   4  -4   2        108.28        138.08         2.03 o                         
   5  -4   2        782.56        783.08         7.01 o                         
   6  -4   2        226.45        256.46         3.81 o                         
   7  -4   2       1287.04       1346.15        12.83 o                         
   8  -4   2       1067.21       1079.50        15.80 o                         
   9  -4   2        628.52        638.93         8.42 o                         
  10  -4   2          0.73          0.07         1.54 o                         
  11  -4   2        406.67        413.78         7.35 o                         
  12  -4   2        572.43        560.52         9.18 o                         
  13  -4   2        831.22        831.98        12.19 o                         
 -13  -3   2        175.32        174.30         7.92 o                         
 -12  -3   2        446.48        442.31        11.46 o                         
 -11  -3   2         57.37         60.65         3.63 o                         
 -10  -3   2         94.59         82.54         3.07 o                         
  -9  -3   2        125.70        131.19         4.86 o                         
  -8  -3   2          1.48          3.10         1.19 o                         
  -7  -3   2         85.71         76.05         2.83 o                         
  -6  -3   2        137.73        125.89         2.80 o                         
  -5  -3   2        647.32        586.00         6.97 o                         
  -4  -3   2       3562.13       3603.57        29.15 o                         
  -3  -3   2        876.26        858.66         7.89 o                         
  -2  -3   2       5318.89       5074.17        41.46 o                         
  -1  -3   2          9.06          7.34         0.57 o                         
   0  -3   2       3518.08       3450.02        27.14 o                         
   1  -3   2       3616.59       3604.01        28.36 o                         
   2  -3   2       8701.07       8295.67        84.15 o                         
   3  -3   2       2463.49       2355.13        17.73 o                         
   4  -3   2      12960.75      12419.92        89.44 o                         
   5  -3   2       2311.15       2301.00        17.87 o                         
   6  -3   2       5982.20       5859.03        46.64 o                         
   7  -3   2       2130.97       2136.82        21.08 o                         
   8  -3   2       1389.00       1436.21        14.52 o                         
   9  -3   2       1344.65       1382.18        16.07 o                         
  10  -3   2        204.60        202.24         4.82 o                         
  11  -3   2         63.13         64.80         3.22 o                         
  12  -3   2          3.63          6.07         1.94 o                         
  13  -3   2         56.82         51.02         3.21 o                         
 -13  -2   2        318.57        300.00         9.64 o                         
 -12  -2   2        584.11        598.12        11.46 o                         
 -11  -2   2        210.42        224.84         6.36 o                         
 -10  -2   2        292.68        286.09         5.33 o                         
  -9  -2   2       1347.82       1361.93        15.74 o                         
  -8  -2   2       2690.50       2677.66        27.68 o                         
  -7  -2   2       3110.01       2995.04        40.91 o                         
  -6  -2   2       1731.40       1770.54        18.71 o                         
  -5  -2   2       1545.44       1343.28        12.43 o                         
  -4  -2   2         10.97          3.54         0.71 o                         
  -3  -2   2       3617.41       3612.61        30.94 o                         
  -2  -2   2        716.39        788.64         7.23 o                         
  -1  -2   2          7.03         10.41         0.63 o                         
   0  -2   2      21193.92      20470.60       416.90 o                         
   1  -2   2       1857.24       1881.30        15.30 o                         
   2  -2   2       8010.75       8043.75        57.86 o                         
   3  -2   2       7781.65       7945.60        57.43 o                         
   4  -2   2        265.73        316.82         3.39 o                         
   5  -2   2       4815.87       4734.39        36.42 o                         
   6  -2   2         54.98         54.29         1.73 o                         
   7  -2   2        901.46        885.48         9.62 o                         
   8  -2   2       1442.75       1465.23        15.59 o                         
   9  -2   2        924.77        900.18        11.61 o                         
  10  -2   2       1023.34       1028.20        13.16 o                         
  11  -2   2        536.79        539.58         8.71 o                         
  12  -2   2        840.22        830.62        12.84 o                         
  13  -2   2       1125.90       1125.15        15.23 o                         
 -13  -1   2         76.94         70.97         4.36 o                         
 -12  -1   2          0.42          0.06         2.03 o                         
 -11  -1   2        238.12        226.55         8.11 o                         
 -10  -1   2        156.16        152.21         5.12 o                         
  -9  -1   2         25.96         23.48         2.54 o                         
  -8  -1   2        804.85        827.60        10.20 o                         
  -7  -1   2          0.26          1.77         0.80 o                         
  -6  -1   2        208.82        223.75         3.40 o                         
  -5  -1   2       1336.02       1299.93        11.00 o                         
  -4  -1   2        312.72        208.50         2.86 o                         
  -3  -1   2       2016.07       1891.67        23.59 o                         
  -2  -1   2       4305.54       4168.48        30.26 o                         
  -1  -1   2      11783.76      11669.75       243.56 o                         
   1  -1   2       5691.48       5562.88        41.87 o                         
   2  -1   2          0.81          6.70         0.59 o                         
   3  -1   2      14484.46      13661.34       117.20 o                         
   4  -1   2        970.35        998.68         8.37 o                         
   5  -1   2       2581.27       2539.52        19.63 o                         
   6  -1   2       1711.80       1734.04        15.16 o                         
   7  -1   2       2783.58       2856.13        26.20 o                         
   8  -1   2          1.26         -0.10         1.16 o                         
   9  -1   2        286.77        287.69         5.59 o                         
  10  -1   2         22.67         26.14         2.13 o                         
  11  -1   2          3.31          3.86         1.72 o                         
  12  -1   2         77.84         77.29         3.74 o                         
  13  -1   2         19.19         21.93         2.92 o                         
 -14   0   2         56.80         48.46         3.95 o                         
 -13   0   2          3.64          0.61         2.86 o                         
 -12   0   2        755.02        742.88        13.07 o                         
 -11   0   2        825.58        803.32        18.79 o                         
 -10   0   2       1431.45       1405.28        16.53 o                         
  -9   0   2          9.48          7.65         1.54 o                         
  -8   0   2        380.81        380.95         6.00 o                         
  -7   0   2         45.22         69.14         2.53 o                         
  -6   0   2       2099.49       2006.97        19.48 o                         
  -5   0   2        174.43        188.12         2.97 o                         
  -4   0   2       1954.99       1984.96        17.04 o                         
  -3   0   2         63.88         57.40         1.65 o                         
  -2   0   2       2860.23       2867.01        23.41 o                         
  -1   0   2       1132.44       1157.83        11.37 o                         
   0   0   2        497.31        493.36         4.40 o                         
   1   0   2       5298.39       5544.78        38.68 o                         
   2   0   2       4367.72       4236.18        30.90 o                         
   3   0   2         17.06         36.57         1.12 o                         
   4   0   2       3552.99       3671.68        27.48 o                         
   5   0   2         95.57        112.00         2.09 o                         
   6   0   2       1216.18       1194.95        11.52 o                         
   7   0   2        926.72        958.92        10.34 o                         
   8   0   2        300.86        313.97         5.63 o                         
   9   0   2       1641.00       1672.57        18.99 o                         
  10   0   2        871.42        869.17        11.78 o                         
  11   0   2        561.60        568.76         9.07 o                         
  12   0   2        377.77        360.50         7.20 o                         
  13   0   2        358.64        374.86        10.57 o                         
 -14   1   2         34.99         37.75         3.59 o                         
 -13   1   2         33.00         34.08         3.39 o                         
 -12   1   2         27.80         31.06         2.73 o                         
 -11   1   2        157.46        160.11         4.87 o                         
 -10   1   2         31.20         35.72         2.58 o                         
  -9   1   2         80.94         81.97         3.06 o                         
  -8   1   2        100.20         94.29         2.98 o                         
  -7   1   2        227.11        228.42         3.92 o                         
  -6   1   2         15.34         11.27         0.99 o                         
  -5   1   2       7736.70       7776.21        60.82 o                         
  -4   1   2         11.89          8.00         0.75 o                         
  -3   1   2       1372.71       1360.62        11.32 o                         
  -2   1   2       4047.82       4096.58        29.68 o                         
  -1   1   2          1.97          5.00         0.39 o                         
   0   1   2        882.56        848.65         8.31 o                         
   1   1   2        257.71        337.31         2.97 o                         
   2   1   2       7608.99       7267.15        52.48 o                         
   3   1   2       3572.55       3642.39        27.04 o                         
   4   1   2       6164.45       6093.72        44.75 o                         
   5   1   2        526.10        566.42         5.98 o                         
   6   1   2         23.61         22.72         1.42 o                         
   7   1   2        136.81        141.40         3.12 o                         
   8   1   2        447.25        483.96         6.92 o                         
   9   1   2          0.35          2.93         1.42 o                         
  10   1   2         15.06         13.69         1.94 o                         
  11   1   2          0.58          1.77         1.86 o                         
  12   1   2          3.90          2.26         2.08 o                         
 -14   2   2         79.44         79.49         4.69 o                         
 -13   2   2         68.45         74.84         4.04 o                         
 -12   2   2         23.12         19.76         2.43 o                         
 -11   2   2        214.80        207.17         5.48 o                         
 -10   2   2        359.95        345.54         6.79 o                         
  -9   2   2       1226.85       1270.73        14.84 o                         
  -8   2   2        243.96        237.09         4.24 o                         
  -7   2   2        813.13        784.81         9.00 o                         
  -6   2   2        196.71        205.66         3.07 o                         
  -5   2   2       4143.22       3907.33        30.07 o                         
  -4   2   2       6491.09       6667.83        50.01 o                         
  -3   2   2       5654.95       5376.88        53.94 o                         
  -2   2   2      11770.16      11899.18        88.07 o                         
  -1   2   2        242.15        275.00         2.65 o                         
   0   2   2      24779.51      21093.18       581.06 o                         
   1   2   2       8354.18       8438.14       102.31 o                         
   2   2   2        852.37       1093.63         9.07 o                         
   3   2   2        145.03        178.89         2.62 o                         
   4   2   2        801.23        837.87         7.78 o                         
   5   2   2          0.60          2.48         0.78 o                         
   6   2   2         18.49         17.60         1.20 o                         
   7   2   2       1307.52       1297.02        15.74 o                         
   8   2   2        163.53        182.63         3.86 o                         
   9   2   2        267.70        263.75         6.07 o                         
  10   2   2        244.07        242.25         7.20 o                         
  11   2   2        198.00        175.15         7.11 o                         
  12   2   2         19.27         18.31         3.05 o                         
 -14   3   2        227.96        216.94         6.71 o                         
 -13   3   2        212.98        228.19         6.23 o                         
 -12   3   2        335.72        337.12         7.25 o                         
 -11   3   2         84.30         86.83         3.80 o                         
 -10   3   2         28.73         26.36         2.06 o                         
  -9   3   2          8.81         17.69         1.66 o                         
  -8   3   2         12.60         10.08         1.30 o                         
  -7   3   2        764.32        699.53         7.20 o                         
  -6   3   2        240.97        213.88         3.11 o                         
  -5   3   2       1774.08       2009.82        16.14 o                         
  -4   3   2       2495.63       2381.07        19.44 o                         
  -3   3   2        192.61        221.33         2.50 o                         
  -2   3   2       1126.21       1314.89        11.79 o                         
  -1   3   2       1442.32       1401.39        11.16 o                         
   0   3   2       1441.54       1406.33        13.42 o                         
   1   3   2       4998.48       4718.56        37.19 o                         
   2   3   2         64.24        105.96         2.37 o                         
   3   3   2      11460.38      11727.78        84.72 o                         
   4   3   2        344.72        346.25         4.30 o                         
   5   3   2       2450.86       2421.46        22.18 o                         
   6   3   2         51.75         59.67         2.59 o                         
   7   3   2       1070.73       1081.74        14.31 o                         
   8   3   2         50.76         64.52         3.71 o                         
   9   3   2        339.04        318.37         7.51 o                         
  10   3   2         17.42         24.79         2.76 o                         
  11   3   2         11.60         12.72         2.69 o                         
  12   3   2        173.58        188.39         6.87 o                         
 -14   4   2        472.89        464.16         9.23 o                         
 -13   4   2         56.29         57.26         3.50 o                         
 -12   4   2        170.70        166.74         5.02 o                         
 -11   4   2         84.30         93.89         3.37 o                         
 -10   4   2       2155.46       2082.70        23.82 o                         
  -9   4   2        616.02        572.77         8.34 o                         
  -8   4   2       3082.98       3094.80        27.81 o                         
  -7   4   2       1666.33       1660.49        16.69 o                         
  -6   4   2       8093.32       8084.88        69.04 o                         
  -5   4   2       9892.23      10180.63        79.28 o                         
  -4   4   2       3917.43       3788.74        30.32 o                         
  -3   4   2         80.34         59.47         1.22 o                         
  -2   4   2       2248.37       2153.07        16.32 o                         
  -1   4   2       1603.34       1574.77        12.21 o                         
   0   4   2       1100.02       1050.54        11.29 o                         
   1   4   2       2128.08       2174.82        20.88 o                         
   2   4   2       1455.63       1651.25        14.23 o                         
   3   4   2          1.64          1.77         0.56 o                         
   4   4   2        286.13        290.87         3.79 o                         
   5   4   2         16.17         11.21         1.29 o                         
   6   4   2       1056.67       1035.71        12.29 o                         
   7   4   2         78.01         77.19         2.66 o                         
   8   4   2        291.06        277.36         6.79 o                         
   9   4   2          0.41          0.22         1.87 o                         
  10   4   2        221.91        227.34         6.81 o                         
  11   4   2         19.25         19.66         3.11 o                         
 -14   5   2        106.60         93.93         5.11 o                         
 -13   5   2        134.19        154.28         6.41 o                         
 -12   5   2         88.37         93.73         3.78 o                         
 -11   5   2         90.83         84.76         4.19 o                         
 -10   5   2        272.09        293.89         5.25 o                         
  -9   5   2         11.50          6.93         1.32 o                         
  -8   5   2        798.31        794.32        12.26 o                         
  -7   5   2        568.54        526.06         6.99 o                         
  -6   5   2       1216.81       1223.07        12.67 o                         
  -5   5   2        156.83        135.41         2.38 o                         
  -4   5   2         34.03         77.47         1.76 o                         
  -3   5   2        660.03        625.85         6.48 o                         
  -2   5   2       4274.92       4325.52        31.96 o                         
  -1   5   2       3950.91       3771.14        32.85 o                         
   0   5   2       3752.55       3761.58        30.30 o                         
   1   5   2       6692.82       6862.12        54.12 o                         
   2   5   2       4625.95       4450.42        42.93 o                         
   3   5   2       1272.11       1268.64        15.91 o                         
   4   5   2       1999.30       1940.72        21.72 o                         
   5   5   2       1389.14       1326.16        21.72 o                         
   6   5   2        553.61        592.06        11.36 o                         
   7   5   2        628.87        667.98        10.20 o                         
   8   5   2        897.12        920.63        14.54 o                         
   9   5   2        310.19        310.65         7.75 o                         
  10   5   2        341.32        315.62         8.27 o                         
  11   5   2        246.62        245.37         8.77 o                         
 -14   6   2        352.32        360.53        10.87 o                         
 -13   6   2        381.47        399.52         9.10 o                         
 -12   6   2        728.46        741.18        12.74 o                         
 -11   6   2       2081.87       2044.71        23.77 o                         
 -10   6   2       1899.78       1945.78        21.36 o                         
  -9   6   2       3022.52       3070.81        31.48 o                         
  -8   6   2        786.78        798.52        13.47 o                         
  -7   6   2       2786.15       2728.10        26.25 o                         
  -6   6   2       1042.94       1058.69        16.42 o                         
  -5   6   2       1882.83       1793.41        16.84 o                         
  -4   6   2       3058.23       3060.88        24.06 o                         
  -3   6   2        825.31        716.65         6.49 o                         
  -2   6   2       1364.59       1371.87        11.19 o                         
  -1   6   2       2047.87       2254.23        17.51 o                         
   0   6   2       1409.93       1575.60        15.01 o                         
   1   6   2       1198.75       1238.43        14.25 o                         
   2   6   2        121.89        125.21         2.73 o                         
   3   6   2        387.62        341.01         6.12 o                         
   4   6   2        170.35        163.17         5.18 o                         
   5   6   2        418.87        429.80         7.83 o                         
   6   6   2         40.48         38.00         2.54 o                         
   7   6   2        526.12        518.82         8.68 o                         
   8   6   2        583.09        590.72        10.94 o                         
   9   6   2        479.77        461.32         9.84 o                         
  10   6   2        215.46        206.02         8.05 o                         
 -14   7   2         62.02         62.34         4.30 o                         
 -13   7   2         17.14         10.72         3.10 o                         
 -12   7   2          1.82          0.49         1.60 o                         
 -11   7   2          7.40          8.57         1.62 o                         
 -10   7   2        157.17        146.99         3.82 o                         
  -9   7   2        102.08         91.47         3.63 o                         
  -8   7   2          0.64          2.82         1.42 o                         
  -7   7   2       1187.48       1123.42        13.22 o                         
  -6   7   2        808.70        740.74        11.61 o                         
  -5   7   2        397.49        377.86         5.74 o                         
  -4   7   2       5709.25       5727.81        47.30 o                         
  -3   7   2       5067.37       5226.44        43.32 o                         
  -2   7   2       4934.19       4846.20        40.36 o                         
  -1   7   2       1817.05       1770.38        15.84 o                         
   0   7   2       2636.36       2501.96        25.41 o                         
   1   7   2       4493.31       4462.37        43.55 o                         
   2   7   2       2635.62       2687.73        27.37 o                         
   3   7   2       2155.41       2259.44        27.35 o                         
   4   7   2        412.09        508.49        10.08 o                         
   5   7   2       2547.27       2560.19        34.44 o                         
   6   7   2        763.50        781.34        14.30 o                         
   7   7   2        843.17        862.94        15.75 o                         
   8   7   2         84.88        103.10         5.80 o                         
   9   7   2        189.00        183.92         7.96 o                         
 -14   8   2        226.71        220.34         8.33 o                         
 -13   8   2        454.27        468.56         9.76 o                         
 -12   8   2        655.26        637.75        10.22 o                         
 -11   8   2        884.72        903.20        14.32 o                         
 -10   8   2       1053.01       1062.94        15.73 o                         
  -9   8   2        644.65        674.06        11.14 o                         
  -8   8   2        487.85        542.81         9.36 o                         
  -7   8   2        204.61        227.18         4.97 o                         
  -6   8   2        769.18        784.64        13.02 o                         
  -5   8   2       1398.53       1385.98        14.30 o                         
  -4   8   2       1744.48       1759.46        15.96 o                         
  -3   8   2        565.00        579.16         6.46 o                         
  -2   8   2       2900.35       2935.03        25.38 o                         
  -1   8   2         12.19         33.21         1.58 o                         
   0   8   2        304.69        287.27         4.94 o                         
   1   8   2        608.73        645.76         8.52 o                         
   2   8   2        217.99        219.92         4.91 o                         
   3   8   2         71.15         81.35         4.32 o                         
   4   8   2         43.47         53.40         3.70 o                         
   5   8   2        202.40        203.70         7.30 o                         
   6   8   2        795.43        821.00        15.22 o                         
   7   8   2        227.03        246.94         8.11 o                         
   8   8   2        731.85        755.09        15.39 o                         
   9   8   2        114.77        109.49         6.37 o                         
 -14   9   2         16.29         16.73         3.51 o                         
 -13   9   2          0.04         -2.00         2.00 o                         
 -12   9   2          0.42          5.02         3.73 o                         
 -11   9   2         72.75         82.93         4.95 o                         
 -10   9   2         29.80         29.68         3.59 o                         
  -9   9   2        525.32        524.52        10.23 o                         
  -8   9   2          7.47         16.68         2.09 o                         
  -7   9   2        987.34       1001.65        13.29 o                         
  -6   9   2       1418.94       1450.60        17.53 o                         
  -5   9   2       1993.22       1956.95        26.68 o                         
  -4   9   2       1125.23       1137.52        11.21 o                         
  -3   9   2       2224.77       2192.83        19.71 o                         
  -2   9   2        913.86        941.62        10.58 o                         
  -1   9   2       2717.79       2736.64        26.36 o                         
   0   9   2          4.61          8.18         1.48 o                         
   1   9   2       2104.09       2124.69        28.75 o                         
   2   9   2       1371.20       1397.00        17.39 o                         
   3   9   2       1516.27       1542.30        22.76 o                         
   4   9   2        524.00        534.13        11.18 o                         
   5   9   2        168.92        177.83         6.67 o                         
   6   9   2         31.83         27.91         3.54 o                         
   7   9   2         28.86         28.23         3.83 o                         
   8   9   2        259.56        241.77         8.78 o                         
 -14  10   2        197.59        193.61         8.50 o                         
 -13  10   2         88.51         87.38         4.74 o                         
 -12  10   2        175.34        178.17         6.72 o                         
 -11  10   2         82.34         86.05         4.42 o                         
 -10  10   2        186.98        204.67         6.04 o                         
  -9  10   2         19.17         22.47         3.63 o                         
  -8  10   2       1105.46       1089.74        15.81 o                         
  -7  10   2        914.77        935.82        12.83 o                         
  -6  10   2        524.73        568.47         8.86 o                         
  -5  10   2       1525.22       1512.62        18.82 o                         
  -4  10   2          0.46          6.83         1.22 o                         
  -3  10   2        359.97        348.42         5.41 o                         
  -2  10   2        443.37        422.36         6.08 o                         
  -1  10   2        111.88        106.74         2.81 o                         
   0  10   2          3.14          3.02         1.45 o                         
   1  10   2        202.20        195.17         4.61 o                         
   2  10   2         18.31         29.88         2.61 o                         
   3  10   2        209.51        215.74         6.92 o                         
   4  10   2        160.41        172.88         7.05 o                         
   5  10   2        158.35        162.34         6.71 o                         
   6  10   2         98.14         96.72         5.64 o                         
   7  10   2         62.46         58.62         4.87 o                         
 -13  11   2          9.18          4.07         2.56 o                         
 -12  11   2         88.23         90.23         4.87 o                         
 -11  11   2          0.01         -1.24         1.90 o                         
 -10  11   2         31.00         30.48         2.84 o                         
  -9  11   2         60.65         61.86         3.67 o                         
  -8  11   2        157.66        151.73         5.06 o                         
  -7  11   2         83.11         78.89         3.52 o                         
  -6  11   2        481.70        458.36         7.76 o                         
  -5  11   2        218.78        230.15         4.26 o                         
  -4  11   2         97.91        107.30         3.68 o                         
  -3  11   2          1.02          1.03         1.28 o                         
  -2  11   2        351.17        345.39         5.53 o                         
  -1  11   2        944.31        899.55        14.82 o                         
   0  11   2        826.91        840.69        12.78 o                         
   1  11   2        326.40        333.45         6.36 o                         
   2  11   2         84.61        102.61         4.52 o                         
   3  11   2          0.66         -0.32         2.16 o                         
   4  11   2        120.11        133.66         6.27 o                         
   5  11   2        140.91        134.16         6.54 o                         
   6  11   2        124.80        132.67         6.90 o                         
 -13  12   2        299.15        330.45         8.68 o                         
 -12  12   2        211.25        208.60         6.91 o                         
 -11  12   2        618.66        618.33        11.80 o                         
 -10  12   2         81.45         72.21         4.18 o                         
  -9  12   2        443.00        461.97         9.39 o                         
  -8  12   2        276.49        316.91         7.44 o                         
  -7  12   2        507.77        532.86         9.89 o                         
  -6  12   2        748.84        756.91        10.22 o                         
  -5  12   2        283.98        267.04         6.01 o                         
  -4  12   2        874.72        843.10        11.08 o                         
  -3  12   2          1.35          2.85         1.41 o                         
  -2  12   2        258.20        243.84         4.67 o                         
  -1  12   2         51.13         48.17         2.81 o                         
   0  12   2        331.59        322.64         6.55 o                         
   1  12   2          3.14          0.43         1.91 o                         
   2  12   2          0.08         -0.57         1.99 o                         
   3  12   2          2.13          2.67         2.78 o                         
   4  12   2         44.63         40.53         4.12 o                         
   5  12   2          0.22         -0.04         2.79 o                         
 -12  13   2         44.13         52.58         4.03 o                         
 -11  13   2         70.85         80.58         4.56 o                         
 -10  13   2         28.68         31.13         3.23 o                         
  -9  13   2          5.81          5.10         2.33 o                         
  -8  13   2         28.41         34.79         3.08 o                         
  -7  13   2          3.34          2.38         1.82 o                         
  -6  13   2          5.72          6.96         1.63 o                         
  -5  13   2        221.23        206.30         4.66 o                         
  -4  13   2        183.86        200.50         4.72 o                         
  -3  13   2        210.25        215.86         4.98 o                         
  -2  13   2         11.72         10.14         1.64 o                         
  -1  13   2        437.00        450.55         8.27 o                         
   0  13   2         40.48         43.96         2.79 o                         
   1  13   2        215.15        228.48         6.64 o                         
   2  13   2        312.08        312.43         8.96 o                         
   3  13   2        758.44        736.10        14.97 o                         
   4  13   2        321.89        305.50         9.59 o                         
 -12  14   2        341.05        369.74        10.80 o                         
 -11  14   2        863.39        888.39        17.43 o                         
 -10  14   2        719.99        739.23        13.35 o                         
  -9  14   2        661.98        667.57        12.29 o                         
  -8  14   2        156.64        161.83         5.74 o                         
  -7  14   2        611.76        582.33        10.98 o                         
  -6  14   2        418.31        443.67         8.27 o                         
  -5  14   2       1052.46       1034.27        14.53 o                         
  -4  14   2        204.04        213.60         5.45 o                         
  -3  14   2        511.11        501.54         8.22 o                         
  -2  14   2        131.26        117.82         5.67 o                         
  -1  14   2        154.48        152.37         4.96 o                         
   0  14   2         72.60         76.75         4.30 o                         
   1  14   2         12.06          9.70         2.68 o                         
   2  14   2         58.05         60.65         4.68 o                         
 -10  15   2         10.38          6.95         3.13 o                         
  -9  15   2         61.44         62.60         4.97 o                         
  -8  15   2         42.83         42.07         3.40 o                         
  -7  15   2          0.22          1.61         2.21 o                         
  -6  15   2        169.51        172.82         5.33 o                         
  -5  15   2        183.06        192.53         5.61 o                         
  -4  15   2        381.41        386.37         7.13 o                         
  -3  15   2        367.96        369.42         6.98 o                         
  -2  15   2        626.97        622.34        10.61 o                         
  -1  15   2        336.48        341.47         7.80 o                         
   0  15   2        808.75        803.38        14.12 o                         
   1  15   2        634.76        637.09        12.36 o                         
  -9  16   2        450.36        490.89        12.37 o                         
  -8  16   2        334.85        354.45        10.27 o                         
  -7  16   2        543.66        577.53        13.09 o                         
  -6  16   2        304.92        315.68         8.03 o                         
  -5  16   2        314.35        333.42         7.49 o                         
  -4  16   2        111.58        115.47         5.77 o                         
  -3  16   2         20.07         21.87         2.55 o                         
  -2  16   2          0.07         -0.25         2.09 o                         
  -1  16   2         57.36         63.13         5.35 o                         
   2 -17   3        176.19        172.75         6.20 o                         
   3 -17   3        140.88        146.78         7.20 o                         
   4 -17   3        400.89        406.39         9.57 o                         
   5 -17   3        594.29        571.49        11.58 o                         
   6 -17   3        503.78        532.11        12.68 o                         
  -1 -16   3        212.83        190.16         7.30 o                         
   0 -16   3         22.06         24.17         2.75 o                         
   1 -16   3         57.45         61.67         3.50 o                         
   2 -16   3          0.75          1.47         1.98 o                         
   3 -16   3          4.12          2.15         2.09 o                         
   4 -16   3         34.31         29.34         3.17 o                         
   5 -16   3          1.50         -1.51         2.21 o                         
   6 -16   3          0.43         -2.41         2.41 o                         
   7 -16   3        138.24        155.01         7.26 o                         
   8 -16   3        105.92        118.20         6.74 o                         
   9 -16   3         85.99         97.63         6.19 o                         
  -3 -15   3        226.57        219.31         9.12 o                         
  -2 -15   3        408.65        380.90        10.11 o                         
  -1 -15   3        835.49        806.28        13.11 o                         
   0 -15   3        757.88        706.59        10.41 o                         
   1 -15   3        929.51        927.90        12.54 o                         
   2 -15   3        497.74        504.39         8.21 o                         
   3 -15   3        912.39        916.17        13.35 o                         
   4 -15   3        472.79        505.57        10.21 o                         
   5 -15   3        896.01        853.93        14.30 o                         
   6 -15   3        315.19        311.98         9.19 o                         
   7 -15   3         77.68         71.03         5.13 o                         
   8 -15   3         81.00         79.44         5.48 o                         
   9 -15   3        208.72        224.17         8.50 o                         
  10 -15   3         58.77         54.36         4.94 o                         
  -4 -14   3        284.85        271.45         8.89 o                         
  -3 -14   3        133.13        139.43         6.79 o                         
  -2 -14   3          0.38         -2.07         2.07 o                         
  -1 -14   3         12.44         14.39         2.28 o                         
   0 -14   3         69.61         66.22         3.21 o                         
   1 -14   3          0.77         -0.14         1.52 o                         
   2 -14   3          1.78          1.59         1.43 o                         
   3 -14   3          6.70          6.13         2.23 o                         
   4 -14   3          9.99         11.46         2.35 o                         
   5 -14   3         96.83         92.49         4.55 o                         
   6 -14   3        311.57        317.39         7.73 o                         
   7 -14   3        745.60        746.49        12.74 o                         
   8 -14   3        541.90        545.13        15.78 o                         
   9 -14   3        342.43        339.25        10.03 o                         
  10 -14   3        145.10        141.16         7.04 o                         
  11 -14   3        414.90        431.33        12.78 o                         
  -5 -13   3        600.70        590.59        13.33 o                         
  -4 -13   3        514.39        510.28        10.41 o                         
  -3 -13   3        513.54        505.68        10.11 o                         
  -2 -13   3        456.28        468.15        10.97 o                         
  -1 -13   3        412.39        407.74         6.99 o                         
   0 -13   3       1006.68       1032.84        13.15 o                         
   1 -13   3       1219.90       1205.93        14.73 o                         
   2 -13   3        835.14        826.22        10.24 o                         
   3 -13   3        243.24        246.32         5.59 o                         
   4 -13   3         14.66         15.73         2.36 o                         
   5 -13   3         22.26         18.43         2.50 o                         
   6 -13   3         97.31         98.43         5.37 o                         
   7 -13   3        179.74        168.65         4.62 o                         
   8 -13   3         93.92         86.84         5.28 o                         
   9 -13   3        256.63        264.42         8.53 o                         
  10 -13   3         33.37         37.23         4.01 o                         
  11 -13   3          4.71          4.72         2.95 o                         
  12 -13   3         26.83         31.84         5.89 o                         
  -7 -12   3         91.41         93.33         5.99 o                         
  -6 -12   3          4.82          6.75         3.05 o                         
  -5 -12   3         96.20         92.25         4.75 o                         
  -4 -12   3          8.63          8.61         2.48 o                         
  -3 -12   3          9.03          3.98         2.13 o                         
  -2 -12   3         15.73         12.55         2.01 o                         
  -1 -12   3         87.88         88.08         3.23 o                         
   0 -12   3        128.54        144.72         3.98 o                         
   1 -12   3        386.04        369.54         5.89 o                         
   2 -12   3        241.89        234.94         4.38 o                         
   3 -12   3       1874.28       1844.86        21.82 o                         
   4 -12   3         20.10         21.79         2.69 o                         
   5 -12   3         20.63         24.65         2.64 o                         
   6 -12   3        179.52        188.98         4.84 o                         
   7 -12   3        832.85        835.06        11.94 o                         
   8 -12   3       1476.27       1473.26        23.01 o                         
   9 -12   3        598.71        630.72        13.21 o                         
  10 -12   3        287.01        315.75         9.24 o                         
  11 -12   3        112.59        115.12         7.41 o                         
  12 -12   3        312.31        314.83         9.74 o                         
  -8 -11   3        220.03        225.25         9.30 o                         
  -7 -11   3        198.47        199.01         7.84 o                         
  -6 -11   3        130.83        121.11         5.44 o                         
  -5 -11   3        358.28        345.43         8.19 o                         
  -4 -11   3        134.33        147.52         5.28 o                         
  -3 -11   3        158.22        157.53         5.21 o                         
  -2 -11   3        328.69        309.35         5.16 o                         
  -1 -11   3       2024.56       2026.46        22.02 o                         
   0 -11   3        176.13        179.08         4.02 o                         
   1 -11   3          2.45          4.28         1.23 o                         
   2 -11   3          9.91          7.42         1.23 o                         
   3 -11   3         79.32         73.87         3.20 o                         
   4 -11   3        657.22        647.30        10.65 o                         
   5 -11   3        827.12        830.82        14.07 o                         
   6 -11   3        490.26        532.66         8.89 o                         
   7 -11   3        345.98        339.02         6.30 o                         
   8 -11   3         22.81         21.38         3.03 o                         
   9 -11   3         97.67         87.55         5.41 o                         
  10 -11   3         60.59         65.69         4.72 o                         
  11 -11   3         59.97         76.69         6.21 o                         
  12 -11   3         20.46         21.60         3.44 o                         
  13 -11   3          1.22         -2.92         3.24 o                         
  -8 -10   3        305.48        316.51         8.37 o                         
  -7 -10   3         79.19         74.24         4.40 o                         
  -6 -10   3        466.24        486.03         9.97 o                         
  -5 -10   3        154.07        154.04         5.40 o                         
  -4 -10   3         32.82         29.57         2.75 o                         
  -3 -10   3         42.30         56.84         3.40 o                         
  -2 -10   3         41.14         45.15         2.29 o                         
  -1 -10   3         23.71         17.77         1.79 o                         
   0 -10   3          1.76          3.88         1.16 o                         
   1 -10   3         50.29         47.58         2.16 o                         
   2 -10   3         97.26         98.18         2.56 o                         
   3 -10   3         38.06         36.45         2.15 o                         
   4 -10   3        245.40        264.81         5.40 o                         
   5 -10   3        544.58        552.37         9.01 o                         
   6 -10   3         13.83         16.55         1.67 o                         
   7 -10   3         58.33         60.79         4.41 o                         
   8 -10   3        170.37        169.29         6.71 o                         
   9 -10   3        147.39        148.44         6.51 o                         
  10 -10   3         60.66         64.20         3.54 o                         
  11 -10   3         85.58         85.77         4.28 o                         
  12 -10   3        130.50        137.88         5.88 o                         
  13 -10   3        179.96        181.13         7.16 o                         
  -9  -9   3         22.98         30.92         3.38 o                         
  -8  -9   3          7.97         13.58         2.66 o                         
  -7  -9   3        244.85        256.57         7.14 o                         
  -6  -9   3         50.55         49.72         3.49 o                         
  -5  -9   3        818.97        801.41        12.99 o                         
  -4  -9   3          1.09          2.16         1.85 o                         
  -3  -9   3        270.17        260.00         6.14 o                         
  -2  -9   3          5.93          4.73         1.15 o                         
  -1  -9   3        573.69        547.31         6.54 o                         
   0  -9   3        328.10        366.43         5.13 o                         
   1  -9   3       1701.44       1743.47        17.54 o                         
   2  -9   3       1999.72       2037.11        21.58 o                         
   3  -9   3       1962.97       1956.74        20.63 o                         
   4  -9   3        143.78        143.90         3.98 o                         
   5  -9   3         18.66          8.82         1.38 o                         
   6  -9   3        701.61        705.78         9.92 o                         
   7  -9   3       1551.93       1549.77        19.69 o                         
   8  -9   3        872.30        893.07        16.46 o                         
   9  -9   3         75.07         76.51         3.33 o                         
  10  -9   3          8.44          8.20         1.89 o                         
  11  -9   3          4.31          5.69         2.09 o                         
  12  -9   3          3.73          1.28         2.22 o                         
  13  -9   3          0.20         -1.71         2.55 o                         
 -10  -8   3        411.38        422.10         9.92 o                         
  -9  -8   3        272.73        269.93         7.63 o                         
  -8  -8   3        491.89        502.44        10.25 o                         
  -7  -8   3        974.62        986.24        15.45 o                         
  -6  -8   3        344.44        368.20         8.30 o                         
  -5  -8   3        870.17        909.70        13.84 o                         
  -4  -8   3         55.76         68.34         3.44 o                         
  -3  -8   3         55.34         57.64         2.30 o                         
  -2  -8   3        578.35        573.86         6.84 o                         
  -1  -8   3        880.05        855.17         8.82 o                         
   0  -8   3        241.79        248.72         3.58 o                         
   1  -8   3        503.31        503.82         5.38 o                         
   2  -8   3        705.68        713.90         8.39 o                         
   3  -8   3        754.29        826.66         9.36 o                         
   4  -8   3        130.32        121.07         3.09 o                         
   5  -8   3        167.53        168.89         4.13 o                         
   6  -8   3        184.08        191.05         4.42 o                         
   7  -8   3        672.68        676.68         8.15 o                         
   8  -8   3         72.85         64.04         2.47 o                         
   9  -8   3        329.46        315.22         6.35 o                         
  10  -8   3         10.96         11.91         2.18 o                         
  11  -8   3        138.56        150.84         5.43 o                         
  12  -8   3         99.97         87.17         3.89 o                         
  13  -8   3        145.96        143.67         5.91 o                         
 -11  -7   3         74.12         80.26         5.72 o                         
 -10  -7   3          8.03          7.42         2.61 o                         
  -9  -7   3        102.88        112.27         5.15 o                         
  -8  -7   3         25.51         26.86         2.87 o                         
  -7  -7   3        420.07        412.96         8.64 o                         
  -6  -7   3        776.87        786.47        12.51 o                         
  -5  -7   3       1215.30       1243.51        17.09 o                         
  -4  -7   3       1240.61       1216.29        15.20 o                         
  -3  -7   3        153.28        188.11         3.70 o                         
  -2  -7   3       1924.57       1939.05        17.39 o                         
  -1  -7   3       2354.70       2352.44        19.80 o                         
   0  -7   3       4002.07       3814.54        30.46 o                         
   1  -7   3       2076.34       2026.56        16.54 o                         
   2  -7   3       1829.64       1728.48        15.64 o                         
   3  -7   3       2451.22       2466.40        24.98 o                         
   4  -7   3       2150.28       2087.77        21.64 o                         
   5  -7   3       3370.72       3366.18        36.03 o                         
   6  -7   3         94.81        112.48         2.60 o                         
   7  -7   3       2367.62       2318.06        22.81 o                         
   8  -7   3        301.59        308.65         4.86 o                         
   9  -7   3        329.12        339.26         5.56 o                         
  10  -7   3        306.12        281.85         5.06 o                         
  11  -7   3         15.44         14.34         1.87 o                         
  12  -7   3          9.14         11.35         2.58 o                         
  13  -7   3          6.83          7.46         2.37 o                         
 -11  -6   3        518.51        519.99        11.97 o                         
 -10  -6   3       1164.80       1153.58        17.91 o                         
  -9  -6   3        665.15        696.64        12.35 o                         
  -8  -6   3        766.78        800.11        13.72 o                         
  -7  -6   3        403.75        413.87         8.45 o                         
  -6  -6   3       1305.56       1319.50        17.99 o                         
  -5  -6   3       1864.56       1929.58        24.01 o                         
  -4  -6   3        270.87        263.34         4.90 o                         
  -3  -6   3        339.27        327.34         4.76 o                         
  -2  -6   3       1947.49       1889.61        15.55 o                         
  -1  -6   3        281.85        307.60         3.53 o                         
   0  -6   3       5430.95       5678.23        41.78 o                         
   1  -6   3         89.60         91.39         1.79 o                         
   2  -6   3         21.01         17.23         1.03 o                         
   3  -6   3       1057.18       1077.48        10.22 o                         
   4  -6   3       1275.88       1168.74        12.24 o                         
   5  -6   3        401.87        365.91         5.12 o                         
   6  -6   3        651.58        662.38         7.86 o                         
   7  -6   3         11.14         11.77         1.13 o                         
   8  -6   3       1087.94       1106.19        11.72 o                         
   9  -6   3        137.68        150.23         3.60 o                         
  10  -6   3       2621.76       2552.65        25.81 o                         
  11  -6   3        483.15        471.78         7.93 o                         
  12  -6   3        571.02        598.82        10.31 o                         
  13  -6   3        303.98        306.42         6.70 o                         
 -12  -5   3          1.10         -3.05         3.05 o                         
 -11  -5   3         39.30         37.16         3.38 o                         
 -10  -5   3        350.10        355.99         8.71 o                         
  -9  -5   3        794.21        784.64        13.09 o                         
  -8  -5   3        606.30        601.51        10.95 o                         
  -7  -5   3       1091.11       1099.28        14.45 o                         
  -6  -5   3        205.53        220.07         5.21 o                         
  -5  -5   3       4774.40       4826.03        44.60 o                         
  -4  -5   3       1921.00       1954.89        19.27 o                         
  -3  -5   3       7395.07       7380.65        60.54 o                         
  -2  -5   3        585.85        546.72         5.38 o                         
  -1  -5   3       5405.56       5095.79        37.50 o                         
   0  -5   3       2244.40       2180.42        24.84 o                         
   1  -5   3       8416.09       7909.59        61.74 o                         
   2  -5   3       2635.89       2499.54        22.63 o                         
   3  -5   3       1382.60       1266.09        11.16 o                         
   4  -5   3       5403.26       5388.61        39.74 o                         
   5  -5   3       2225.18       2206.53        18.52 o                         
   6  -5   3       1350.56       1302.29        12.36 o                         
   7  -5   3        710.84        710.92         8.12 o                         
   8  -5   3        146.45        125.28         3.66 o                         
   9  -5   3         40.54         43.66         2.24 o                         
  10  -5   3          0.09          0.45         1.47 o                         
  11  -5   3         32.62         35.33         2.77 o                         
  12  -5   3         18.43         19.07         2.31 o                         
  13  -5   3          3.20         10.91         2.25 o                         
 -12  -4   3        638.48        652.25        14.48 o                         
 -11  -4   3        644.44        662.10        14.06 o                         
 -10  -4   3        303.44        299.67         6.62 o                         
  -9  -4   3        198.93        191.48         4.19 o                         
  -8  -4   3         50.88         53.88         2.52 o                         
  -7  -4   3       3026.02       2978.03        30.47 o                         
  -6  -4   3       2180.86       2193.88        25.52 o                         
  -5  -4   3       1855.58       1824.44        18.17 o                         
  -4  -4   3        384.04        428.86         5.13 o                         
  -3  -4   3         28.15         22.52         1.10 o                         
  -2  -4   3       2343.63       2303.47        18.24 o                         
  -1  -4   3       1360.33       1425.16        11.22 o                         
   0  -4   3       1346.62       1301.79        10.23 o                         
   1  -4   3         83.54        108.51         2.11 o                         
   2  -4   3       4854.97       4868.08        38.40 o                         
   3  -4   3       2531.65       2496.50        24.95 o                         
   4  -4   3       1037.49       1014.86         8.55 o                         
   5  -4   3       1351.32       1275.59        11.39 o                         
   6  -4   3        192.72        172.48         2.96 o                         
   7  -4   3       3011.88       2982.75        27.25 o                         
   8  -4   3       2246.79       2236.05        23.76 o                         
   9  -4   3       1261.52       1290.82        15.36 o                         
  10  -4   3        692.79        719.25        11.03 o                         
  11  -4   3        822.26        864.80        12.04 o                         
  12  -4   3        713.04        690.28        10.68 o                         
  13  -4   3        410.60        391.12         7.83 o                         
 -13  -3   3         70.58         64.21         5.20 o                         
 -12  -3   3        169.97        169.10         8.25 o                         
 -11  -3   3        535.76        520.64        10.14 o                         
 -10  -3   3        596.03        613.89        10.86 o                         
  -9  -3   3        823.26        814.31        10.59 o                         
  -8  -3   3        385.86        389.31         6.15 o                         
  -7  -3   3       2243.68       2246.50        23.47 o                         
  -6  -3   3       1261.75       1189.97        13.34 o                         
  -5  -3   3        325.25        285.28         4.21 o                         
  -4  -3   3       8426.90       8243.86        64.59 o                         
  -3  -3   3       2616.81       2522.21        20.67 o                         
  -2  -3   3      11475.29      11052.46        79.49 o                         
  -1  -3   3        163.42        200.56         2.35 o                         
   0  -3   3      15286.96      14376.75       170.30 o                         
   1  -3   3       7044.33       7017.93        70.34 o                         
   2  -3   3       5745.99       5350.16        38.93 o                         
   3  -3   3       2727.67       2589.80        19.55 o                         
   4  -3   3        103.09         69.96         1.52 o                         
   5  -3   3       1189.47       1221.00        10.29 o                         
   6  -3   3         42.90         47.69         1.75 o                         
   7  -3   3          0.55          2.33         1.05 o                         
   8  -3   3        121.01        115.69         3.44 o                         
   9  -3   3         82.16         83.27         3.26 o                         
  10  -3   3         49.20         47.26         2.78 o                         
  11  -3   3         11.12          9.84         1.87 o                         
  12  -3   3         43.09         43.26         2.91 o                         
  13  -3   3          2.30          4.59         2.24 o                         
 -13  -2   3        137.71        132.84         7.67 o                         
 -12  -2   3        127.53        123.34         5.21 o                         
 -11  -2   3        457.77        478.82         9.69 o                         
 -10  -2   3         86.59         78.73         3.90 o                         
  -9  -2   3       1232.18       1218.66        17.12 o                         
  -8  -2   3         82.55         90.95         2.88 o                         
  -7  -2   3         72.14         80.29         2.37 o                         
  -6  -2   3        216.60        212.93         3.70 o                         
  -5  -2   3        562.19        648.64         6.78 o                         
  -4  -2   3        505.19        518.89         5.32 o                         
  -3  -2   3       3462.18       3536.44        27.11 o                         
  -2  -2   3        458.30        476.97         7.14 o                         
  -1  -2   3       2148.37       2186.04        16.99 o                         
   0  -2   3       1728.52       1885.86        15.80 o                         
   1  -2   3       1205.71       1411.47        11.52 o                         
   2  -2   3        238.56        249.85         2.79 o                         
   3  -2   3       1894.79       1860.17        14.36 o                         
   4  -2   3       3053.02       2937.30        23.07 o                         
   5  -2   3       1983.91       1924.64        16.70 o                         
   6  -2   3       2860.78       2848.91        23.91 o                         
   7  -2   3       1423.78       1385.49        14.82 o                         
   8  -2   3        947.69        971.02        12.10 o                         
   9  -2   3         37.45         40.57         2.41 o                         
  10  -2   3        600.11        606.16         9.25 o                         
  11  -2   3         42.86         39.89         2.88 o                         
  12  -2   3        466.58        476.45         8.58 o                         
  13  -2   3         40.95         39.97         3.12 o                         
 -13  -1   3         21.10         20.69         3.02 o                         
 -12  -1   3        182.85        165.60         5.99 o                         
 -11  -1   3        273.30        298.99         7.43 o                         
 -10  -1   3         54.08         60.39         4.33 o                         
  -9  -1   3        992.81        987.60        14.44 o                         
  -8  -1   3         88.40         98.34         3.96 o                         
  -7  -1   3        388.75        414.73         6.55 o                         
  -6  -1   3        284.17        298.93         4.38 o                         
  -5  -1   3       5633.47       5532.05        43.87 o                         
  -4  -1   3       3851.83       3979.34        29.42 o                         
  -3  -1   3       8374.33       7903.36        79.97 o                         
  -2  -1   3       6250.42       6295.05        45.44 o                         
  -1  -1   3          6.03         15.14         0.96 o                         
   0  -1   3       2004.69       2024.42        16.86 o                         
   1  -1   3       3880.78       3830.11        28.90 o                         
   2  -1   3       3099.68       3074.68        24.38 o                         
   3  -1   3        669.42        615.57         5.52 o                         
   4  -1   3         13.77         23.45         1.02 o                         
   5  -1   3        182.03        155.95         2.54 o                         
   6  -1   3         15.07         22.82         1.40 o                         
   7  -1   3         52.94         55.49         2.43 o                         
   8  -1   3        809.70        867.41        11.14 o                         
   9  -1   3          1.66          2.30         1.48 o                         
  10  -1   3         61.39         63.53         3.55 o                         
  11  -1   3         45.51         49.75         3.42 o                         
  12  -1   3          0.22         -0.38         1.86 o                         
  13  -1   3         82.05         94.69         4.39 o                         
 -14   0   3          2.22         -0.15         3.30 o                         
 -13   0   3        140.89        147.08         5.85 o                         
 -12   0   3        473.39        469.77         9.81 o                         
 -11   0   3        145.63        139.97         4.60 o                         
 -10   0   3       2397.81       2402.17        25.86 o                         
  -9   0   3        271.07        267.53         5.15 o                         
  -8   0   3         66.07         81.18         2.78 o                         
  -7   0   3        711.79        766.12         8.92 o                         
  -6   0   3         23.04         24.24         1.34 o                         
  -5   0   3       2416.60       2397.99        19.90 o                         
  -4   0   3          0.31          3.28         0.69 o                         
  -3   0   3       5940.80       5925.56        46.23 o                         
  -2   0   3       3916.32       3992.32        29.06 o                         
  -1   0   3      11946.21      11639.08       113.32 o                         
   0   0   3          4.18         18.14         0.68 o                         
   1   0   3       1094.83       1194.60         9.60 o                         
   2   0   3       1672.93       1674.94        12.90 o                         
   3   0   3       3863.43       4163.04        34.39 o                         
   4   0   3       1712.53       1773.75        14.60 o                         
   5   0   3         79.12         92.85         2.13 o                         
   6   0   3         26.76         23.22         1.46 o                         
   7   0   3         74.04         87.54         2.83 o                         
   8   0   3        623.59        626.14         8.87 o                         
   9   0   3         28.22         31.26         2.23 o                         
  10   0   3          3.30          1.85         2.21 o                         
  11   0   3         42.84         50.43         2.98 o                         
  12   0   3        107.93        109.26         4.37 o                         
 -14   1   3         18.05         15.96         2.99 o                         
 -13   1   3          5.05          1.61         2.03 o                         
 -12   1   3         54.74         61.77         3.49 o                         
 -11   1   3         46.86         45.35         2.94 o                         
 -10   1   3        398.85        403.74         7.43 o                         
  -9   1   3        459.69        464.96         8.50 o                         
  -8   1   3         57.39         54.95         2.27 o                         
  -7   1   3        358.98        368.48         5.26 o                         
  -6   1   3       2722.15       2815.71        24.35 o                         
  -5   1   3         37.48         17.20         1.06 o                         
  -4   1   3        861.61        864.93        10.45 o                         
  -3   1   3      11296.03      10905.66        78.24 o                         
  -2   1   3       6645.01       6880.72        51.34 o                         
  -1   1   3      15756.45      15369.18       150.22 o                         
   0   1   3        385.14        341.68         3.42 o                         
   1   1   3      11941.31      12328.43       113.27 o                         
   2   1   3       2321.20       2053.01        16.25 o                         
   3   1   3       2094.39       2068.07        16.97 o                         
   4   1   3       7756.74       7800.77        57.02 o                         
   5   1   3        779.64        788.89         8.13 o                         
   6   1   3       1604.35       1569.84        15.40 o                         
   7   1   3          2.11          2.81         1.16 o                         
   8   1   3         15.45         22.30         1.73 o                         
   9   1   3         99.49         97.76         3.53 o                         
  10   1   3         50.64         55.03         3.31 o                         
  11   1   3         85.28         87.46         6.31 o                         
  12   1   3         17.08         17.22         3.03 o                         
 -14   2   3        103.41         90.08         4.68 o                         
 -13   2   3        651.94        639.85        10.95 o                         
 -12   2   3        725.31        695.28        11.24 o                         
 -11   2   3       1651.18       1632.53        20.38 o                         
 -10   2   3        367.70        420.55         7.58 o                         
  -9   2   3       2680.07       2711.50        30.09 o                         
  -8   2   3       1807.61       1725.38        17.65 o                         
  -7   2   3       1032.48        975.18        10.69 o                         
  -6   2   3        703.93        630.67         7.31 o                         
  -5   2   3       3068.15       3101.17        25.18 o                         
  -4   2   3       3017.99       3101.70        23.11 o                         
  -3   2   3        475.11        455.81         4.40 o                         
  -2   2   3        889.35        927.58         7.67 o                         
  -1   2   3          0.61          2.05         0.42 o                         
   0   2   3        351.35        382.02         4.53 o                         
   1   2   3        221.58        243.75         2.74 o                         
   2   2   3        266.37        244.03         3.09 o                         
   3   2   3       1897.13       1958.56        15.34 o                         
   4   2   3         65.39         52.24         1.73 o                         
   5   2   3          2.74          1.22         0.81 o                         
   6   2   3        427.26        427.91         5.70 o                         
   7   2   3         29.23         28.75         1.81 o                         
   8   2   3        309.70        329.54         5.94 o                         
   9   2   3        166.68        169.51         4.39 o                         
  10   2   3         85.37         92.82         4.72 o                         
  11   2   3        345.70        337.54         7.41 o                         
  12   2   3        625.78        625.96        16.06 o                         
 -14   3   3         31.86         35.16         3.48 o                         
 -13   3   3        142.09        153.78         5.27 o                         
 -12   3   3         12.22          7.98         2.37 o                         
 -11   3   3         32.27         36.71         2.56 o                         
 -10   3   3         32.42         46.86         2.53 o                         
  -9   3   3        601.54        566.78         9.38 o                         
  -8   3   3       1271.80       1223.10        14.90 o                         
  -7   3   3          4.64          6.93         1.28 o                         
  -6   3   3       6053.22       6287.43        49.56 o                         
  -5   3   3       2830.71       2831.79        25.52 o                         
  -4   3   3      11363.11      11216.01        80.76 o                         
  -3   3   3       1648.59       1626.58        13.00 o                         
  -2   3   3       7324.90       7298.42        52.78 o                         
  -1   3   3       3943.79       3825.15        29.11 o                         
   0   3   3       3623.48       3650.64        29.11 o                         
   1   3   3       9103.02       8592.61        67.34 o                         
   2   3   3       1802.39       1970.04        16.63 o                         
   3   3   3       4480.18       4277.89        37.20 o                         
   4   3   3        607.48        639.04         7.32 o                         
   5   3   3       1307.98       1250.09        12.53 o                         
   6   3   3        300.65        288.62         4.41 o                         
   7   3   3        245.29        271.82         4.49 o                         
   8   3   3        588.75        607.25        10.08 o                         
   9   3   3        110.68        113.71         4.96 o                         
  10   3   3        140.59        138.06         4.96 o                         
  11   3   3          1.01          1.69         2.41 o                         
 -14   4   3        373.91        355.89         7.95 o                         
 -13   4   3        669.55        666.11        11.07 o                         
 -12   4   3        961.36       1004.62        13.16 o                         
 -11   4   3       1656.73       1590.05        22.14 o                         
 -10   4   3       3091.88       3080.48        31.82 o                         
  -9   4   3       1043.18       1100.07        12.95 o                         
  -8   4   3         89.69         85.65         2.43 o                         
  -7   4   3        975.12       1032.74        11.73 o                         
  -6   4   3        644.63        573.92         6.62 o                         
  -5   4   3        243.95        261.46         3.83 o                         
  -4   4   3       2855.80       2987.81        22.49 o                         
  -3   4   3         21.84         32.57         1.08 o                         
  -2   4   3          0.00          3.41         0.61 o                         
  -1   4   3         53.83         60.72         1.34 o                         
   0   4   3       2717.95       2817.66        22.97 o                         
   1   4   3       2395.34       2585.50        21.39 o                         
   2   4   3        866.44        839.63        10.47 o                         
   3   4   3        568.59        596.37         7.53 o                         
   4   4   3        584.71        577.36         6.54 o                         
   5   4   3        309.89        295.92         4.26 o                         
   6   4   3       2874.30       2878.28        29.61 o                         
   7   4   3        768.30        771.91        11.61 o                         
   8   4   3       1061.22       1089.03        15.88 o                         
   9   4   3        856.75        873.78        14.32 o                         
  10   4   3        414.63        401.04         9.22 o                         
  11   4   3        281.43        309.31        11.03 o                         
 -14   5   3          2.00         -0.51         2.44 o                         
 -13   5   3        168.92        183.15         6.28 o                         
 -12   5   3         35.87         37.89         3.19 o                         
 -11   5   3        461.40        448.75        10.28 o                         
 -10   5   3        222.83        237.00         6.10 o                         
  -9   5   3       1888.50       1976.19        21.19 o                         
  -8   5   3       1416.61       1425.00        22.19 o                         
  -7   5   3       7361.99       7525.83        71.65 o                         
  -6   5   3       7555.54       7516.54        67.64 o                         
  -5   5   3       7112.11       7038.23        60.32 o                         
  -4   5   3       7732.74       7999.42        58.26 o                         
  -3   5   3       2207.13       2087.52        16.76 o                         
  -2   5   3       4568.00       4308.93        33.05 o                         
  -1   5   3       3609.29       3552.00        26.59 o                         
   0   5   3       8279.94       8281.85        64.95 o                         
   1   5   3         71.25         39.89         2.49 o                         
   2   5   3       5667.83       5768.25        55.28 o                         
   3   5   3       1429.34       1424.74        15.49 o                         
   4   5   3       1159.33       1156.44        13.19 o                         
   5   5   3        273.17        321.82         5.68 o                         
   6   5   3        718.31        700.08        11.10 o                         
   7   5   3         86.72         88.64         3.51 o                         
   8   5   3        233.22        241.05         6.54 o                         
   9   5   3          3.57          1.27         2.13 o                         
  10   5   3         43.93         53.43         4.68 o                         
 -14   6   3        360.64        378.58         9.75 o                         
 -13   6   3         69.02         60.59         4.01 o                         
 -12   6   3        179.37        188.76         6.52 o                         
 -11   6   3        927.76        932.11        14.52 o                         
 -10   6   3       1059.46       1057.03        17.95 o                         
  -9   6   3        802.68        838.04        10.59 o                         
  -8   6   3         30.57         41.36         2.16 o                         
  -7   6   3        831.52        836.08         9.75 o                         
  -6   6   3        164.76        144.82         3.01 o                         
  -5   6   3       2136.26       2188.47        20.23 o                         
  -4   6   3       1403.29       1552.63        13.45 o                         
  -3   6   3          5.36          2.54         0.68 o                         
  -2   6   3         26.02         23.64         1.07 o                         
  -1   6   3        420.59        406.35         4.52 o                         
   0   6   3         40.80         40.18         1.69 o                         
   1   6   3       4954.45       4954.53        47.92 o                         
   2   6   3       1334.82       1405.51        15.40 o                         
   3   6   3       3779.62       3773.60        35.21 o                         
   4   6   3         50.16         63.00         2.82 o                         
   5   6   3        812.70        886.17        14.84 o                         
   6   6   3        720.85        705.15        13.14 o                         
   7   6   3       1018.13       1051.25        17.83 o                         
   8   6   3        721.00        713.25        14.22 o                         
   9   6   3        879.68        908.93        17.24 o                         
  10   6   3        434.19        448.98        13.49 o                         
 -14   7   3         47.38         44.40         3.80 o                         
 -13   7   3        116.12        106.04         5.03 o                         
 -12   7   3        379.01        375.48         8.39 o                         
 -11   7   3        512.59        491.75         8.41 o                         
 -10   7   3       1627.16       1591.15        18.12 o                         
  -9   7   3        884.09        932.82        11.65 o                         
  -8   7   3       7561.70       7637.39        73.31 o                         
  -7   7   3       1482.28       1492.70        16.50 o                         
  -6   7   3       3199.35       3234.16        30.70 o                         
  -5   7   3        434.07        419.33         5.71 o                         
  -4   7   3       1916.38       1846.47        16.54 o                         
  -3   7   3       2315.12       2339.57        20.44 o                         
  -2   7   3       2942.71       2959.83        25.41 o                         
  -1   7   3       2723.45       2616.74        22.73 o                         
   0   7   3       1508.24       1537.32        16.66 o                         
   1   7   3        997.48        985.17        11.62 o                         
   2   7   3        543.08        553.46        11.36 o                         
   3   7   3        157.50        176.37         4.58 o                         
   4   7   3        156.16        145.06         5.26 o                         
   5   7   3        393.60        402.17         9.47 o                         
   6   7   3         79.21         82.13         5.20 o                         
   7   7   3        103.21        105.23         6.23 o                         
   8   7   3         49.30         43.92         4.15 o                         
   9   7   3         25.25         15.91         3.62 o                         
 -14   8   3        273.27        294.21         9.52 o                         
 -13   8   3        143.46        157.88         5.71 o                         
 -12   8   3        299.50        299.44         6.29 o                         
 -11   8   3        195.54        194.11         4.50 o                         
 -10   8   3        421.49        443.32         8.74 o                         
  -9   8   3        186.57        167.69         5.10 o                         
  -8   8   3        163.88        174.35         6.14 o                         
  -7   8   3         22.94         27.46         2.35 o                         
  -6   8   3        210.85        213.82         4.14 o                         
  -5   8   3         73.34         78.60         2.72 o                         
  -4   8   3         65.42         75.13         2.05 o                         
  -3   8   3        987.77       1047.35        10.34 o                         
  -2   8   3        570.96        574.96         7.31 o                         
  -1   8   3        715.12        669.25         8.47 o                         
   0   8   3         74.10         81.98         5.14 o                         
   1   8   3        468.19        478.51         7.00 o                         
   2   8   3       1348.35       1341.36        15.30 o                         
   3   8   3        175.64        186.20         6.34 o                         
   4   8   3        457.38        454.33         9.85 o                         
   5   8   3        111.74        107.05         5.24 o                         
   6   8   3        863.08        907.81        16.43 o                         
   7   8   3        549.13        536.40        12.25 o                         
   8   8   3        331.17        334.95        10.56 o                         
 -14   9   3         19.51         13.37         3.43 o                         
 -13   9   3        236.78        225.33         8.18 o                         
 -12   9   3        343.79        335.54         7.97 o                         
 -11   9   3        356.80        359.96         8.11 o                         
 -10   9   3         72.63         64.99         3.68 o                         
  -9   9   3        380.03        366.61         8.23 o                         
  -8   9   3        196.53        197.67         5.48 o                         
  -7   9   3       1256.42       1303.33        21.50 o                         
  -6   9   3        376.83        390.38         7.47 o                         
  -5   9   3        819.33        804.44         9.97 o                         
  -4   9   3       1193.29       1235.01        12.87 o                         
  -3   9   3        265.65        295.76         4.87 o                         
  -2   9   3        479.80        467.32         6.58 o                         
  -1   9   3         14.01         17.83         1.76 o                         
   0   9   3       1865.19       1879.09        32.38 o                         
   1   9   3        553.80        544.61         8.42 o                         
   2   9   3        376.92        367.83         8.20 o                         
   3   9   3         15.91         19.40         2.20 o                         
   4   9   3         71.06         69.27         4.43 o                         
   5   9   3         22.00         28.49         3.35 o                         
   6   9   3         13.58         16.05         3.11 o                         
   7   9   3         18.97         17.71         3.57 o                         
 -14  10   3        590.69        612.15        14.14 o                         
 -13  10   3        108.67        108.10         6.26 o                         
 -12  10   3        189.63        170.26         5.91 o                         
 -11  10   3        376.34        375.17         8.49 o                         
 -10  10   3        103.50        111.52         4.73 o                         
  -9  10   3        270.06        287.46         7.00 o                         
  -8  10   3         77.80         75.49         3.86 o                         
  -7  10   3        327.49        310.64         6.93 o                         
  -6  10   3          6.01          6.41         1.42 o                         
  -5  10   3          6.82         10.15         1.30 o                         
  -4  10   3         16.88         32.63         1.90 o                         
  -3  10   3         16.50         15.97         1.59 o                         
  -2  10   3          0.49          2.26         1.06 o                         
  -1  10   3        190.22        190.39         4.67 o                         
   0  10   3         57.53         66.49         3.65 o                         
   1  10   3          6.35          7.28         1.50 o                         
   2  10   3         16.25         17.93         2.33 o                         
   3  10   3        410.09        391.48         7.56 o                         
   4  10   3        227.67        231.26         7.52 o                         
   5  10   3        295.49        311.30         9.04 o                         
   6  10   3         22.09         13.61         3.26 o                         
   7  10   3        618.07        660.08        14.55 o                         
 -13  11   3          0.57          2.90         3.51 o                         
 -12  11   3          4.28          9.03         2.48 o                         
 -11  11   3         48.29         46.23         3.51 o                         
 -10  11   3         65.58         69.59         4.82 o                         
  -9  11   3          4.25          3.22         1.99 o                         
  -8  11   3        349.31        380.56         8.19 o                         
  -7  11   3        895.31        891.32        13.81 o                         
  -6  11   3        589.88        609.67         8.56 o                         
  -5  11   3        728.73        720.72         9.58 o                         
  -4  11   3        873.11        911.62        11.58 o                         
  -3  11   3         27.09         28.30         1.93 o                         
  -2  11   3        895.55        889.97        12.46 o                         
  -1  11   3        277.24        259.90         5.71 o                         
   0  11   3       1031.00       1010.82        13.79 o                         
   1  11   3       1170.99       1112.01        14.83 o                         
   2  11   3        505.12        490.66         9.69 o                         
   3  11   3        230.45        251.37         7.86 o                         
   4  11   3         43.43         44.41         4.14 o                         
   5  11   3        174.09        188.13         7.53 o                         
   6  11   3         36.63         31.14         4.55 o                         
 -13  12   3        307.98        282.09         8.66 o                         
 -12  12   3        725.56        746.23        13.64 o                         
 -11  12   3        313.86        337.50         8.51 o                         
 -10  12   3        300.18        295.34         7.62 o                         
  -9  12   3        179.22        180.57         5.88 o                         
  -8  12   3        263.43        271.82         6.97 o                         
  -7  12   3         55.16         67.83         3.78 o                         
  -6  12   3        714.46        683.26        10.15 o                         
  -5  12   3          3.73          3.66         1.67 o                         
  -4  12   3          0.03          0.52         1.37 o                         
  -3  12   3         16.10         16.28         1.70 o                         
  -2  12   3         43.07         48.90         2.57 o                         
  -1  12   3         78.76         80.58         3.59 o                         
   0  12   3         34.07         34.26         2.73 o                         
   1  12   3         68.36         73.90         4.09 o                         
   2  12   3        345.57        339.81         8.15 o                         
   3  12   3        378.93        399.30        10.30 o                         
   4  12   3        209.55        219.40         9.15 o                         
   5  12   3        186.16        176.70         7.65 o                         
 -12  13   3        164.62        182.41         7.94 o                         
 -11  13   3        137.86        134.93         6.18 o                         
 -10  13   3        678.95        704.28        12.85 o                         
  -9  13   3        301.81        313.18         7.94 o                         
  -8  13   3        437.91        437.22         9.29 o                         
  -7  13   3        323.67        328.55         7.79 o                         
  -6  13   3       1012.86        980.59        12.79 o                         
  -5  13   3        836.12        856.53        11.51 o                         
  -4  13   3        887.32        911.10        12.07 o                         
  -3  13   3       2551.80       2526.79        25.69 o                         
  -2  13   3       1565.70       1540.10        19.57 o                         
  -1  13   3       1012.96        995.78        14.16 o                         
   0  13   3        555.38        533.98         9.24 o                         
   1  13   3        788.11        813.46        13.89 o                         
   2  13   3        183.83        159.52         6.82 o                         
   3  13   3        466.12        455.02        12.51 o                         
 -11  14   3        302.57        318.51         8.63 o                         
 -10  14   3         93.96         92.57         5.43 o                         
  -9  14   3        120.49        141.52         6.20 o                         
  -8  14   3        134.57        153.48         5.75 o                         
  -7  14   3        153.96        163.84         5.81 o                         
  -6  14   3        251.49        264.90         6.28 o                         
  -5  14   3         98.65         91.23         3.55 o                         
  -4  14   3          6.45          3.61         1.68 o                         
  -3  14   3        414.50        404.86         7.20 o                         
  -2  14   3         22.97         30.62         2.77 o                         
  -1  14   3          4.89          5.08         2.09 o                         
   0  14   3         37.46         43.26         3.66 o                         
   1  14   3        278.93        268.64         7.66 o                         
   2  14   3        300.46        321.95         9.63 o                         
 -10  15   3        484.89        494.11        12.44 o                         
  -9  15   3        603.41        614.61        12.04 o                         
  -8  15   3        455.39        460.97        10.05 o                         
  -7  15   3        649.15        668.93        12.37 o                         
  -6  15   3       1237.84       1242.68        17.32 o                         
  -5  15   3       1266.97       1244.56        17.11 o                         
  -4  15   3       1399.23       1358.04        19.75 o                         
  -3  15   3        229.76        210.36         5.92 o                         
  -2  15   3       1052.21       1058.03        15.26 o                         
  -1  15   3        603.24        566.56        11.29 o                         
   0  15   3        305.16        334.27         8.66 o                         
  -8  16   3         13.49          8.85         3.38 o                         
  -7  16   3         15.45         13.39         3.07 o                         
  -6  16   3         76.79         75.84         4.51 o                         
  -5  16   3          9.98         11.28         3.07 o                         
  -4  16   3          7.88          8.02         2.24 o                         
  -3  16   3         98.49        106.24         5.97 o                         
  -2  16   3        279.75        277.44         7.88 o                         
   2 -17   4        455.01        454.31        11.52 o                         
   3 -17   4        570.37        578.36        11.64 o                         
   4 -17   4        153.43        149.43         6.23 o                         
   5 -17   4        144.36        135.11         6.01 o                         
   6 -17   4        171.08        156.05         7.41 o                         
  -1 -16   4         28.16         24.55         3.93 o                         
   0 -16   4         44.05         41.96         3.50 o                         
   1 -16   4         49.23         42.04         3.14 o                         
   2 -16   4        250.16        225.74         6.09 o                         
   3 -16   4        185.24        183.03         6.32 o                         
   4 -16   4        228.08        203.89         6.77 o                         
   5 -16   4        316.29        321.00         8.32 o                         
   6 -16   4       1269.10       1243.84        19.14 o                         
   7 -16   4        849.83        843.45        21.22 o                         
   8 -16   4        663.52        700.86        15.30 o                         
  -3 -15   4        595.15        595.41        13.33 o                         
  -2 -15   4        287.59        290.54         7.83 o                         
  -1 -15   4        738.59        722.94        11.71 o                         
   0 -15   4        465.15        446.69         7.83 o                         
   1 -15   4         69.48         81.95         4.30 o                         
   2 -15   4        151.98        154.87         4.96 o                         
   3 -15   4         89.77         95.07         4.07 o                         
   4 -15   4        659.77        655.68        12.09 o                         
   5 -15   4        228.57        220.11         6.79 o                         
   6 -15   4          0.14          0.03         2.21 o                         
   7 -15   4          7.60         15.80         3.42 o                         
   8 -15   4          7.96          4.76         2.96 o                         
   9 -15   4          0.12         -3.22         3.22 o                         
  10 -15   4         17.15         21.83         4.02 o                         
  -4 -14   4         20.85         19.71         3.52 o                         
  -3 -14   4          0.27          4.54         2.44 o                         
  -2 -14   4          7.71          9.08         2.38 o                         
  -1 -14   4         92.69         86.95         3.55 o                         
   0 -14   4        307.04        309.16         6.18 o                         
   1 -14   4        185.10        179.07         4.62 o                         
   2 -14   4        837.25        803.32        12.06 o                         
   3 -14   4        814.22        804.39        12.55 o                         
   4 -14   4       1186.32       1211.42        17.93 o                         
   5 -14   4        777.16        823.48        13.74 o                         
   6 -14   4        704.69        722.28        12.68 o                         
   7 -14   4        523.67        539.65        10.49 o                         
   8 -14   4        497.81        538.03        12.42 o                         
   9 -14   4        428.36        439.83        11.42 o                         
  10 -14   4         73.30         70.41         5.22 o                         
  11 -14   4        175.49        172.81         8.07 o                         
  -6 -13   4        263.18        266.38         9.11 o                         
  -5 -13   4        322.46        295.85         8.01 o                         
  -4 -13   4        491.93        472.26        10.04 o                         
  -3 -13   4         76.68         70.72         4.12 o                         
  -2 -13   4         57.57         52.11         2.91 o                         
  -1 -13   4         52.70         52.34         2.70 o                         
   0 -13   4        916.16        897.83        11.90 o                         
   1 -13   4        308.32        287.66         5.27 o                         
   2 -13   4        354.41        349.68         6.89 o                         
   3 -13   4         18.21         20.56         2.13 o                         
   4 -13   4        410.96        402.92         8.46 o                         
   5 -13   4        260.50        269.27         6.85 o                         
   6 -13   4        178.80        183.11         5.72 o                         
   7 -13   4         14.08         13.14         2.24 o                         
   8 -13   4         91.51         86.16         5.25 o                         
   9 -13   4        206.27        205.38         7.72 o                         
  10 -13   4         99.34        101.90         5.91 o                         
  11 -13   4         65.45         67.12         5.18 o                         
  -7 -12   4         19.10         17.13         3.59 o                         
  -6 -12   4          4.22          1.03         2.38 o                         
  -5 -12   4          3.03          4.25         2.22 o                         
  -4 -12   4        118.17        125.67         5.20 o                         
  -3 -12   4          6.39         11.00         2.21 o                         
  -2 -12   4         15.78         15.83         1.66 o                         
  -1 -12   4        188.27        182.17         4.47 o                         
   0 -12   4        516.94        501.43         7.78 o                         
   1 -12   4        680.69        640.48        11.85 o                         
   2 -12   4        476.76        484.66         8.17 o                         
   3 -12   4        794.80        798.34        11.38 o                         
   4 -12   4          7.29         13.79         2.37 o                         
   5 -12   4         47.73         56.68         3.52 o                         
   6 -12   4        195.03        207.58         5.23 o                         
   7 -12   4        898.75        910.92        14.78 o                         
   8 -12   4        312.82        299.90         8.64 o                         
   9 -12   4         33.05         34.44         3.69 o                         
  10 -12   4        174.48        182.28         8.53 o                         
  11 -12   4         73.33         69.80         5.13 o                         
  12 -12   4        126.17        132.34         9.52 o                         
  -8 -11   4        133.27        123.36         6.68 o                         
  -7 -11   4        431.29        417.19         9.72 o                         
  -6 -11   4        128.88        137.43         5.71 o                         
  -5 -11   4          8.10          7.41         2.35 o                         
  -4 -11   4        167.80        159.50         5.53 o                         
  -3 -11   4        111.39        116.23         4.68 o                         
  -2 -11   4        823.67        817.75        10.10 o                         
  -1 -11   4       1429.29       1376.43        16.00 o                         
   0 -11   4       1911.04       1861.28        19.26 o                         
   1 -11   4       1774.43       1743.70        18.10 o                         
   2 -11   4        653.24        666.14         9.81 o                         
   3 -11   4        637.44        640.20         9.51 o                         
   4 -11   4         36.83         39.35         2.81 o                         
   5 -11   4       1054.62       1098.40        14.55 o                         
   6 -11   4         13.92         15.91         1.92 o                         
   7 -11   4         37.48         32.76         2.29 o                         
   8 -11   4         79.42         69.36         4.97 o                         
   9 -11   4         40.55         47.05         4.00 o                         
  10 -11   4          1.10          1.61         2.34 o                         
  11 -11   4         61.22         61.99         4.72 o                         
  12 -11   4          3.80          9.79         2.96 o                         
  -9 -10   4         41.24         33.05         3.92 o                         
  -8 -10   4         97.91        107.13         5.45 o                         
  -7 -10   4         55.75         72.42         4.41 o                         
  -6 -10   4        544.45        542.42        12.14 o                         
  -5 -10   4        731.73        764.99        12.86 o                         
  -4 -10   4          1.70          0.48         1.86 o                         
  -3 -10   4          1.37          0.67         1.23 o                         
  -2 -10   4        436.16        429.09         7.73 o                         
  -1 -10   4        144.43        146.80         3.53 o                         
   0 -10   4         60.66         58.27         2.37 o                         
   1 -10   4        463.88        428.43         6.40 o                         
   2 -10   4        734.84        723.73        10.16 o                         
   3 -10   4         94.76         98.79         3.21 o                         
   4 -10   4         16.63         14.93         1.83 o                         
   5 -10   4        571.62        571.26         8.82 o                         
   6 -10   4        339.93        344.06         6.46 o                         
   7 -10   4       1870.42       1816.95        22.96 o                         
   8 -10   4       1306.30       1327.03        18.29 o                         
   9 -10   4        487.88        490.01        10.96 o                         
  10 -10   4          5.29          1.31         2.16 o                         
  11 -10   4         55.87         70.91         6.44 o                         
  12 -10   4        152.63        157.25         7.92 o                         
  -9  -9   4        179.80        178.78         6.63 o                         
  -8  -9   4         74.33         64.09         4.18 o                         
  -7  -9   4        355.39        356.18         8.46 o                         
  -6  -9   4       1052.54       1048.23        16.04 o                         
  -5  -9   4       1356.49       1404.77        19.53 o                         
  -4  -9   4        870.74        871.13        13.40 o                         
  -3  -9   4       1286.17       1274.54        15.83 o                         
  -2  -9   4       3389.63       3320.67        38.90 o                         
  -1  -9   4       1337.45       1290.83        13.18 o                         
   0  -9   4       6108.96       6105.06        53.24 o                         
   1  -9   4       1003.66       1038.18        11.33 o                         
   2  -9   4       4390.46       4314.37        42.49 o                         
   3  -9   4          7.52          5.05         1.15 o                         
   4  -9   4       1452.21       1441.70        20.50 o                         
   5  -9   4        139.08        138.50         3.85 o                         
   6  -9   4        308.14        323.71         6.07 o                         
   7  -9   4        749.11        710.38        10.30 o                         
   8  -9   4         65.65         60.50         2.95 o                         
   9  -9   4         37.88         36.34         1.88 o                         
  10  -9   4         40.19         35.55         3.32 o                         
  11  -9   4         40.22         25.68         3.15 o                         
  12  -9   4         27.84         26.17         3.39 o                         
  13  -9   4         21.54         18.65         3.43 o                         
 -10  -8   4        104.65         99.58         5.46 o                         
  -9  -8   4        594.68        602.54        11.84 o                         
  -8  -8   4        604.84        595.86        11.44 o                         
  -7  -8   4        408.99        433.69         9.14 o                         
  -6  -8   4        120.69        119.07         4.75 o                         
  -5  -8   4          2.01          4.84         1.92 o                         
  -4  -8   4          2.63          0.70         1.64 o                         
  -3  -8   4         36.03         41.19         2.24 o                         
  -2  -8   4        263.81        254.02         4.25 o                         
  -1  -8   4        130.79        154.04         3.10 o                         
   0  -8   4        219.17        208.12         3.36 o                         
   1  -8   4       2123.02       2103.69        19.49 o                         
   2  -8   4        829.63        799.32        11.30 o                         
   3  -8   4       6190.55       6118.64        55.72 o                         
   4  -8   4       2624.74       2714.37        27.75 o                         
   5  -8   4       1256.18       1311.32        16.11 o                         
   6  -8   4        929.09        980.79        12.75 o                         
   7  -8   4       2596.41       2612.17        38.42 o                         
   8  -8   4       1151.87       1140.27        13.95 o                         
   9  -8   4        817.25        822.13        10.14 o                         
  10  -8   4        621.47        590.58         9.53 o                         
  11  -8   4        836.62        788.75        11.02 o                         
  12  -8   4        647.62        636.15        10.78 o                         
  13  -8   4        418.16        422.92         9.84 o                         
 -11  -7   4        262.59        254.84         9.25 o                         
 -10  -7   4        725.76        754.27        13.67 o                         
  -9  -7   4        164.98        174.69         6.09 o                         
  -8  -7   4        912.01        918.20        14.76 o                         
  -7  -7   4        741.38        781.87        12.85 o                         
  -6  -7   4       2876.38       2911.39        35.15 o                         
  -5  -7   4       2099.05       2128.59        26.45 o                         
  -4  -7   4       1869.84       1863.54        21.36 o                         
  -3  -7   4       2559.38       2489.82        25.73 o                         
  -2  -7   4       3376.82       3366.71        27.73 o                         
  -1  -7   4       8364.37       8321.73        65.43 o                         
   0  -7   4        388.53        326.75         3.95 o                         
   1  -7   4       3122.79       3029.64        23.96 o                         
   2  -7   4       1014.37        968.09        10.47 o                         
   3  -7   4        856.62        867.53         9.60 o                         
   4  -7   4        325.08        321.13         4.81 o                         
   5  -7   4        473.29        503.01         7.30 o                         
   6  -7   4       1191.14       1200.67        15.10 o                         
   7  -7   4         16.42         18.58         1.57 o                         
   8  -7   4        154.21        139.96         3.71 o                         
   9  -7   4         28.37         32.73         2.06 o                         
  10  -7   4        335.25        351.45         6.01 o                         
  11  -7   4        173.53        170.71         4.73 o                         
  12  -7   4         39.71         44.68         2.82 o                         
  13  -7   4         81.61         80.39         4.23 o                         
 -11  -6   4        176.33        183.40         7.95 o                         
 -10  -6   4        288.98        281.73         8.03 o                         
  -9  -6   4         75.38         70.02         4.00 o                         
  -8  -6   4        159.37        161.49         5.42 o                         
  -7  -6   4        157.00        170.38         5.29 o                         
  -6  -6   4        600.86        597.27        10.13 o                         
  -5  -6   4         36.11         33.43         1.91 o                         
  -4  -6   4         80.30         84.23         2.59 o                         
  -3  -6   4        358.31        374.79         4.87 o                         
  -2  -6   4       3666.73       3843.19        32.79 o                         
  -1  -6   4        694.64        713.54         6.57 o                         
   0  -6   4       1766.10       1636.58        13.10 o                         
   1  -6   4       2660.11       2540.35        23.09 o                         
   2  -6   4       7789.70       7860.66        61.76 o                         
   3  -6   4       6057.82       6123.21        55.27 o                         
   4  -6   4       6432.07       6435.85        58.15 o                         
   5  -6   4       4643.99       4698.47        41.01 o                         
   6  -6   4       1468.22       1475.80        16.36 o                         
   7  -6   4        485.17        473.20         6.12 o                         
   8  -6   4       2317.91       2275.89        24.33 o                         
   9  -6   4       2302.97       2244.94        23.23 o                         
  10  -6   4        848.75        871.29        11.81 o                         
  11  -6   4        813.18        774.82        13.24 o                         
  12  -6   4        225.73        238.69         5.85 o                         
  13  -6   4        325.16        326.71         7.10 o                         
 -12  -5   4        334.02        330.95        10.35 o                         
 -11  -5   4        828.99        850.49        16.69 o                         
 -10  -5   4        228.41        236.29         6.63 o                         
  -9  -5   4        931.72        934.57        15.85 o                         
  -8  -5   4        264.56        274.02         5.44 o                         
  -7  -5   4        951.48        945.69        11.74 o                         
  -6  -5   4       1903.04       1886.20        20.31 o                         
  -5  -5   4       3926.15       3868.22        38.32 o                         
  -4  -5   4       4260.04       4188.76        38.78 o                         
  -3  -5   4        917.13        889.49         8.90 o                         
  -2  -5   4       4200.08       4036.11        40.93 o                         
  -1  -5   4          1.63          3.16         0.69 o                         
   0  -5   4       7941.78       8056.24        58.48 o                         
   1  -5   4       2972.31       3265.21        26.38 o                         
   2  -5   4       1321.61       1225.11        11.28 o                         
   3  -5   4       1306.36       1383.84        12.65 o                         
   4  -5   4          8.75          9.68         0.82 o                         
   5  -5   4        257.63        215.61         3.32 o                         
   6  -5   4        131.01        141.33         2.84 o                         
   7  -5   4          0.13          1.95         1.02 o                         
   8  -5   4         35.66         35.11         2.07 o                         
   9  -5   4         84.67         95.26         3.46 o                         
  10  -5   4         64.50         68.90         3.25 o                         
  11  -5   4        483.16        482.05         8.93 o                         
  12  -5   4        360.43        355.69         7.28 o                         
  13  -5   4        210.18        208.56         5.83 o                         
 -12  -4   4         99.46        106.99         6.38 o                         
 -11  -4   4         77.31         67.11         5.28 o                         
 -10  -4   4         19.66         17.12         1.89 o                         
  -9  -4   4         79.39         79.67         2.80 o                         
  -8  -4   4         27.48         24.58         1.71 o                         
  -7  -4   4         80.12         77.93         3.20 o                         
  -6  -4   4        117.02        138.08         3.79 o                         
  -5  -4   4        283.49        340.40         5.22 o                         
  -4  -4   4       3449.33       3683.05        31.27 o                         
  -3  -4   4       3560.31       3709.81        29.97 o                         
  -2  -4   4        786.97        787.23         6.85 o                         
  -1  -4   4        442.10        421.90         4.12 o                         
   0  -4   4       1684.27       1742.90        13.48 o                         
   1  -4   4      17613.38      17652.25       154.98 o                         
   2  -4   4       1388.52       1237.94        10.24 o                         
   3  -4   4       5029.83       5002.04        36.89 o                         
   4  -4   4        737.07        646.49         6.31 o                         
   5  -4   4       4364.81       4316.02        34.83 o                         
   6  -4   4        770.52        797.57         8.81 o                         
   7  -4   4       2928.87       2829.84        27.44 o                         
   8  -4   4        428.86        428.22         6.87 o                         
   9  -4   4        891.16        879.25        12.41 o                         
  10  -4   4        578.13        576.34         9.03 o                         
  11  -4   4          2.21          1.64         1.72 o                         
  12  -4   4        100.21        104.55         4.35 o                         
  13  -4   4        179.60        172.08         5.76 o                         
 -13  -3   4          9.01          6.32         3.18 o                         
 -12  -3   4         57.95         56.85         4.78 o                         
 -11  -3   4         84.53         86.54         4.23 o                         
 -10  -3   4        396.22        392.89         8.35 o                         
  -9  -3   4        104.81        112.07         4.35 o                         
  -8  -3   4       2626.97       2663.59        27.63 o                         
  -7  -3   4         22.97         26.39         1.65 o                         
  -6  -3   4       1837.11       1837.87        19.37 o                         
  -5  -3   4       2254.48       2168.32        20.16 o                         
  -4  -3   4       1231.97       1101.68        10.04 o                         
  -3  -3   4       5052.54       5266.70        38.67 o                         
  -2  -3   4       3033.33       3001.54        23.21 o                         
  -1  -3   4       1286.53       1350.03        10.59 o                         
   0  -3   4         80.91         67.40         1.23 o                         
   1  -3   4        181.32        248.96         2.79 o                         
   2  -3   4       2131.66       2247.81        17.08 o                         
   3  -3   4       1943.21       2044.74        15.83 o                         
   4  -3   4        440.71        517.38         5.26 o                         
   5  -3   4        180.31        209.78         3.28 o                         
   6  -3   4        436.47        407.79         5.48 o                         
   7  -3   4          1.34          1.17         1.13 o                         
   8  -3   4        624.84        595.55         8.56 o                         
   9  -3   4         75.39         73.12         3.13 o                         
  10  -3   4        359.45        366.49         6.88 o                         
  11  -3   4        101.62         98.40         4.01 o                         
  12  -3   4        293.80        296.80         7.46 o                         
  13  -3   4        436.25        422.83         8.40 o                         
 -13  -2   4          2.53         -2.28         2.28 o                         
 -12  -2   4        168.12        165.16         5.86 o                         
 -11  -2   4         23.52         23.73         2.78 o                         
 -10  -2   4        347.53        340.70         7.64 o                         
  -9  -2   4        108.64        100.83         4.20 o                         
  -8  -2   4          0.16         -1.12         1.42 o                         
  -7  -2   4         86.51         96.65         3.77 o                         
  -6  -2   4        403.38        395.44         5.50 o                         
  -5  -2   4         18.86         13.79         1.00 o                         
  -4  -2   4        143.95        166.68         2.41 o                         
  -3  -2   4       3088.14       3029.34        22.67 o                         
  -2  -2   4       3513.24       3591.77        26.49 o                         
  -1  -2   4       4433.21       4434.05        33.48 o                         
   0  -2   4       9563.85       9411.20       105.86 o                         
   1  -2   4       1276.31       1191.25         9.68 o                         
   2  -2   4       1957.54       2016.38        19.46 o                         
   3  -2   4       3093.69       3200.72        24.08 o                         
   4  -2   4       4112.84       4049.29        30.35 o                         
   5  -2   4         51.09         40.02         1.42 o                         
   6  -2   4       1158.68       1129.62        13.75 o                         
   7  -2   4         33.83         39.74         2.34 o                         
   8  -2   4         78.26         86.72         3.19 o                         
   9  -2   4        307.28        319.82         6.13 o                         
  10  -2   4        439.19        440.34         8.23 o                         
  11  -2   4        553.79        538.17         9.05 o                         
  12  -2   4        315.21        303.46         6.86 o                         
 -14  -1   4         11.13         11.59         2.80 o                         
 -13  -1   4          4.20          1.35         2.30 o                         
 -12  -1   4         50.32         53.98         3.74 o                         
 -11  -1   4        587.91        597.77        11.07 o                         
 -10  -1   4        294.06        301.87         7.66 o                         
  -9  -1   4        556.75        575.33        10.69 o                         
  -8  -1   4         87.30        101.51         3.01 o                         
  -7  -1   4        251.66        234.38         6.23 o                         
  -6  -1   4        203.87        202.13         3.51 o                         
  -5  -1   4       6157.48       6301.91        61.83 o                         
  -4  -1   4       4328.97       4343.09        39.62 o                         
  -3  -1   4       3664.70       3644.78        26.93 o                         
  -2  -1   4       1120.84       1288.75        12.92 o                         
  -1  -1   4         23.67         19.40         0.72 o                         
   0  -1   4       7274.65       7256.05        56.25 o                         
   1  -1   4       4325.23       4186.76        30.66 o                         
   2  -1   4       2008.91       2048.36        15.70 o                         
   3  -1   4        188.03        195.90         2.56 o                         
   4  -1   4       1864.55       1956.68        15.51 o                         
   5  -1   4        103.71        144.25         2.51 o                         
   6  -1   4        173.33        162.49         3.64 o                         
   7  -1   4         35.10         35.03         2.24 o                         
   8  -1   4        138.03        132.19         3.86 o                         
   9  -1   4         62.53         62.72         3.09 o                         
  10  -1   4         72.06         76.26         3.52 o                         
  11  -1   4        156.08        156.08         4.85 o                         
  12  -1   4         15.99         14.41         2.40 o                         
 -14   0   4        138.58        151.84         8.17 o                         
 -13   0   4          3.58          3.42         2.53 o                         
 -12   0   4        445.11        445.54         9.58 o                         
 -11   0   4        301.77        309.22         6.15 o                         
 -10   0   4        641.81        628.48         9.59 o                         
  -9   0   4       1051.43       1085.73        15.55 o                         
  -8   0   4         55.24         42.22         2.16 o                         
  -7   0   4         99.18         85.95         2.52 o                         
  -6   0   4        150.49        170.57         3.22 o                         
  -5   0   4        616.12        549.84         6.29 o                         
  -4   0   4        188.27        194.34         3.06 o                         
  -3   0   4       1942.09       1996.30        17.05 o                         
  -2   0   4       2626.72       2437.52        22.63 o                         
  -1   0   4        503.15        549.94         5.79 o                         
   0   0   4        129.56         95.39         1.50 o                         
   1   0   4       2313.21       2434.22        18.98 o                         
   2   0   4        358.03        336.38         3.70 o                         
   3   0   4       3832.13       3906.13        31.26 o                         
   4   0   4         15.30         11.82         0.88 o                         
   5   0   4       1361.97       1371.19        13.58 o                         
   6   0   4        269.29        272.27         4.65 o                         
   7   0   4       3721.65       3738.50        37.67 o                         
   8   0   4        748.00        793.47        10.69 o                         
   9   0   4       1351.40       1353.63        16.38 o                         
  10   0   4        483.05        478.20         8.58 o                         
  11   0   4        567.08        565.50         9.40 o                         
  12   0   4        322.32        321.36         7.06 o                         
 -14   1   4         16.18          9.38         2.95 o                         
 -13   1   4         35.74         26.01         2.80 o                         
 -12   1   4        221.13        226.68         6.05 o                         
 -11   1   4        212.23        226.78         5.73 o                         
 -10   1   4        573.66        583.11         9.40 o                         
  -9   1   4       2422.04       2382.28        25.60 o                         
  -8   1   4       1321.46       1312.20        14.14 o                         
  -7   1   4       1538.84       1551.45        19.13 o                         
  -6   1   4        549.67        480.52         6.40 o                         
  -5   1   4        505.89        434.53         5.20 o                         
  -4   1   4       8630.00       8389.91        60.74 o                         
  -3   1   4       2996.80       3025.26        33.18 o                         
  -2   1   4      21572.27      20584.77       201.29 o                         
  -1   1   4        549.30        545.53         4.79 o                         
   0   1   4       6068.98       5926.10        46.28 o                         
   1   1   4         28.69         19.93         0.81 o                         
   2   1   4        310.82        231.01         2.93 o                         
   3   1   4       7829.63       8290.98        68.97 o                         
   4   1   4        418.31        432.84         5.11 o                         
   5   1   4       1375.75       1440.38        14.19 o                         
   6   1   4        359.03        382.53         5.44 o                         
   7   1   4         43.81         42.41         2.30 o                         
   8   1   4        146.60        132.53         4.59 o                         
   9   1   4        170.10        168.91         4.59 o                         
  10   1   4         14.22         17.61         2.41 o                         
  11   1   4          1.64          2.77         1.96 o                         
  12   1   4         60.39         57.59         3.82 o                         
 -14   2   4        239.09        225.02         6.48 o                         
 -13   2   4        448.20        440.88        12.43 o                         
 -12   2   4        601.71        632.59        10.57 o                         
 -11   2   4        405.63        418.09         7.92 o                         
 -10   2   4        858.18        824.20        11.83 o                         
  -9   2   4        390.01        409.69         6.62 o                         
  -8   2   4        107.36        108.14         3.21 o                         
  -7   2   4        347.27        407.85         5.65 o                         
  -6   2   4        963.50       1020.47        10.48 o                         
  -5   2   4        129.17        115.11         2.08 o                         
  -4   2   4       2197.77       2297.86        17.53 o                         
  -3   2   4       3175.31       3154.49        23.49 o                         
  -2   2   4       2082.71       2218.44        17.33 o                         
  -1   2   4       7413.64       7409.56        75.14 o                         
   0   2   4       3638.13       3853.76        29.50 o                         
   1   2   4         32.87         53.42         1.23 o                         
   2   2   4       2337.75       2305.18        17.76 o                         
   3   2   4       5504.79       5467.87        43.41 o                         
   4   2   4       2816.80       2778.85        26.43 o                         
   5   2   4       2721.21       2586.95        29.53 o                         
   6   2   4       4227.08       4212.09        39.68 o                         
   7   2   4       4567.57       4504.83        68.32 o                         
   8   2   4       2901.11       2902.10        32.72 o                         
   9   2   4        619.59        637.51        10.02 o                         
  10   2   4        534.37        518.35         9.32 o                         
  11   2   4         33.42         34.78         3.43 o                         
 -14   3   4        289.92        279.21         7.17 o                         
 -13   3   4        185.13        179.52         5.63 o                         
 -12   3   4        547.57        552.83         9.62 o                         
 -11   3   4        847.66        863.04        11.61 o                         
 -10   3   4       2397.24       2357.52        28.82 o                         
  -9   3   4        951.38        946.91        11.67 o                         
  -8   3   4       1407.08       1441.19        15.95 o                         
  -7   3   4       7560.94       7454.71        70.91 o                         
  -6   3   4        860.44        865.87         8.12 o                         
  -5   3   4      10146.39       9810.19        71.10 o                         
  -4   3   4        362.86        314.57         3.59 o                         
  -3   3   4      13607.65      13008.46       109.12 o                         
  -2   3   4        857.10        777.60         6.84 o                         
  -1   3   4       5149.55       4900.29        37.24 o                         
   0   3   4        192.95        165.31         2.85 o                         
   1   3   4       3544.70       3604.38        36.19 o                         
   2   3   4       3489.57       3666.67        32.36 o                         
   3   3   4        609.27        653.04         7.46 o                         
   4   3   4        465.55        470.17         6.13 o                         
   5   3   4          8.81          8.54         1.11 o                         
   6   3   4         16.33         16.51         1.44 o                         
   7   3   4          0.76         -1.21         1.21 o                         
   8   3   4         17.15         17.39         1.80 o                         
   9   3   4        302.16        320.55         6.72 o                         
  10   3   4         96.38         98.91         4.89 o                         
  11   3   4         79.37         72.66         5.21 o                         
 -14   4   4        227.01        231.09         6.42 o                         
 -13   4   4         15.56         21.22         2.44 o                         
 -12   4   4         60.50         54.26         2.90 o                         
 -11   4   4          1.06          3.89         1.45 o                         
 -10   4   4        150.77        168.75         3.99 o                         
  -9   4   4        190.49        190.20         4.44 o                         
  -8   4   4        179.38        188.74         3.64 o                         
  -7   4   4         33.53         36.62         1.46 o                         
  -6   4   4       1973.03       1972.18        17.37 o                         
  -5   4   4         57.75         57.12         1.46 o                         
  -4   4   4       1737.16       1727.66        13.67 o                         
  -3   4   4        445.99        471.04         4.88 o                         
  -2   4   4        419.35        355.49         3.99 o                         
  -1   4   4       3037.24       2844.33        21.50 o                         
   0   4   4       4662.58       4629.49        36.99 o                         
   1   4   4       7743.22       7657.05        60.40 o                         
   2   4   4       7115.40       6849.52        65.16 o                         
   3   4   4       1998.53       1916.12        20.08 o                         
   4   4   4       2471.46       2355.38        32.98 o                         
   5   4   4       3196.00       3263.18        31.18 o                         
   6   4   4       2138.03       2172.22        25.92 o                         
   7   4   4       2326.44       2283.25        34.36 o                         
   8   4   4        678.10        701.04        14.45 o                         
   9   4   4        201.87        197.77         7.24 o                         
  10   4   4        177.15        191.06         7.95 o                         
 -15   5   4        397.57        410.04        10.17 o                         
 -14   5   4        253.43        240.13         8.38 o                         
 -13   5   4        657.69        653.27        12.21 o                         
 -12   5   4        543.89        547.72        10.56 o                         
 -11   5   4        996.44       1033.12        15.68 o                         
 -10   5   4       1123.32       1164.81        16.67 o                         
  -9   5   4       1178.00       1178.02        14.81 o                         
  -8   5   4        796.14        813.81        13.84 o                         
  -7   5   4       1822.96       1775.35        18.86 o                         
  -6   5   4       3031.49       3033.46        28.73 o                         
  -5   5   4         11.04         30.95         1.21 o                         
  -4   5   4       1283.59       1154.04        10.05 o                         
  -3   5   4        217.38        192.21         2.72 o                         
  -2   5   4       5313.10       5296.48        40.51 o                         
  -1   5   4       5178.90       5249.07        38.80 o                         
   0   5   4        829.74        793.66         9.31 o                         
   1   5   4          5.10          1.92         0.91 o                         
   2   5   4         87.56        101.19         3.22 o                         
   3   5   4        416.88        435.55         6.37 o                         
   4   5   4          3.07          4.13         1.14 o                         
   5   5   4         94.36         68.98         2.84 o                         
   6   5   4        301.33        297.69         5.92 o                         
   7   5   4         44.02         48.90         2.66 o                         
   8   5   4        634.51        622.09        19.67 o                         
   9   5   4        380.71        387.20         8.84 o                         
  10   5   4        766.73        795.40        16.12 o                         
 -15   6   4         15.69         16.85         3.33 o                         
 -14   6   4          0.33          1.03         2.77 o                         
 -13   6   4          1.32          0.12         2.42 o                         
 -12   6   4         29.63         31.94         3.09 o                         
 -11   6   4        329.07        339.02         7.69 o                         
 -10   6   4        227.88        210.39         4.30 o                         
  -9   6   4         33.68         32.00         1.95 o                         
  -8   6   4        612.55        616.19         9.35 o                         
  -7   6   4       1815.96       1805.16        19.31 o                         
  -6   6   4        158.37        183.21         3.58 o                         
  -5   6   4         85.63         93.38         1.98 o                         
  -4   6   4        462.66        427.49         5.14 o                         
  -3   6   4       2911.24       2945.59        24.27 o                         
  -2   6   4        417.58        415.26         4.89 o                         
  -1   6   4       2023.31       1911.28        18.86 o                         
   0   6   4       2093.78       2042.92        21.19 o                         
   1   6   4       1975.09       1996.14        20.93 o                         
   2   6   4       1477.14       1489.14        18.62 o                         
   3   6   4       2511.35       2649.26        27.35 o                         
   4   6   4        631.88        652.62         8.68 o                         
   5   6   4        961.51        959.07        15.27 o                         
   6   6   4        800.35        796.68        14.39 o                         
   7   6   4        174.01        195.50         6.91 o                         
   8   6   4        660.87        676.68        13.99 o                         
   9   6   4         62.33         64.76         4.95 o                         
 -14   7   4        259.36        282.52         8.37 o                         
 -13   7   4         97.16         87.73         4.66 o                         
 -12   7   4         68.30         64.32         3.86 o                         
 -11   7   4        120.56        120.38         3.41 o                         
 -10   7   4         91.59         88.11         3.02 o                         
  -9   7   4        554.15        579.78         8.28 o                         
  -8   7   4        176.31        167.65         3.88 o                         
  -7   7   4        963.28        943.07        11.45 o                         
  -6   7   4        512.08        490.40         7.43 o                         
  -5   7   4       1480.47       1493.20        14.00 o                         
  -4   7   4        366.78        354.47         4.56 o                         
  -3   7   4          1.90          1.50         0.80 o                         
  -2   7   4        534.17        526.35         6.19 o                         
  -1   7   4        952.27       1006.32        12.49 o                         
   0   7   4          6.29          8.53         1.33 o                         
   1   7   4       1218.94       1195.63        14.47 o                         
   2   7   4        105.72        102.39         2.98 o                         
   3   7   4         15.35         20.68         1.83 o                         
   4   7   4        267.01        253.95         6.60 o                         
   5   7   4          0.03          1.18         1.93 o                         
   6   7   4        293.57        324.14         8.94 o                         
   7   7   4         75.96         77.31         5.42 o                         
   8   7   4        110.06        124.03         6.51 o                         
   9   7   4        312.64        331.98        10.88 o                         
 -14   8   4        133.32        136.62         6.09 o                         
 -13   8   4         64.30         68.35         4.22 o                         
 -12   8   4         28.49         29.83         2.84 o                         
 -11   8   4          0.20          0.89         1.38 o                         
 -10   8   4         80.79         71.66         2.88 o                         
  -9   8   4        217.19        202.40         4.74 o                         
  -8   8   4         31.93         21.05         1.88 o                         
  -7   8   4          0.01          1.04         1.22 o                         
  -6   8   4         33.38         48.42         2.39 o                         
  -5   8   4         10.47         12.13         1.19 o                         
  -4   8   4        358.13        344.35         5.00 o                         
  -3   8   4          0.31          0.21         0.86 o                         
  -2   8   4        295.95        275.54         4.34 o                         
  -1   8   4         15.42         13.34         1.53 o                         
   0   8   4       2141.10       2168.40        24.44 o                         
   1   8   4       1570.72       1592.23        18.93 o                         
   2   8   4       1458.33       1481.62        17.95 o                         
   3   8   4        132.69        116.54         4.19 o                         
   4   8   4         43.31         50.91         3.24 o                         
   5   8   4        276.89        291.36         8.11 o                         
   6   8   4        329.82        295.01         8.61 o                         
   7   8   4        444.70        442.25        11.10 o                         
   8   8   4        755.10        772.52        15.91 o                         
 -14   9   4          3.16          4.77         3.21 o                         
 -13   9   4        190.46        203.55         7.78 o                         
 -12   9   4         24.71         22.86         2.77 o                         
 -11   9   4         10.72         12.77         2.39 o                         
 -10   9   4         34.29         33.11         2.80 o                         
  -9   9   4        452.44        470.21         9.66 o                         
  -8   9   4       1423.55       1389.49        18.97 o                         
  -7   9   4       1215.52       1200.74        19.52 o                         
  -6   9   4        307.44        320.67         4.88 o                         
  -5   9   4        411.42        464.14         6.35 o                         
  -4   9   4        670.61        684.45         8.02 o                         
  -3   9   4        461.45        480.44         7.00 o                         
  -2   9   4        207.47        195.92         3.67 o                         
  -1   9   4        444.27        454.45         7.50 o                         
   0   9   4        374.94        383.55         6.78 o                         
   1   9   4        454.90        467.10         7.74 o                         
   2   9   4        511.73        522.52         8.31 o                         
   3   9   4          8.63         14.83         2.33 o                         
   4   9   4          0.79          3.67         4.29 o                         
   5   9   4          0.80          0.56         2.35 o                         
   6   9   4          2.34          4.22         2.76 o                         
   7   9   4         39.17         45.15         4.94 o                         
 -14  10   4         75.42         79.90         5.77 o                         
 -13  10   4         11.89         14.54         3.25 o                         
 -12  10   4         30.91         37.88         3.27 o                         
 -11  10   4         45.44         50.29         3.59 o                         
 -10  10   4         36.70         45.70         3.79 o                         
  -9  10   4        281.75        292.11         7.12 o                         
  -8  10   4          7.84          4.71         1.95 o                         
  -7  10   4        422.84        430.10         8.43 o                         
  -6  10   4         70.98         69.97         3.01 o                         
  -5  10   4        310.35        281.27         4.85 o                         
  -4  10   4        372.69        379.26         5.86 o                         
  -3  10   4        662.37        643.28         8.28 o                         
  -2  10   4        338.41        346.34         5.80 o                         
  -1  10   4        542.82        505.63         8.30 o                         
   0  10   4         15.88         22.17         2.09 o                         
   1  10   4        838.60        822.17        11.77 o                         
   2  10   4        444.51        454.90         9.08 o                         
   3  10   4        742.42        754.51        14.04 o                         
   4  10   4        429.45        437.84        10.61 o                         
   5  10   4        463.99        499.19        11.72 o                         
   6  10   4        440.89        440.32        11.29 o                         
 -13  11   4        267.26        289.84        10.17 o                         
 -12  11   4        424.99        444.93         9.85 o                         
 -11  11   4        434.04        444.52         9.65 o                         
 -10  11   4        315.23        309.85         7.72 o                         
  -9  11   4        777.93        811.45        13.48 o                         
  -8  11   4        560.79        609.63        10.95 o                         
  -7  11   4        725.76        759.65        12.44 o                         
  -6  11   4       1592.59       1569.92        16.77 o                         
  -5  11   4       1243.25       1174.56        13.35 o                         
  -4  11   4        633.66        672.61         8.84 o                         
  -3  11   4        670.19        642.86         8.45 o                         
  -2  11   4        488.11        520.39         8.66 o                         
  -1  11   4       1389.40       1389.91        17.69 o                         
   0  11   4        894.83        904.70        12.85 o                         
   1  11   4        883.22        860.09        13.72 o                         
   2  11   4         83.39         86.68         4.39 o                         
   3  11   4          7.44          6.48         2.52 o                         
   4  11   4         54.16         55.51         4.47 o                         
   5  11   4          2.85          3.75         2.89 o                         
 -13  12   4          0.18         -0.69         2.64 o                         
 -12  12   4        173.14        211.27         7.06 o                         
 -11  12   4        150.71        172.15         6.29 o                         
 -10  12   4        187.34        197.26         6.43 o                         
  -9  12   4         29.59         19.82         2.85 o                         
  -8  12   4        254.97        254.82         6.87 o                         
  -7  12   4          7.24         10.38         2.27 o                         
  -6  12   4        232.08        196.88         4.23 o                         
  -5  12   4        165.79        176.06         4.43 o                         
  -4  12   4        506.39        499.67         7.90 o                         
  -3  12   4        261.32        262.88         4.93 o                         
  -2  12   4        938.03        880.83        12.75 o                         
  -1  12   4        156.08        162.31         5.14 o                         
   0  12   4        374.97        373.64         7.37 o                         
   1  12   4        397.38        399.07         8.87 o                         
   2  12   4       1449.85       1453.42        22.66 o                         
   3  12   4        763.95        723.37        14.72 o                         
   4  12   4        816.86        865.43        19.61 o                         
 -12  13   4        410.31        402.51         9.79 o                         
 -11  13   4       1118.49       1178.06        18.59 o                         
 -10  13   4        293.46        294.62         7.97 o                         
  -9  13   4        659.32        673.92        12.39 o                         
  -8  13   4        600.67        602.76        11.33 o                         
  -7  13   4        743.83        744.64        13.94 o                         
  -6  13   4        399.73        401.33         7.75 o                         
  -5  13   4       1037.51       1047.10        13.54 o                         
  -4  13   4        759.84        741.60        10.52 o                         
  -3  13   4        633.89        666.38         9.77 o                         
  -2  13   4        613.82        580.67         9.96 o                         
  -1  13   4        169.76        172.12         5.21 o                         
   0  13   4        130.28        124.87         4.75 o                         
   1  13   4          6.20          8.03         2.53 o                         
   2  13   4         10.84         14.76         2.74 o                         
   3  13   4          1.11         -1.64         4.11 o                         
 -11  14   4          3.92          3.14         2.80 o                         
 -10  14   4         35.23         32.01         3.44 o                         
  -9  14   4         10.39          5.21         2.58 o                         
  -8  14   4        124.86        120.84         5.37 o                         
  -7  14   4         10.85          6.70         2.45 o                         
  -6  14   4         80.18         94.70         4.53 o                         
  -5  14   4        296.78        273.11         8.92 o                         
  -4  14   4        445.35        462.05         9.91 o                         
  -3  14   4        555.04        508.85         9.29 o                         
  -2  14   4       1084.85       1087.34        15.48 o                         
  -1  14   4        583.27        562.00         9.96 o                         
   0  14   4        246.58        273.39         7.66 o                         
   1  14   4        469.55        464.39        10.34 o                         
 -10  15   4        395.39        442.04        10.24 o                         
  -9  15   4        160.72        173.77         6.52 o                         
  -8  15   4        299.85        329.75         8.47 o                         
  -7  15   4         60.16         49.39         3.73 o                         
  -6  15   4        419.37        419.61        10.94 o                         
  -5  15   4        322.40        302.17         7.01 o                         
  -4  15   4        165.41        168.84         5.37 o                         
  -3  15   4         67.57         67.11         3.82 o                         
  -2  15   4         49.35         42.15         3.21 o                         
  -1  15   4          0.12          5.84         2.63 o                         
  -8  16   4        222.82        223.78         7.19 o                         
  -7  16   4          5.35          6.55         3.04 o                         
  -6  16   4        121.31        106.06         5.76 o                         
  -5  16   4        212.19        198.04         6.58 o                         
  -4  16   4        397.29        367.39         8.89 o                         
  -3  16   4        374.44        385.51         8.92 o                         
   2 -17   5         32.48         38.70         5.59 o                         
   3 -17   5          6.85          5.25         2.63 o                         
   4 -17   5          2.90          1.95         2.52 o                         
   5 -17   5         20.47         20.20         4.15 o                         
  -1 -16   5        493.08        482.78        10.18 o                         
   0 -16   5        452.72        459.23         9.85 o                         
   1 -16   5        478.23        449.61         8.80 o                         
   2 -16   5        512.16        495.65        10.37 o                         
   3 -16   5        588.66        589.74        11.57 o                         
   4 -16   5        675.66        707.66        14.80 o                         
   5 -16   5        255.86        258.56         7.56 o                         
   6 -16   5        352.16        371.13         9.09 o                         
   7 -16   5        249.78        252.23         9.59 o                         
   8 -16   5        325.84        316.74        10.10 o                         
  -3 -15   5        132.39        128.59        11.65 o                         
  -2 -15   5         12.14          4.46         2.81 o                         
  -1 -15   5         30.35         29.58         3.02 o                         
   0 -15   5          3.61          6.52         2.01 o                         
   1 -15   5         88.68         85.44         5.55 o                         
   2 -15   5          0.03         -0.08         1.84 o                         
   3 -15   5          8.38          8.58         2.04 o                         
   4 -15   5         45.87         51.54         3.74 o                         
   5 -15   5        114.08        116.88         5.28 o                         
   6 -15   5         69.80         71.97         4.32 o                         
   7 -15   5        371.82        391.93        11.00 o                         
   8 -15   5         81.49         95.21         7.02 o                         
   9 -15   5         83.49         88.68         5.80 o                         
  -4 -14   5        265.77        288.33         8.04 o                         
  -3 -14   5        179.35        183.98         6.40 o                         
  -2 -14   5        278.02        282.98         6.68 o                         
  -1 -14   5         68.17         74.27         3.84 o                         
   0 -14   5        731.12        695.28        10.17 o                         
   1 -14   5        571.44        538.06         8.46 o                         
   2 -14   5        123.82        123.88         4.45 o                         
   3 -14   5        280.64        276.07         6.20 o                         
   4 -14   5         78.48         93.05         4.61 o                         
   5 -14   5        506.37        519.97        10.33 o                         
   6 -14   5         79.38         84.05         4.42 o                         
   7 -14   5        147.09        149.74         5.82 o                         
   8 -14   5        100.77         85.76         5.38 o                         
   9 -14   5         75.06         69.65         5.05 o                         
  10 -14   5         14.92          7.87         3.77 o                         
  -6 -13   5         42.71         35.51         3.90 o                         
  -5 -13   5        132.12        134.74         5.88 o                         
  -4 -13   5        315.61        324.04         8.28 o                         
  -3 -13   5        174.62        193.33         7.20 o                         
  -2 -13   5        353.43        357.67         7.33 o                         
  -1 -13   5        755.55        746.76        10.53 o                         
   0 -13   5         13.93         12.93         1.88 o                         
   1 -13   5         27.49         26.36         1.88 o                         
   2 -13   5         38.23         40.02         2.73 o                         
   3 -13   5         32.50         34.94         2.45 o                         
   4 -13   5         59.29         62.54         3.69 o                         
   5 -13   5          0.07         -1.75         1.75 o                         
   6 -13   5         17.33         20.81         2.63 o                         
   7 -13   5         12.95         15.89         2.65 o                         
   8 -13   5         67.33         66.45         4.76 o                         
   9 -13   5         19.84         28.55         3.65 o                         
  10 -13   5        172.18        192.52         7.83 o                         
  11 -13   5          8.70          3.14         3.16 o                         
  -7 -12   5         12.86         11.08         3.23 o                         
  -6 -12   5         39.14         30.36         3.34 o                         
  -5 -12   5         30.53         38.64         3.50 o                         
  -4 -12   5         49.95         46.82         3.57 o                         
  -3 -12   5        199.38        203.68         6.22 o                         
  -2 -12   5        101.93         97.92         3.45 o                         
  -1 -12   5        443.20        428.98         7.20 o                         
   0 -12   5          2.56          2.40         1.34 o                         
   1 -12   5        155.44        159.21         3.82 o                         
   2 -12   5        680.49        667.98        10.50 o                         
   3 -12   5        110.07        120.45         3.92 o                         
   4 -12   5        585.98        586.47        11.24 o                         
   5 -12   5        410.53        420.82         8.59 o                         
   6 -12   5        617.45        638.95        11.21 o                         
   7 -12   5        196.24        186.85         5.11 o                         
   8 -12   5        395.40        381.95         8.29 o                         
   9 -12   5        159.56        153.14         6.69 o                         
  10 -12   5        109.83        114.40         6.26 o                         
  11 -12   5        239.95        240.55         9.63 o                         
  -8 -11   5        183.10        185.84         6.98 o                         
  -7 -11   5        739.89        752.70        13.81 o                         
  -6 -11   5       1035.08       1014.35        16.42 o                         
  -5 -11   5       1456.68       1506.00        21.34 o                         
  -4 -11   5        179.25        193.01         6.04 o                         
  -3 -11   5        622.09        625.57         9.81 o                         
  -2 -11   5         89.40         93.15         3.84 o                         
  -1 -11   5        824.05        846.87        11.08 o                         
   0 -11   5        309.48        297.66         6.48 o                         
   1 -11   5         12.86          9.73         1.32 o                         
   2 -11   5         93.10         91.76         3.49 o                         
   3 -11   5         11.80         14.85         1.79 o                         
   4 -11   5        111.65        120.67         4.77 o                         
   5 -11   5         20.81         22.36         2.36 o                         
   6 -11   5          7.01          2.82         1.67 o                         
   7 -11   5         46.27         45.99         2.84 o                         
   8 -11   5        152.62        160.17         4.63 o                         
   9 -11   5          8.36          8.93         2.73 o                         
  10 -11   5         35.87         35.64         3.78 o                         
  11 -11   5        190.11        218.56         8.05 o                         
  12 -11   5         58.48         52.78         5.45 o                         
  -9 -10   5          1.03          1.70         3.21 o                         
  -8 -10   5          5.85         -0.21         2.94 o                         
  -7 -10   5         21.10         16.27         2.84 o                         
  -6 -10   5        294.68        291.30         7.66 o                         
  -5 -10   5        164.09        156.20         5.59 o                         
  -4 -10   5         55.80         53.55         3.45 o                         
  -3 -10   5        262.50        264.76         5.57 o                         
  -2 -10   5       1012.17        964.82        15.24 o                         
  -1 -10   5       1210.30       1192.28        13.29 o                         
   0 -10   5        779.14        752.68        11.25 o                         
   1 -10   5       2458.05       2455.43        24.97 o                         
   2 -10   5       3099.68       3110.14        33.81 o                         
   3 -10   5       2255.84       2253.62        28.04 o                         
   4 -10   5        715.14        709.56        11.23 o                         
   5 -10   5        140.84        146.94         4.35 o                         
   6 -10   5       1945.17       1960.01        24.56 o                         
   7 -10   5       2063.75       1999.10        31.89 o                         
   8 -10   5       1004.72       1014.15        14.79 o                         
   9 -10   5        485.18        500.48        11.40 o                         
  10 -10   5        214.06        210.36        11.87 o                         
  11 -10   5        213.25        202.60         7.62 o                         
  12 -10   5        210.02        188.53         7.69 o                         
  -9  -9   5        707.34        741.27        18.50 o                         
  -8  -9   5       1034.99       1044.46        16.88 o                         
  -7  -9   5        948.06        957.52        15.48 o                         
  -6  -9   5        377.60        408.74         8.82 o                         
  -5  -9   5       1898.85       1917.93        25.03 o                         
  -4  -9   5       1526.52       1580.74        19.17 o                         
  -3  -9   5          2.99          4.88         1.51 o                         
  -2  -9   5         81.43         75.16         2.63 o                         
  -1  -9   5         49.30         64.94         2.31 o                         
   0  -9   5        292.14        316.54         4.97 o                         
   1  -9   5        179.60        207.61         4.29 o                         
   2  -9   5        284.81        299.74         5.48 o                         
   3  -9   5         13.97         15.07         1.50 o                         
   4  -9   5        257.10        238.83         4.76 o                         
   5  -9   5         23.90         27.45         2.10 o                         
   6  -9   5        479.39        464.78         7.80 o                         
   7  -9   5         87.82         93.42         3.66 o                         
   8  -9   5        495.92        498.15         8.81 o                         
   9  -9   5         96.32        102.68         3.72 o                         
  10  -9   5        390.37        410.26         7.79 o                         
  11  -9   5        229.18        218.29         5.78 o                         
  12  -9   5        372.67        375.60        10.87 o                         
 -10  -8   5          5.70          5.80         2.72 o                         
  -9  -8   5          1.49         -0.33         2.39 o                         
  -8  -8   5          0.13         -0.80         2.03 o                         
  -7  -8   5         80.18         71.76         3.99 o                         
  -6  -8   5         73.16         76.07         3.94 o                         
  -5  -8   5       1668.47       1673.37        22.05 o                         
  -4  -8   5       3824.61       3834.96        41.06 o                         
  -3  -8   5       1801.02       1757.71        22.66 o                         
  -2  -8   5       4265.45       4269.37        37.92 o                         
  -1  -8   5       2482.60       2451.55        21.72 o                         
   0  -8   5       2049.86       2014.76        18.14 o                         
   1  -8   5       3213.95       3119.74        31.31 o                         
   2  -8   5       5371.72       5414.10        52.39 o                         
   3  -8   5       3803.01       3675.61        34.54 o                         
   4  -8   5        772.42        742.64        10.22 o                         
   5  -8   5       2866.57       2844.46        29.27 o                         
   6  -8   5        259.74        255.38         5.86 o                         
   7  -8   5       1738.34       1698.18        20.36 o                         
   8  -8   5       1151.64       1105.24        14.30 o                         
   9  -8   5        230.71        217.64         4.71 o                         
  10  -8   5        656.45        653.00         9.78 o                         
  11  -8   5        174.13        164.55         6.01 o                         
  12  -8   5        353.59        339.06         6.95 o                         
 -11  -7   5        342.24        346.26        10.53 o                         
 -10  -7   5       1135.89       1187.87        18.59 o                         
  -9  -7   5        690.36        667.70        15.47 o                         
  -8  -7   5        641.36        650.93        11.73 o                         
  -7  -7   5       1167.41       1159.13        16.98 o                         
  -6  -7   5        201.75        215.83         5.92 o                         
  -5  -7   5        352.93        341.44         7.04 o                         
  -4  -7   5         50.12         45.00         2.38 o                         
  -3  -7   5       1701.19       1720.53        18.45 o                         
  -2  -7   5        268.70        301.60         4.23 o                         
  -1  -7   5       1021.94       1050.21        10.28 o                         
   0  -7   5        191.36        243.30         3.51 o                         
   1  -7   5        578.40        598.33         7.02 o                         
   2  -7   5        724.63        728.62         8.40 o                         
   3  -7   5        135.18        147.74         3.00 o                         
   4  -7   5       1892.50       1764.09        17.75 o                         
   5  -7   5       1520.69       1508.39        16.56 o                         
   6  -7   5         28.21         33.46         1.53 o                         
   7  -7   5         10.02          8.93         1.21 o                         
   8  -7   5        664.14        659.10         8.19 o                         
   9  -7   5       1372.53       1351.25        16.18 o                         
  10  -7   5       1105.81       1097.71        14.78 o                         
  11  -7   5        784.25        800.74        11.54 o                         
  12  -7   5        483.78        468.38         8.42 o                         
  13  -7   5        288.99        294.50         7.84 o                         
 -11  -6   5          0.40         -0.69         3.01 o                         
 -10  -6   5          0.73          0.47         2.12 o                         
  -9  -6   5        290.89        295.10         7.41 o                         
  -8  -6   5        534.51        528.00         9.99 o                         
  -7  -6   5        707.64        704.19        10.34 o                         
  -6  -6   5       1270.20       1273.11        15.90 o                         
  -5  -6   5        949.99        933.34        11.55 o                         
  -4  -6   5       2639.33       2638.08        37.24 o                         
  -3  -6   5       4877.44       4918.92        39.55 o                         
  -2  -6   5       4119.08       3972.02        32.24 o                         
  -1  -6   5        523.20        491.38         5.39 o                         
   0  -6   5       3018.43       2846.74        25.47 o                         
   1  -6   5        361.62        444.43         5.24 o                         
   2  -6   5       7486.28       7200.10        64.65 o                         
   3  -6   5        610.81        582.26         7.00 o                         
   4  -6   5       4102.73       4139.66        40.49 o                         
   5  -6   5         18.15         12.65         1.03 o                         
   6  -6   5        763.36        727.42         8.71 o                         
   7  -6   5       1247.52       1202.96        13.11 o                         
   8  -6   5        236.56        210.77         4.87 o                         
   9  -6   5        331.29        321.91         6.69 o                         
  10  -6   5         41.62         38.71         2.64 o                         
  11  -6   5         23.09         21.74         2.39 o                         
  12  -6   5         13.70         14.24         2.40 o                         
  13  -6   5          0.06          2.47         2.19 o                         
 -12  -5   5        247.91        223.73         8.65 o                         
 -11  -5   5        703.88        714.70        15.02 o                         
 -10  -5   5        172.81        179.40         7.11 o                         
  -9  -5   5         53.93         55.46         2.98 o                         
  -8  -5   5        117.58        111.07         4.36 o                         
  -7  -5   5       1296.25       1288.22        16.76 o                         
  -6  -5   5        292.86        277.15         5.01 o                         
  -5  -5   5       1183.93       1185.56        18.92 o                         
  -4  -5   5        109.50         83.11         2.43 o                         
  -3  -5   5        229.06        230.39         3.12 o                         
  -2  -5   5        484.15        470.68         4.91 o                         
  -1  -5   5        618.19        682.90         6.25 o                         
   0  -5   5          1.36         13.25         0.82 o                         
   1  -5   5       1942.09       1979.74        15.40 o                         
   2  -5   5        156.88        127.34         2.24 o                         
   3  -5   5       1751.35       1610.00        15.02 o                         
   4  -5   5         60.97         65.95         1.87 o                         
   5  -5   5        390.97        356.90         4.75 o                         
   6  -5   5        859.14        870.47         9.93 o                         
   7  -5   5        708.36        708.92         9.32 o                         
   8  -5   5        904.82        880.13        13.70 o                         
   9  -5   5        995.67        994.03        12.85 o                         
  10  -5   5        578.47        587.42         9.22 o                         
  11  -5   5        210.72        216.35         5.50 o                         
  12  -5   5        200.55        191.05         5.74 o                         
  13  -5   5        172.11        159.44         5.63 o                         
 -12  -4   5          9.71          6.12         3.32 o                         
 -11  -4   5         20.12         21.65         2.62 o                         
 -10  -4   5         29.82         34.05         2.77 o                         
  -9  -4   5          2.28          0.76         1.65 o                         
  -8  -4   5       1193.43       1167.68        14.57 o                         
  -7  -4   5         52.95         60.21         2.39 o                         
  -6  -4   5        121.98        129.20         3.19 o                         
  -5  -4   5         57.37         48.38         2.06 o                         
  -4  -4   5       1543.51       1546.70        13.80 o                         
  -3  -4   5       1186.99       1230.50        10.24 o                         
  -2  -4   5          0.99          2.62         0.69 o                         
  -1  -4   5       1597.87       1397.15        12.04 o                         
   0  -4   5          7.56         26.06         1.27 o                         
   1  -4   5       3856.83       3841.38        28.51 o                         
   2  -4   5        416.73        449.14         4.53 o                         
   3  -4   5       1439.55       1319.46        10.85 o                         
   4  -4   5       1126.16       1132.47        11.21 o                         
   5  -4   5        535.81        562.96         6.39 o                         
   6  -4   5        121.12        136.08         3.18 o                         
   7  -4   5         39.61         44.48         2.31 o                         
   8  -4   5        360.24        378.81         6.54 o                         
   9  -4   5         52.05         64.36         3.10 o                         
  10  -4   5        160.12        155.78         4.57 o                         
  11  -4   5          0.08          2.41         1.71 o                         
  12  -4   5         16.90         21.78         2.77 o                         
 -13  -3   5          7.74          6.73         3.32 o                         
 -12  -3   5        452.15        461.98        11.68 o                         
 -11  -3   5        154.77        157.45         6.19 o                         
 -10  -3   5        661.14        669.70        11.67 o                         
  -9  -3   5        556.07        537.43         9.77 o                         
  -8  -3   5         61.35         71.52         3.82 o                         
  -7  -3   5        181.67        197.65         3.83 o                         
  -6  -3   5       1383.11       1364.46        15.03 o                         
  -5  -3   5        609.53        624.53         7.44 o                         
  -4  -3   5        330.60        305.71         3.67 o                         
  -3  -3   5        431.62        402.07         4.25 o                         
  -2  -3   5        163.84        230.70         2.84 o                         
  -1  -3   5         42.56         84.07         1.53 o                         
   0  -3   5       1972.88       2155.85        17.78 o                         
   1  -3   5        732.07        641.41         6.46 o                         
   2  -3   5         32.37         32.39         1.09 o                         
   3  -3   5       1360.75       1455.07        11.80 o                         
   4  -3   5        459.74        473.56         5.13 o                         
   5  -3   5        899.38        930.73         9.46 o                         
   6  -3   5       2047.90       2093.57        25.02 o                         
   7  -3   5        377.85        375.12         6.23 o                         
   8  -3   5         12.55         13.34         2.15 o                         
   9  -3   5         73.85         85.89         3.42 o                         
  10  -3   5        144.41        140.98         5.05 o                         
  11  -3   5        508.92        514.97         8.95 o                         
  12  -3   5         59.47         55.49         4.44 o                         
 -13  -2   5         90.62         88.88         6.24 o                         
 -12  -2   5         71.19         66.59         4.16 o                         
 -11  -2   5         53.82         51.10         3.57 o                         
 -10  -2   5        311.23        320.52         7.48 o                         
  -9  -2   5         14.37         18.58         2.30 o                         
  -8  -2   5        229.25        228.56         5.63 o                         
  -7  -2   5         20.04         19.86         2.06 o                         
  -6  -2   5         13.32         11.98         1.14 o                         
  -5  -2   5       1230.64       1340.47        11.85 o                         
  -4  -2   5       1859.19       1888.01        14.84 o                         
  -3  -2   5         78.27         55.35         1.62 o                         
  -2  -2   5       5710.67       5602.85        42.94 o                         
  -1  -2   5       4598.76       4849.01        38.24 o                         
   0  -2   5      10601.05      10496.46        81.32 o                         
   1  -2   5         34.44         30.02         1.21 o                         
   2  -2   5       2885.97       2725.81        22.15 o                         
   3  -2   5       2835.06       2952.85        22.50 o                         
   4  -2   5       3091.18       3032.08        23.36 o                         
   5  -2   5       1149.73       1175.20        12.03 o                         
   6  -2   5        516.23        526.48         7.47 o                         
   7  -2   5        656.05        679.88        10.53 o                         
   8  -2   5       1302.23       1328.70        16.81 o                         
   9  -2   5        105.75        118.05         3.95 o                         
  10  -2   5         81.55         82.38         3.93 o                         
  11  -2   5          8.70         11.68         2.18 o                         
  12  -2   5        146.21        141.85         5.34 o                         
 -14  -1   5         58.64         59.46         5.34 o                         
 -13  -1   5        310.15        303.90         8.20 o                         
 -12  -1   5        255.13        246.13         7.14 o                         
 -11  -1   5        949.21        922.02        14.79 o                         
 -10  -1   5        802.48        838.63        13.41 o                         
  -9  -1   5       2260.10       2233.98        25.68 o                         
  -8  -1   5        101.83         93.94         3.02 o                         
  -7  -1   5       1009.29        991.52        11.73 o                         
  -6  -1   5        905.69        872.70         9.79 o                         
  -5  -1   5        764.06        586.34         5.58 o                         
  -4  -1   5       5683.65       5799.80        42.54 o                         
  -3  -1   5       1276.65       1233.29         9.93 o                         
  -2  -1   5       1071.27       1064.14         8.92 o                         
  -1  -1   5        226.76        228.17         2.60 o                         
   0  -1   5       2366.22       2276.19        17.20 o                         
   1  -1   5        157.81        212.77         2.53 o                         
   2  -1   5         29.44         65.99         1.59 o                         
   3  -1   5       1676.47       1812.38        14.42 o                         
   4  -1   5          4.70          8.63         0.91 o                         
   5  -1   5          6.43          7.91         1.14 o                         
   6  -1   5        279.65        272.98         5.31 o                         
   7  -1   5       1492.41       1478.12        22.95 o                         
   8  -1   5        113.77        117.14         3.77 o                         
   9  -1   5         35.30         37.44         2.74 o                         
  10  -1   5        149.19        161.66         5.06 o                         
  11  -1   5        110.57        109.28         4.67 o                         
  12  -1   5        439.10        445.37         9.10 o                         
 -14   0   5         45.88         42.10         4.33 o                         
 -13   0   5        209.89        208.23         7.22 o                         
 -12   0   5        167.32        180.14         6.24 o                         
 -11   0   5        356.07        341.69         6.54 o                         
 -10   0   5         87.00         75.22         3.25 o                         
  -9   0   5        143.55        126.74         3.72 o                         
  -8   0   5       1347.23       1284.93        18.60 o                         
  -7   0   5         62.74         69.14         2.46 o                         
  -6   0   5       1443.44       1442.09        14.77 o                         
  -5   0   5          7.02         22.64         1.20 o                         
  -4   0   5       1456.20       1449.63        12.48 o                         
  -3   0   5       6053.26       6129.09        44.66 o                         
  -2   0   5       2773.99       2781.28        21.54 o                         
  -1   0   5       3210.33       3300.75        25.33 o                         
   0   0   5       6948.04       6909.87        50.17 o                         
   1   0   5       7915.87       7936.92        59.68 o                         
   2   0   5       4453.33       4598.70        34.08 o                         
   3   0   5       8390.79       8604.09        62.76 o                         
   4   0   5       2635.42       2713.67        23.64 o                         
   5   0   5       4419.19       4420.24        41.12 o                         
   6   0   5       1763.43       1782.36        20.68 o                         
   7   0   5        152.13        155.71         4.44 o                         
   8   0   5        191.80        209.55         4.91 o                         
   9   0   5        329.32        320.11         6.42 o                         
  10   0   5        246.19        260.54         6.69 o                         
  11   0   5        124.28        131.60         5.03 o                         
  12   0   5        141.66        142.03         5.56 o                         
 -14   1   5        548.71        531.67        11.30 o                         
 -13   1   5        497.14        491.45         9.42 o                         
 -12   1   5       1238.21       1230.84        16.86 o                         
 -11   1   5        329.72        347.85         7.20 o                         
 -10   1   5        671.98        695.89        11.23 o                         
  -9   1   5       2038.05       1988.59        23.14 o                         
  -8   1   5       3543.90       3401.26        33.57 o                         
  -7   1   5        878.77        845.89         9.77 o                         
  -6   1   5       4144.90       4195.86        41.95 o                         
  -5   1   5       2379.48       2434.87        19.49 o                         
  -4   1   5       3231.59       3107.80        23.71 o                         
  -3   1   5       1233.08       1120.38         9.14 o                         
  -2   1   5       2144.75       2031.81        15.54 o                         
  -1   1   5        342.64        441.25         4.18 o                         
   0   1   5        124.80        105.47         2.05 o                         
   1   1   5        280.20        315.36         3.59 o                         
   2   1   5        109.43        120.13         2.08 o                         
   3   1   5         12.59         11.12         0.97 o                         
   4   1   5          8.83          6.07         0.94 o                         
   5   1   5          1.20          0.24         0.87 o                         
   6   1   5       1718.39       1778.75        19.47 o                         
   7   1   5        561.64        574.72         9.09 o                         
   8   1   5        802.55        813.67        11.89 o                         
   9   1   5        597.03        609.82        10.05 o                         
  10   1   5        539.29        530.95        14.89 o                         
  11   1   5        360.19        373.66         8.47 o                         
 -14   2   5          5.38          3.90         2.33 o                         
 -13   2   5         31.91         31.60         2.94 o                         
 -12   2   5         66.03         62.80         3.54 o                         
 -11   2   5         14.54         22.64         2.37 o                         
 -10   2   5        163.95        187.33         5.61 o                         
  -9   2   5       1592.69       1540.11        20.47 o                         
  -8   2   5       2059.49       2065.38        21.92 o                         
  -7   2   5        909.76        880.20        10.02 o                         
  -6   2   5       1404.65       1518.37        15.37 o                         
  -5   2   5          5.19          1.86         0.61 o                         
  -4   2   5       1124.97       1012.67         9.15 o                         
  -3   2   5       7000.07       6825.38        49.71 o                         
  -2   2   5      19813.39      19696.02       145.92 o                         
  -1   2   5       6577.47       6570.55        49.62 o                         
   0   2   5       6077.28       6180.00        61.82 o                         
   1   2   5      12521.58      13103.73        97.85 o                         
   2   2   5       5592.78       5579.96        44.29 o                         
   3   2   5       1376.59       1382.83        13.39 o                         
   4   2   5        704.10        718.84         8.05 o                         
   5   2   5         38.64         37.79         1.78 o                         
   6   2   5        994.30       1011.58        11.71 o                         
   7   2   5        603.65        610.75        10.18 o                         
   8   2   5        767.27        804.44        11.92 o                         
   9   2   5         26.96         28.70         2.35 o                         
  10   2   5          1.07          4.10         1.85 o                         
  11   2   5         27.10         26.60         3.57 o                         
 -14   3   5        503.39        501.14         9.77 o                         
 -13   3   5        436.01        448.39         8.83 o                         
 -12   3   5        596.89        606.53        10.22 o                         
 -11   3   5       1170.71       1147.18        15.48 o                         
 -10   3   5       1031.00       1031.61        15.87 o                         
  -9   3   5       1243.06       1247.56        14.57 o                         
  -8   3   5         21.18         33.29         2.08 o                         
  -7   3   5       2689.06       2704.83        27.40 o                         
  -6   3   5       1564.74       1531.73        13.98 o                         
  -5   3   5       1794.00       1794.45        14.28 o                         
  -4   3   5        437.23        461.88         4.61 o                         
  -3   3   5        102.32         65.17         1.59 o                         
  -2   3   5        799.81        869.03         7.77 o                         
  -1   3   5        112.12        110.61         1.97 o                         
   0   3   5         63.78         71.34         1.73 o                         
   1   3   5       2229.48       2428.41        26.65 o                         
   2   3   5       1103.85       1224.77        12.62 o                         
   3   3   5        644.22        607.33         6.86 o                         
   4   3   5        631.93        622.96         7.44 o                         
   5   3   5       3383.66       3430.17        31.13 o                         
   6   3   5       1311.49       1371.06        15.60 o                         
   7   3   5       2820.69       2793.72        27.85 o                         
   8   3   5        747.80        734.07        10.46 o                         
   9   3   5        479.17        494.87        10.15 o                         
  10   3   5        200.78        190.44         7.40 o                         
 -15   4   5        143.73        149.17         6.61 o                         
 -14   4   5          8.17          6.76         2.24 o                         
 -13   4   5         25.35         26.69         2.64 o                         
 -12   4   5        153.35        139.27         4.49 o                         
 -11   4   5        193.11        180.70         4.36 o                         
 -10   4   5        154.22        166.38         4.49 o                         
  -9   4   5          1.91          3.43         1.20 o                         
  -8   4   5         44.81         40.23         2.33 o                         
  -7   4   5       2087.68       2126.69        19.68 o                         
  -6   4   5       5020.72       4766.35        41.44 o                         
  -5   4   5        949.53        935.98         8.76 o                         
  -4   4   5       5482.00       5355.81        39.61 o                         
  -3   4   5        126.51        107.96         1.99 o                         
  -2   4   5      10300.66       9998.89        72.48 o                         
  -1   4   5       1790.52       1854.83        15.25 o                         
   0   4   5       2857.01       2778.19        26.42 o                         
   1   4   5        120.01        108.97         2.63 o                         
   2   4   5        825.42        867.66        10.34 o                         
   3   4   5       1542.09       1643.28        17.81 o                         
   4   4   5        280.79        247.36         5.04 o                         
   5   4   5        488.88        517.14         6.74 o                         
   6   4   5        406.92        389.96         6.14 o                         
   7   4   5        444.30        448.41         6.67 o                         
   8   4   5          2.00          1.41         1.57 o                         
   9   4   5         34.78         42.77         3.51 o                         
  10   4   5         48.49         45.05         4.33 o                         
 -15   5   5        312.35        353.76         9.41 o                         
 -14   5   5         16.60         16.97         2.85 o                         
 -13   5   5          4.31          2.81         2.32 o                         
 -12   5   5        108.30        108.03         4.86 o                         
 -11   5   5        185.97        185.65         5.77 o                         
 -10   5   5        622.35        647.83        11.00 o                         
  -9   5   5        578.32        580.42        10.15 o                         
  -8   5   5       3040.95       3049.09        50.78 o                         
  -7   5   5         16.70         14.07         1.41 o                         
  -6   5   5        665.23        687.17         7.53 o                         
  -5   5   5        360.69        418.53         4.95 o                         
  -4   5   5        288.97        259.58         3.46 o                         
  -3   5   5         22.93         13.36         0.93 o                         
  -2   5   5       1843.39       1797.01        15.71 o                         
  -1   5   5         51.68         43.96         1.34 o                         
   0   5   5         92.64         83.64         2.35 o                         
   1   5   5        857.95        874.03        10.42 o                         
   2   5   5       2276.30       2243.59        32.95 o                         
   3   5   5       2200.43       2225.36        28.28 o                         
   4   5   5       1121.24       1209.66        14.20 o                         
   5   5   5       1069.54        980.69        15.69 o                         
   6   5   5        560.35        546.97         8.27 o                         
   7   5   5         16.20         12.07         2.58 o                         
   8   5   5        126.82        136.22         6.25 o                         
   9   5   5        231.01        244.58         8.37 o                         
 -15   6   5          0.06          0.01         2.70 o                         
 -14   6   5         25.93         34.74         3.52 o                         
 -13   6   5         23.62         28.37         3.13 o                         
 -12   6   5         29.03         28.10         2.91 o                         
 -11   6   5         77.24         73.51         3.99 o                         
 -10   6   5          5.23          5.38         1.89 o                         
  -9   6   5        483.11        467.51         7.60 o                         
  -8   6   5        665.59        676.88         8.99 o                         
  -7   6   5         65.52         66.75         2.49 o                         
  -6   6   5          6.45         10.52         1.10 o                         
  -5   6   5       1310.62       1264.89        14.77 o                         
  -4   6   5         44.46         47.74         1.98 o                         
  -3   6   5       4135.68       4199.28        36.85 o                         
  -2   6   5        399.79        424.74         5.24 o                         
  -1   6   5       1572.63       1594.29        18.16 o                         
   0   6   5          2.81          1.98         1.06 o                         
   1   6   5        933.34        937.87        11.97 o                         
   2   6   5        342.51        358.71         6.17 o                         
   3   6   5        138.67        128.89         5.15 o                         
   4   6   5        879.16        865.05        11.82 o                         
   5   6   5         17.86         19.57         2.17 o                         
   6   6   5        299.17        298.38         8.21 o                         
   7   6   5         60.30         54.51         4.54 o                         
   8   6   5         77.16         89.67         6.05 o                         
   9   6   5          1.99          0.04         2.88 o                         
 -14   7   5        184.24        180.55         8.54 o                         
 -13   7   5        199.71        205.72         6.61 o                         
 -12   7   5        399.56        390.36         8.72 o                         
 -11   7   5        378.87        352.88         6.84 o                         
 -10   7   5        602.00        600.86         8.72 o                         
  -9   7   5         21.52         23.83         1.80 o                         
  -8   7   5        530.59        548.55         7.93 o                         
  -7   7   5       2841.45       2760.85        28.60 o                         
  -6   7   5        507.26        503.89         6.46 o                         
  -5   7   5       1324.57       1321.39        13.27 o                         
  -4   7   5          5.17          2.21         0.90 o                         
  -3   7   5         26.38         36.14         1.64 o                         
  -2   7   5          2.86          0.73         0.94 o                         
  -1   7   5        133.92        130.93         3.45 o                         
   0   7   5         33.37         32.84         2.62 o                         
   1   7   5        945.43        971.22        12.59 o                         
   2   7   5         94.20         91.41         3.73 o                         
   3   7   5        104.09         91.52         3.34 o                         
   4   7   5         15.36         13.35         2.13 o                         
   5   7   5         19.77         21.74         2.53 o                         
   6   7   5         14.97         17.90         2.93 o                         
   7   7   5         65.61         59.83         4.63 o                         
   8   7   5         99.97         88.72         6.23 o                         
 -14   8   5        166.08        167.30         6.35 o                         
 -13   8   5         13.62         19.16         2.92 o                         
 -12   8   5        284.15        271.01         7.14 o                         
 -11   8   5        258.86        260.87         5.27 o                         
 -10   8   5         54.69         51.15         2.60 o                         
  -9   8   5         10.89         19.29         1.99 o                         
  -8   8   5        330.92        319.01         6.14 o                         
  -7   8   5          0.34         -0.36         1.27 o                         
  -6   8   5        434.56        448.50         6.43 o                         
  -5   8   5         60.89         76.28         2.41 o                         
  -4   8   5       2695.75       2855.42        26.16 o                         
  -3   8   5         49.47         48.55         2.05 o                         
  -2   8   5        211.63        209.10         4.09 o                         
  -1   8   5       1674.02       1657.22        19.46 o                         
   0   8   5       1698.20       1741.12        20.42 o                         
   1   8   5       1238.03       1261.91        15.80 o                         
   2   8   5        739.44        730.09        12.16 o                         
   3   8   5        289.20        294.54         5.95 o                         
   4   8   5         47.24         46.64         3.25 o                         
   5   8   5        349.13        330.86         9.29 o                         
   6   8   5        137.07        135.47         6.22 o                         
   7   8   5        415.67        445.52        11.29 o                         
 -14   9   5        343.02        318.23        10.02 o                         
 -13   9   5        275.12        247.55        13.11 o                         
 -12   9   5        566.45        555.04         9.46 o                         
 -11   9   5       1027.44       1044.41        14.50 o                         
 -10   9   5        949.52        956.81        13.41 o                         
  -9   9   5        674.51        707.84        11.19 o                         
  -8   9   5       1765.01       1770.26        21.22 o                         
  -7   9   5        904.64        891.96        17.96 o                         
  -6   9   5       1484.11       1556.74        16.33 o                         
  -5   9   5        440.41        449.28         6.40 o                         
  -4   9   5       1178.58       1137.56        12.09 o                         
  -3   9   5         87.84         88.50         2.73 o                         
  -2   9   5       1103.20       1082.23        20.89 o                         
  -1   9   5        419.86        434.76         7.40 o                         
   0   9   5        189.86        206.92         4.86 o                         
   1   9   5        130.81        127.53         4.02 o                         
   2   9   5         74.55         82.29         5.52 o                         
   3   9   5          2.19          0.94         1.88 o                         
   4   9   5         49.36         46.83         3.50 o                         
   5   9   5         80.16         75.08         4.91 o                         
   6   9   5        256.01        272.91         9.45 o                         
   7   9   5          7.75          2.66         3.13 o                         
 -14  10   5        116.27        120.91         7.01 o                         
 -13  10   5         91.36         91.42         5.90 o                         
 -12  10   5          0.64         -2.08         2.08 o                         
 -11  10   5         66.22         59.23         3.88 o                         
 -10  10   5          7.58          7.95         2.32 o                         
  -9  10   5         54.79         53.41         3.58 o                         
  -8  10   5        256.83        269.46         5.75 o                         
  -7  10   5        823.41        834.84        11.83 o                         
  -6  10   5         29.05         40.07         2.04 o                         
  -5  10   5       1682.42       1593.64        16.95 o                         
  -4  10   5       1443.58       1407.12        15.28 o                         
  -3  10   5       2534.07       2565.08        25.42 o                         
  -2  10   5        753.17        749.46        11.55 o                         
  -1  10   5        686.16        709.99        10.59 o                         
   0  10   5        341.27        332.08         6.53 o                         
   1  10   5       1723.95       1753.81        21.39 o                         
   2  10   5        939.29        960.32        15.04 o                         
   3  10   5        649.12        676.13        14.65 o                         
   4  10   5        288.84        281.91         8.51 o                         
   5  10   5        349.25        324.03        12.70 o                         
   6  10   5         83.06         66.34         6.10 o                         
 -13  11   5        428.44        435.81        11.62 o                         
 -12  11   5        434.60        460.52        10.12 o                         
 -11  11   5        843.01        860.62        14.62 o                         
 -10  11   5       1149.00       1148.29        17.58 o                         
  -9  11   5       1167.69       1170.72        17.55 o                         
  -8  11   5        868.64        912.51        14.47 o                         
  -7  11   5        786.96        802.68        11.70 o                         
  -6  11   5        657.04        644.57         8.57 o                         
  -5  11   5        434.76        459.08         7.41 o                         
  -4  11   5        173.52        161.65         3.92 o                         
  -3  11   5         20.01         22.48         1.89 o                         
  -2  11   5         12.43          7.49         1.82 o                         
  -1  11   5        121.30        126.58         4.26 o                         
   0  11   5        116.07        115.99         4.12 o                         
   1  11   5          5.67          5.74         1.76 o                         
   2  11   5        774.08        787.39        16.05 o                         
   3  11   5        343.97        315.86         8.00 o                         
   4  11   5        184.71        186.38         7.34 o                         
   5  11   5        119.90        119.29         7.64 o                         
 -13  12   5         38.61         35.86         3.62 o                         
 -12  12   5          1.44          0.86         2.45 o                         
 -11  12   5        216.71        212.65         6.91 o                         
 -10  12   5        248.84        251.50         7.30 o                         
  -9  12   5        251.34        245.07         7.09 o                         
  -8  12   5        580.66        595.38        11.15 o                         
  -7  12   5        548.80        541.34         9.14 o                         
  -6  12   5        812.45        804.35        10.29 o                         
  -5  12   5        671.17        688.23         9.90 o                         
  -4  12   5       1478.82       1465.15        19.21 o                         
  -3  12   5       1234.91       1263.29        16.71 o                         
  -2  12   5        872.98        889.95        12.99 o                         
  -1  12   5        745.64        746.86        11.58 o                         
   0  12   5        616.70        606.50        10.08 o                         
   1  12   5        500.58        465.74         9.77 o                         
   2  12   5        367.35        341.21         8.46 o                         
   3  12   5        766.27        741.51        16.39 o                         
 -12  13   5        171.48        161.11         6.56 o                         
 -11  13   5        263.88        271.68         7.98 o                         
 -10  13   5        259.16        252.89         7.52 o                         
  -9  13   5        715.29        756.21        13.49 o                         
  -8  13   5        328.00        332.68         8.22 o                         
  -7  13   5        296.36        285.83         5.70 o                         
  -6  13   5          3.93          1.90         1.65 o                         
  -5  13   5         19.15         20.85         2.10 o                         
  -4  13   5         18.28         23.14         2.12 o                         
  -3  13   5         11.50         11.41         2.27 o                         
  -2  13   5         37.76         37.37         2.96 o                         
  -1  13   5        229.58        235.21         6.10 o                         
   0  13   5         96.67         80.25         4.48 o                         
   1  13   5        104.56        128.50         5.60 o                         
   2  13   5         99.19         94.03         5.76 o                         
 -11  14   5        104.61         96.41         5.29 o                         
 -10  14   5        252.44        266.74         7.88 o                         
  -9  14   5        294.82        290.83         8.05 o                         
  -8  14   5        393.48        388.14         9.93 o                         
  -7  14   5        390.78        384.89         8.83 o                         
  -6  14   5        134.74        134.46         4.82 o                         
  -5  14   5        341.81        329.43         6.85 o                         
  -4  14   5        391.31        387.20         7.97 o                         
  -3  14   5        635.69        629.11        10.75 o                         
  -2  14   5        512.48        523.03         9.67 o                         
  -1  14   5        332.11        328.21         7.88 o                         
   0  14   5         51.79         51.24         3.94 o                         
   1  14   5        432.80        424.43        11.13 o                         
 -10  15   5         83.26         81.93         5.06 o                         
  -9  15   5         39.27         43.51         3.77 o                         
  -8  15   5          0.26          0.16         2.49 o                         
  -7  15   5         28.19         27.96         3.77 o                         
  -6  15   5        252.53        258.86         7.22 o                         
  -5  15   5         64.98         52.42         3.41 o                         
  -4  15   5         16.83         25.96         2.69 o                         
  -3  15   5          0.17         -2.22         2.22 o                         
  -2  15   5        102.75        105.40         4.61 o                         
  -1  15   5         62.86         61.63         5.34 o                         
  -6  16   5        165.00        161.32         7.00 o                         
   3 -17   6        275.04        249.67         7.64 o                         
   4 -17   6         50.71         47.35         4.03 o                         
  -1 -16   6         39.80         34.50         3.47 o                         
   0 -16   6        110.80        107.73         5.31 o                         
   1 -16   6         56.87         51.21         3.44 o                         
   2 -16   6        228.94        230.68         7.70 o                         
   3 -16   6        113.24        109.73         5.50 o                         
   4 -16   6        117.30        136.30         5.87 o                         
   5 -16   6         38.10         37.69         3.56 o                         
   6 -16   6         10.15         12.94         2.96 o                         
   7 -16   6         97.92         95.15         6.44 o                         
  -3 -15   6         10.67         14.85         2.97 o                         
  -2 -15   6         30.12         28.72         3.19 o                         
  -1 -15   6          1.76          4.06         1.98 o                         
   0 -15   6          1.27          1.49         2.31 o                         
   1 -15   6         50.35         51.33         3.26 o                         
   2 -15   6          1.12          4.59         2.09 o                         
   3 -15   6         69.19         73.98         3.70 o                         
   4 -15   6        147.61        151.16         5.80 o                         
   5 -15   6        119.55        120.39         6.18 o                         
   6 -15   6         72.74         74.13         4.42 o                         
   7 -15   6        181.72        186.34        10.36 o                         
   8 -15   6        115.75        104.01         6.14 o                         
   9 -15   6        145.39        137.04         6.95 o                         
  -4 -14   6         41.24         40.77         3.66 o                         
  -3 -14   6        250.84        230.80         7.02 o                         
  -2 -14   6         55.47         54.40         3.78 o                         
  -1 -14   6        208.34        201.26         5.07 o                         
   0 -14   6         89.82         82.65         3.52 o                         
   1 -14   6         25.74         22.92         2.49 o                         
   2 -14   6        501.58        468.14         8.62 o                         
   3 -14   6        258.55        263.11         6.11 o                         
   4 -14   6        233.33        240.80         6.83 o                         
   5 -14   6        102.77        109.16         4.93 o                         
   6 -14   6        264.51        256.75         7.15 o                         
   7 -14   6        205.94        197.50         6.32 o                         
   8 -14   6         66.57         68.06         5.05 o                         
   9 -14   6         65.99         66.47         4.99 o                         
  10 -14   6          0.35          2.77         3.04 o                         
  -6 -13   6        178.76        177.67         6.83 o                         
  -5 -13   6        256.88        250.73         8.34 o                         
  -4 -13   6        237.09        226.58         7.04 o                         
  -3 -13   6         34.46         38.57         3.39 o                         
  -2 -13   6          1.04         -0.54         1.88 o                         
  -1 -13   6          0.19         -0.91         1.48 o                         
   0 -13   6        191.94        180.02         4.31 o                         
   1 -13   6         51.13         55.83         3.18 o                         
   2 -13   6         10.23          7.55         1.89 o                         
   3 -13   6         66.40         71.12         3.40 o                         
   4 -13   6         49.39         52.13         3.48 o                         
   5 -13   6         67.25         63.04         3.80 o                         
   6 -13   6        322.31        337.18         7.96 o                         
   7 -13   6         38.14         35.46         3.06 o                         
   8 -13   6         12.14         14.02         2.61 o                         
   9 -13   6        316.63        313.03         9.54 o                         
  10 -13   6        264.55        273.24         9.23 o                         
  -7 -12   6        103.81         97.56         5.77 o                         
  -6 -12   6         17.99         13.82         3.80 o                         
  -5 -12   6        171.57        163.90         6.10 o                         
  -4 -12   6        178.19        187.97         6.23 o                         
  -3 -12   6        373.67        368.85         7.19 o                         
  -2 -12   6        475.18        484.37         7.83 o                         
  -1 -12   6        848.00        829.96        11.21 o                         
   0 -12   6       2189.29       2130.15        40.52 o                         
   1 -12   6        584.35        594.26         9.55 o                         
   2 -12   6        976.47        985.16        13.58 o                         
   3 -12   6        662.96        685.60        10.44 o                         
   4 -12   6        977.55        989.43        15.04 o                         
   5 -12   6        558.13        576.63        10.53 o                         
   6 -12   6        374.64        387.15         8.35 o                         
   7 -12   6        715.16        693.63        12.14 o                         
   8 -12   6        688.47        681.91        12.10 o                         
   9 -12   6         80.63         69.98         4.67 o                         
  10 -12   6         13.47         15.14         3.30 o                         
  11 -12   6          4.37          0.65         3.08 o                         
  -8 -11   6        205.23        201.17         7.23 o                         
  -7 -11   6        199.78        214.63         7.15 o                         
  -6 -11   6        322.76        305.00         8.35 o                         
  -5 -11   6        194.75        190.69         6.27 o                         
  -4 -11   6         78.29         74.72         3.51 o                         
  -3 -11   6         15.80         15.41         2.04 o                         
  -2 -11   6        143.38        146.23         4.06 o                         
  -1 -11   6        267.30        272.60         5.20 o                         
   0 -11   6          7.03          8.74         1.41 o                         
   1 -11   6          0.39         -1.48         1.48 o                         
   2 -11   6         49.14         52.55         2.83 o                         
   3 -11   6        213.15        205.79         4.91 o                         
   4 -11   6         54.73         52.15         3.52 o                         
   5 -11   6        734.60        722.48        11.93 o                         
   6 -11   6        332.78        320.96         7.38 o                         
   7 -11   6       1991.14       2049.16        26.67 o                         
   8 -11   6        591.05        586.07        10.87 o                         
   9 -11   6        720.30        712.91        16.57 o                         
  10 -11   6        447.15        449.15        11.17 o                         
  11 -11   6        456.39        453.43        12.30 o                         
  -9 -10   6         48.38         41.96         4.02 o                         
  -8 -10   6        345.02        350.69         9.03 o                         
  -7 -10   6        189.35        184.70         6.43 o                         
  -6 -10   6        411.03        429.57         9.40 o                         
  -5 -10   6        976.31        983.26        15.37 o                         
  -4 -10   6       1583.80       1610.34        20.17 o                         
  -3 -10   6       2371.99       2343.26        25.15 o                         
  -2 -10   6       2649.07       2603.23        25.89 o                         
  -1 -10   6       1120.52       1098.65        13.37 o                         
   0 -10   6        539.28        578.64         7.62 o                         
   1 -10   6       1044.25       1031.44        13.47 o                         
   2 -10   6        837.18        840.38        13.59 o                         
   3 -10   6       3499.67       3562.51        36.24 o                         
   4 -10   6       1116.60       1089.29        14.08 o                         
   5 -10   6       1338.50       1408.93        20.55 o                         
   6 -10   6        110.77         99.84         4.58 o                         
   7 -10   6        378.66        368.99         8.00 o                         
   8 -10   6        119.69        107.87         4.62 o                         
   9 -10   6         14.60         16.17         2.45 o                         
  10 -10   6          7.99          5.39         2.29 o                         
  11 -10   6          0.13          2.61         2.89 o                         
  12 -10   6         10.96         13.32         3.41 o                         
  -9  -9   6        211.09        207.78         7.10 o                         
  -8  -9   6        193.74        185.35         6.48 o                         
  -7  -9   6          7.37         15.13         2.84 o                         
  -6  -9   6        146.15        149.90         5.47 o                         
  -5  -9   6          0.30         -1.13         1.35 o                         
  -4  -9   6        649.04        650.54         9.88 o                         
  -3  -9   6         22.81         29.14         1.91 o                         
  -2  -9   6        404.18        419.09         6.83 o                         
  -1  -9   6          3.15          0.07         1.16 o                         
   0  -9   6         10.76         14.96         1.35 o                         
   1  -9   6         79.82         69.53         2.62 o                         
   2  -9   6       2047.27       1935.16        20.77 o                         
   3  -9   6        869.24        917.97        11.26 o                         
   4  -9   6       2395.50       2365.19        24.89 o                         
   5  -9   6        255.45        245.09         5.06 o                         
   6  -9   6       1345.49       1380.35        18.79 o                         
   7  -9   6       1579.46       1583.93        21.27 o                         
   8  -9   6       1063.31       1065.37        15.89 o                         
   9  -9   6        854.27        869.44        14.02 o                         
  10  -9   6       1279.75       1248.88        17.59 o                         
  11  -9   6        800.55        795.63        12.53 o                         
  12  -9   6        361.17        360.53        17.10 o                         
 -10  -8   6        249.87        249.16         7.63 o                         
  -9  -8   6        379.41        373.25         9.43 o                         
  -8  -8   6        381.75        375.04         8.69 o                         
  -7  -8   6       1301.32       1325.86        19.20 o                         
  -6  -8   6        242.94        249.89         5.41 o                         
  -5  -8   6       1083.53       1068.22        14.85 o                         
  -4  -8   6        989.83        981.13        13.05 o                         
  -3  -8   6       2024.81       2028.02        20.46 o                         
  -2  -8   6        303.79        315.28         6.08 o                         
  -1  -8   6         65.96         73.67         2.29 o                         
   0  -8   6        343.30        340.07         4.92 o                         
   1  -8   6       1531.92       1621.67        17.58 o                         
   2  -8   6       2581.70       2556.33        30.89 o                         
   3  -8   6        389.73        407.10         6.10 o                         
   4  -8   6        589.47        617.95        15.63 o                         
   5  -8   6        719.39        726.70        11.39 o                         
   6  -8   6        602.64        564.84         9.88 o                         
   7  -8   6          0.86          0.29         1.45 o                         
   8  -8   6         34.43         38.18         2.03 o                         
   9  -8   6        185.12        187.56         4.23 o                         
  10  -8   6        154.35        158.13         4.55 o                         
  11  -8   6         17.08         18.34         2.41 o                         
  12  -8   6         16.50          8.71         2.33 o                         
 -11  -7   6        188.80        197.82         8.35 o                         
 -10  -7   6         15.11         10.89         2.61 o                         
  -9  -7   6        157.13        149.25         5.67 o                         
  -8  -7   6          3.45          4.20         2.14 o                         
  -7  -7   6        143.01        133.06         3.91 o                         
  -6  -7   6        173.72        176.64         4.53 o                         
  -5  -7   6       1142.12       1140.99        16.53 o                         
  -4  -7   6        107.04        101.90         3.44 o                         
  -3  -7   6          0.16          3.27         1.07 o                         
  -2  -7   6         15.15         24.44         1.40 o                         
  -1  -7   6       1168.85       1232.51        11.82 o                         
   0  -7   6          5.74          5.24         0.87 o                         
   1  -7   6       3448.63       3399.67        31.76 o                         
   2  -7   6          6.60          9.04         1.17 o                         
   3  -7   6       1971.21       1976.26        19.71 o                         
   4  -7   6        341.28        338.93         5.52 o                         
   5  -7   6       2792.70       2749.38        28.25 o                         
   6  -7   6        701.20        685.60         8.41 o                         
   7  -7   6        415.15        413.30         6.11 o                         
   8  -7   6        989.61        976.96        11.67 o                         
   9  -7   6        537.35        546.81         9.19 o                         
  10  -7   6        569.28        555.17         8.94 o                         
  11  -7   6        419.92        417.18         7.76 o                         
  12  -7   6        154.45        149.46         4.96 o                         
 -11  -6   6         24.82         25.09         4.48 o                         
 -10  -6   6          0.77         -1.88         1.96 o                         
  -9  -6   6         96.08         90.36         3.64 o                         
  -8  -6   6        422.28        406.23         7.63 o                         
  -7  -6   6        691.59        695.68        10.40 o                         
  -6  -6   6        119.38        132.35         3.94 o                         
  -5  -6   6        265.53        250.33         5.19 o                         
  -4  -6   6         11.14          8.83         1.47 o                         
  -3  -6   6         13.93          8.26         1.03 o                         
  -2  -6   6       2943.89       2990.24        33.45 o                         
  -1  -6   6        451.26        430.51         5.09 o                         
   0  -6   6        564.09        586.66         6.28 o                         
   1  -6   6       4675.15       4921.90        40.83 o                         
   2  -6   6       1050.13       1081.47        11.49 o                         
   3  -6   6       2374.59       2409.59        24.64 o                         
   4  -6   6        212.75        213.46         3.44 o                         
   5  -6   6         37.70         39.83         1.91 o                         
   6  -6   6         96.86         92.52         2.70 o                         
   7  -6   6        781.73        765.06         9.95 o                         
   8  -6   6        137.73        135.66         3.93 o                         
   9  -6   6         10.53          9.40         1.73 o                         
  10  -6   6         98.58        105.91         4.30 o                         
  11  -6   6         84.39         81.48         3.76 o                         
  12  -6   6         59.10         62.43         3.47 o                         
 -12  -5   6         63.31         56.52         4.98 o                         
 -11  -5   6        347.81        369.03        10.41 o                         
 -10  -5   6        381.88        372.18         8.23 o                         
  -9  -5   6         92.67         99.77         3.21 o                         
  -8  -5   6        560.35        547.69         8.28 o                         
  -7  -5   6        142.46        144.45         3.71 o                         
  -6  -5   6        724.75        705.31         9.32 o                         
  -5  -5   6         14.26         24.95         1.71 o                         
  -4  -5   6        138.74        113.14         2.43 o                         
  -3  -5   6         92.00         93.17         2.10 o                         
  -2  -5   6        315.07        333.17         4.08 o                         
  -1  -5   6        118.56        153.44         2.42 o                         
   0  -5   6       1813.74       1955.53        15.38 o                         
   1  -5   6          3.72          5.59         1.38 o                         
   2  -5   6         19.77          7.73         0.76 o                         
   3  -5   6         91.54         68.36         1.73 o                         
   4  -5   6         50.01         35.96         1.46 o                         
   5  -5   6        428.36        440.26         6.03 o                         
   6  -5   6        161.32        169.71         3.62 o                         
   7  -5   6       1423.48       1467.37        16.84 o                         
   8  -5   6       1330.21       1313.35        15.77 o                         
   9  -5   6        115.40        108.21         3.84 o                         
  10  -5   6        313.21        319.38         7.09 o                         
  11  -5   6         31.28         32.57         3.07 o                         
  12  -5   6         86.87         95.46         4.58 o                         
 -12  -4   6         13.48         17.89         3.69 o                         
 -11  -4   6         45.75         37.55         3.18 o                         
 -10  -4   6          0.55          1.32         1.82 o                         
  -9  -4   6        116.69        110.35         4.58 o                         
  -8  -4   6        198.20        180.30         4.12 o                         
  -7  -4   6         44.36         45.28         2.58 o                         
  -6  -4   6        197.83        190.66         3.96 o                         
  -5  -4   6       1458.16       1497.83        14.52 o                         
  -4  -4   6        774.24        815.66         8.31 o                         
  -3  -4   6       3833.23       3933.08        30.77 o                         
  -2  -4   6       5766.52       5892.16        43.37 o                         
  -1  -4   6       1956.31       1835.34        14.42 o                         
   0  -4   6         43.22         23.55         1.15 o                         
   1  -4   6       1590.78       1532.73        13.35 o                         
   2  -4   6       1818.56       1962.79        16.60 o                         
   3  -4   6       1671.76       1737.13        15.55 o                         
   4  -4   6        916.89        930.66         9.31 o                         
   5  -4   6        255.15        252.69         4.06 o                         
   6  -4   6        286.33        297.29         5.30 o                         
   7  -4   6          9.26          9.75         1.56 o                         
   8  -4   6        223.12        220.27         5.34 o                         
   9  -4   6         98.46        105.53         3.81 o                         
  10  -4   6          0.46          1.50         1.67 o                         
  11  -4   6          0.56         -1.65         1.65 o                         
  12  -4   6         10.24         13.79         2.52 o                         
 -13  -3   6        268.92        263.92        10.13 o                         
 -12  -3   6        535.85        548.54        11.12 o                         
 -11  -3   6        211.19        193.37         6.24 o                         
 -10  -3   6        262.96        289.66        10.37 o                         
  -9  -3   6        475.27        470.18         9.09 o                         
  -8  -3   6        954.39        949.55        14.11 o                         
  -7  -3   6       1249.58       1260.40        14.34 o                         
  -6  -3   6          5.60          4.92         0.98 o                         
  -5  -3   6        435.31        419.76         5.05 o                         
  -4  -3   6        210.92        227.32         3.30 o                         
  -3  -3   6       2589.86       2779.29        21.25 o                         
  -2  -3   6       1721.43       1798.12        14.14 o                         
  -1  -3   6        846.85        956.44         9.55 o                         
   0  -3   6        408.77        511.82         6.08 o                         
   1  -3   6         23.47         24.92         1.19 o                         
   2  -3   6        641.86        596.46         5.78 o                         
   3  -3   6          0.34          1.73         0.76 o                         
   4  -3   6       1162.06       1097.69        11.19 o                         
   5  -3   6       1366.51       1372.94        13.81 o                         
   6  -3   6         76.41         85.68         2.96 o                         
   7  -3   6        177.18        171.95         4.24 o                         
   8  -3   6        355.73        365.61         7.54 o                         
   9  -3   6        349.49        364.42         6.89 o                         
  10  -3   6        239.88        259.58         6.03 o                         
  11  -3   6        357.98        345.23         7.30 o                         
  12  -3   6        169.85        155.02         5.25 o                         
 -13  -2   6        348.02        363.12         9.14 o                         
 -12  -2   6          4.37          8.49         2.99 o                         
 -11  -2   6          0.16          1.07         2.06 o                         
 -10  -2   6         34.28         32.61         2.96 o                         
  -9  -2   6        193.46        192.41         5.63 o                         
  -8  -2   6        914.52        934.63        13.77 o                         
  -7  -2   6        824.75        858.50        10.63 o                         
  -6  -2   6       2126.53       2202.19        20.32 o                         
  -5  -2   6       3789.03       3934.73        33.13 o                         
  -4  -2   6       4489.96       4549.95        33.90 o                         
  -3  -2   6       3316.64       3229.09        24.33 o                         
  -2  -2   6       1135.60        966.60         8.13 o                         
  -1  -2   6       5826.28       5784.86        47.46 o                         
   0  -2   6       6724.18       6699.48        62.63 o                         
   1  -2   6       3711.71       3784.06        30.50 o                         
   2  -2   6       3180.78       2983.15        22.71 o                         
   3  -2   6       1976.84       1961.25        16.75 o                         
   4  -2   6       1774.22       1746.16        16.07 o                         
   5  -2   6        888.02        896.65        10.35 o                         
   6  -2   6        413.41        400.99         6.48 o                         
   7  -2   6       1056.28       1016.90        15.89 o                         
   8  -2   6          0.55         -0.01         1.33 o                         
   9  -2   6        294.61        287.21         6.10 o                         
  10  -2   6          7.73         10.67         2.55 o                         
  11  -2   6          7.59          6.80         2.03 o                         
  12  -2   6          1.17         -1.77         2.12 o                         
 -14  -1   6        139.93        133.93         6.54 o                         
 -13  -1   6        208.08        208.66         6.98 o                         
 -12  -1   6        807.97        768.57        13.56 o                         
 -11  -1   6        962.79        997.34        15.69 o                         
 -10  -1   6       1159.51       1148.33        16.84 o                         
  -9  -1   6        633.00        630.38        10.50 o                         
  -8  -1   6        843.34        826.11        11.73 o                         
  -7  -1   6       1128.87       1099.51        16.57 o                         
  -6  -1   6       1134.56       1131.25        12.32 o                         
  -5  -1   6       3257.71       3331.09        27.14 o                         
  -4  -1   6        215.36        234.14         2.95 o                         
  -3  -1   6        799.63        905.30         7.74 o                         
  -2  -1   6        961.76       1018.81         8.75 o                         
  -1  -1   6        826.49        824.26         7.27 o                         
   0  -1   6        135.22        153.10         2.14 o                         
   1  -1   6       2477.02       2288.76        17.66 o                         
   2  -1   6         31.45         47.63         1.41 o                         
   3  -1   6        705.80        593.43         6.49 o                         
   4  -1   6       1018.97       1082.91        11.19 o                         
   5  -1   6        416.10        428.18         6.91 o                         
   6  -1   6       2370.49       2443.17        25.75 o                         
   7  -1   6        276.45        283.54         5.58 o                         
   8  -1   6       1288.01       1281.65        15.72 o                         
   9  -1   6        609.44        626.59        10.26 o                         
  10  -1   6       1062.47       1072.77        14.49 o                         
  11  -1   6        415.00        401.65         8.00 o                         
 -14   0   6         90.43        101.41         5.55 o                         
 -13   0   6          9.84          8.56         2.68 o                         
 -12   0   6        373.28        377.14         7.86 o                         
 -11   0   6         65.57         72.38         3.64 o                         
 -10   0   6        251.85        261.02         5.61 o                         
  -9   0   6       2223.95       2187.31        23.67 o                         
  -8   0   6       1805.73       1800.35        26.48 o                         
  -7   0   6       2907.48       2960.14        28.51 o                         
  -6   0   6       2375.55       2359.72        25.30 o                         
  -5   0   6       4653.40       4539.52        36.30 o                         
  -4   0   6        766.20        640.45         6.44 o                         
  -3   0   6       5139.16       4937.28        53.90 o                         
  -2   0   6       1913.07       1835.13        14.31 o                         
  -1   0   6      11864.85      11617.48        83.76 o                         
   0   0   6       2960.65       2969.14        26.84 o                         
   1   0   6       5767.20       5456.48        40.20 o                         
   2   0   6       1098.12       1128.71        10.00 o                         
   3   0   6        888.52        808.78         8.71 o                         
   4   0   6        114.63        111.43         2.65 o                         
   5   0   6        218.32        204.18         4.19 o                         
   6   0   6         79.17         87.75         3.16 o                         
   7   0   6        452.55        470.36         7.58 o                         
   8   0   6         92.50        100.23         3.76 o                         
   9   0   6          5.37          5.43         1.79 o                         
  10   0   6          0.61         -1.36         1.77 o                         
  11   0   6        123.50        132.33         4.98 o                         
 -14   1   6        481.74        483.02        10.74 o                         
 -13   1   6        838.52        820.52        13.08 o                         
 -12   1   6        451.58        460.27         8.85 o                         
 -11   1   6        451.82        452.58         8.42 o                         
 -10   1   6        742.72        752.04        11.28 o                         
  -9   1   6         11.85         18.50         2.08 o                         
  -8   1   6        474.82        478.89         7.27 o                         
  -7   1   6        779.15        834.15         9.78 o                         
  -6   1   6        403.43        389.79         6.01 o                         
  -5   1   6        497.07        552.67         6.29 o                         
  -4   1   6         21.03         31.73         1.15 o                         
  -3   1   6         13.01         19.26         0.99 o                         
  -2   1   6       6054.94       6164.49        50.50 o                         
  -1   1   6       1129.38       1265.52        10.65 o                         
   0   1   6       2810.68       2599.77        21.42 o                         
   1   1   6         89.27         74.09         1.67 o                         
   2   1   6       5225.29       5123.36        42.54 o                         
   3   1   6        702.47        664.65         7.23 o                         
   4   1   6       1084.50       1057.34        11.62 o                         
   5   1   6       1299.02       1319.16        14.25 o                         
   6   1   6       3240.15       3351.13        34.33 o                         
   7   1   6       2203.96       2177.79        23.84 o                         
   8   1   6        869.25        883.06        12.06 o                         
   9   1   6        599.58        632.17         9.86 o                         
  10   1   6        418.82        435.74         8.15 o                         
  11   1   6        461.01        442.55         8.88 o                         
 -14   2   6         10.77          9.43         2.50 o                         
 -13   2   6        454.24        460.84         9.12 o                         
 -12   2   6         72.59         79.62         5.35 o                         
 -11   2   6        918.04        868.41        12.76 o                         
 -10   2   6        334.29        352.71         6.96 o                         
  -9   2   6        881.06        897.14        11.51 o                         
  -8   2   6       1299.00       1313.13        15.05 o                         
  -7   2   6       2591.28       2646.14        27.08 o                         
  -6   2   6       1383.48       1389.55        12.92 o                         
  -5   2   6        734.45        664.10         6.42 o                         
  -4   2   6       8949.28       8723.78        66.71 o                         
  -3   2   6       2077.66       1887.20        14.84 o                         
  -2   2   6       1276.98       1098.46         9.47 o                         
  -1   2   6          1.69         18.73         1.06 o                         
   0   2   6        626.26        536.72         5.85 o                         
   1   2   6        111.40         93.72         2.37 o                         
   2   2   6       1693.15       1582.22        14.43 o                         
   3   2   6        668.51        711.15         8.30 o                         
   4   2   6         10.19          9.30         1.21 o                         
   5   2   6         49.64         57.19         2.32 o                         
   6   2   6         36.29         36.34         2.11 o                         
   7   2   6        172.47        165.63         4.76 o                         
   8   2   6         39.74         31.74         2.37 o                         
   9   2   6        122.39        131.71         4.41 o                         
  10   2   6        183.91        158.77         5.50 o                         
 -14   3   6        174.78        169.12         5.81 o                         
 -13   3   6        278.87        262.26         6.64 o                         
 -12   3   6         33.60         33.31         3.34 o                         
 -11   3   6         52.45         68.42         3.17 o                         
 -10   3   6         67.01         63.77         3.04 o                         
  -9   3   6       1649.59       1591.95        17.92 o                         
  -8   3   6        202.54        204.88         4.22 o                         
  -7   3   6        356.57        374.55         5.77 o                         
  -6   3   6         67.62         52.75         1.76 o                         
  -5   3   6          7.37          7.66         1.10 o                         
  -4   3   6          1.40          4.77         0.82 o                         
  -3   3   6       3438.26       3352.29        25.35 o                         
  -2   3   6         18.78         26.56         1.17 o                         
  -1   3   6       2320.43       2264.55        19.02 o                         
   0   3   6         24.64         18.11         1.24 o                         
   1   3   6       2139.97       2152.96        19.91 o                         
   2   3   6       2548.38       2668.63        24.25 o                         
   3   3   6       1821.30       1744.69        24.84 o                         
   4   3   6        383.65        439.44         7.36 o                         
   5   3   6        288.15        336.05         5.30 o                         
   6   3   6       1047.78       1051.48        12.74 o                         
   7   3   6        235.67        239.16         4.81 o                         
   8   3   6        400.78        387.27         7.02 o                         
   9   3   6         70.21         70.57         3.48 o                         
  10   3   6        418.18        414.36        10.70 o                         
 -14   4   6          0.07          1.66         2.23 o                         
 -13   4   6         11.77          6.71         2.61 o                         
 -12   4   6        257.43        266.09         6.28 o                         
 -11   4   6        103.71        103.10         3.93 o                         
 -10   4   6        446.26        445.52         7.36 o                         
  -9   4   6        688.91        688.76         9.27 o                         
  -8   4   6        381.45        404.99         6.23 o                         
  -7   4   6        425.67        482.23         5.94 o                         
  -6   4   6        957.98        942.02         9.80 o                         
  -5   4   6        526.76        494.29         5.65 o                         
  -4   4   6         71.87         41.97         1.49 o                         
  -3   4   6       2325.79       2474.77        20.63 o                         
  -2   4   6        231.73        205.20         3.18 o                         
  -1   4   6       1122.95       1034.26        10.49 o                         
   0   4   6        474.21        492.09         7.17 o                         
   1   4   6        528.06        508.45         9.56 o                         
   2   4   6        473.98        461.98        10.98 o                         
   3   4   6       1506.34       1473.47        17.51 o                         
   4   4   6         73.96         72.38         3.01 o                         
   5   4   6        457.80        449.79         7.67 o                         
   6   4   6          0.07         -0.51         1.08 o                         
   7   4   6         18.15         19.62         1.90 o                         
   8   4   6          7.26         10.93         1.75 o                         
   9   4   6        256.22        235.44         6.98 o                         
 -15   5   6         10.10          7.98         2.84 o                         
 -14   5   6        351.88        356.12         9.14 o                         
 -13   5   6        108.47        113.11         5.33 o                         
 -12   5   6        465.36        463.44         9.72 o                         
 -11   5   6        155.55        150.49         5.33 o                         
 -10   5   6        571.40        580.79        11.04 o                         
  -9   5   6          7.74          6.26         1.83 o                         
  -8   5   6         24.64         34.30         1.63 o                         
  -7   5   6       2061.28       2039.02        19.18 o                         
  -6   5   6        198.77        221.77         4.72 o                         
  -5   5   6        577.88        606.38         7.05 o                         
  -4   5   6        450.18        469.86         5.51 o                         
  -3   5   6         45.89         58.05         2.08 o                         
  -2   5   6        909.02        972.78        10.58 o                         
  -1   5   6         28.73         24.78         2.79 o                         
   0   5   6         98.25        125.19         3.75 o                         
   1   5   6        992.24       1021.71        15.15 o                         
   2   5   6         39.51         38.92         2.10 o                         
   3   5   6        200.75        224.22         4.86 o                         
   4   5   6        834.58        806.63        11.31 o                         
   5   5   6         13.60         18.86         1.86 o                         
   6   5   6        229.87        238.25         5.45 o                         
   7   5   6          2.25          2.23         1.81 o                         
   8   5   6        186.51        195.11         7.34 o                         
   9   5   6        294.31        288.85         9.92 o                         
 -14   6   6          7.61          3.64         3.29 o                         
 -13   6   6          7.13          8.69         2.56 o                         
 -12   6   6          4.19         -0.03         2.80 o                         
 -11   6   6        141.67        136.99         5.18 o                         
 -10   6   6         40.27         43.20         3.03 o                         
  -9   6   6        439.24        428.57         6.72 o                         
  -8   6   6        295.85        308.92         6.36 o                         
  -7   6   6       2498.14       2449.95        22.73 o                         
  -6   6   6        139.12        136.53         2.86 o                         
  -5   6   6         10.43         11.93         1.27 o                         
  -4   6   6       1567.44       1519.16        15.65 o                         
  -3   6   6       1207.61       1201.56        12.08 o                         
  -2   6   6       3278.28       3338.64        31.30 o                         
  -1   6   6        509.80        538.52         9.38 o                         
   0   6   6       2612.19       2611.68        30.85 o                         
   1   6   6       1167.65       1171.46        15.90 o                         
   2   6   6       2749.13       2734.05        34.05 o                         
   3   6   6          2.17          5.12         1.40 o                         
   4   6   6          0.50          0.85         1.34 o                         
   5   6   6         76.44         67.09         3.04 o                         
   6   6   6        168.72        166.03         5.57 o                         
   7   6   6        181.41        177.97         6.84 o                         
   8   6   6        172.39        181.51         7.37 o                         
 -14   7   6        153.19        160.07         6.34 o                         
 -13   7   6        689.61        682.37        12.73 o                         
 -12   7   6        503.73        513.40        10.36 o                         
 -11   7   6       1276.14       1307.40        18.92 o                         
 -10   7   6        188.93        200.63         4.47 o                         
  -9   7   6        643.64        660.39         9.21 o                         
  -8   7   6        147.23        146.94         3.89 o                         
  -7   7   6        253.35        223.83         4.37 o                         
  -6   7   6        782.04        777.54         9.59 o                         
  -5   7   6        120.45        111.58         3.06 o                         
  -4   7   6         68.12         62.50         2.17 o                         
  -3   7   6        356.19        356.97         5.21 o                         
  -2   7   6        468.13        459.48         6.05 o                         
  -1   7   6        497.04        519.42         7.87 o                         
   0   7   6        270.72        294.41         6.31 o                         
   1   7   6          8.51          7.68         1.58 o                         
   2   7   6          0.31          1.13         1.33 o                         
   3   7   6          6.15         11.35         1.71 o                         
   4   7   6         27.15         32.91         2.29 o                         
   5   7   6        751.90        755.55        12.75 o                         
   6   7   6        499.32        498.03        11.34 o                         
   7   7   6        727.55        770.60        15.30 o                         
   8   7   6        424.65        411.05        11.92 o                         
 -14   8   6          6.40          4.23         2.68 o                         
 -13   8   6         44.39         42.41         3.56 o                         
 -12   8   6        229.39        227.93         7.19 o                         
 -11   8   6        361.71        345.15         6.29 o                         
 -10   8   6        819.44        808.28        11.89 o                         
  -9   8   6       1216.16       1203.51        15.73 o                         
  -8   8   6        924.32        926.77        13.48 o                         
  -7   8   6        397.85        409.53         6.67 o                         
  -6   8   6       1115.02       1148.38        12.70 o                         
  -5   8   6        896.13        946.49        10.87 o                         
  -4   8   6       3812.45       3674.20        33.23 o                         
  -3   8   6       2784.75       2781.45        26.92 o                         
  -2   8   6       2758.86       2748.35        30.22 o                         
  -1   8   6        729.67        679.75        14.93 o                         
   0   8   6        172.33        179.16         4.40 o                         
   1   8   6        728.80        724.52        10.49 o                         
   2   8   6        511.62        510.29         8.36 o                         
   3   8   6       1345.75       1337.05        24.95 o                         
   4   8   6        418.96        412.41         8.74 o                         
   5   8   6        402.48        435.95         9.24 o                         
   6   8   6        153.73        142.31         6.55 o                         
   7   8   6          0.59          1.78         2.81 o                         
 -14   9   6        430.53        442.63        11.95 o                         
 -13   9   6        254.51        251.71         7.24 o                         
 -12   9   6        292.89        271.75         6.26 o                         
 -11   9   6        553.31        582.10         9.80 o                         
 -10   9   6        558.23        565.43         9.47 o                         
  -9   9   6        477.58        505.95         8.67 o                         
  -8   9   6        160.91        162.54         4.61 o                         
  -7   9   6        247.25        234.01         4.71 o                         
  -6   9   6        237.46        207.95         4.13 o                         
  -5   9   6         55.75         55.19         3.01 o                         
  -4   9   6          0.01          2.31         1.26 o                         
  -3   9   6          7.35         10.28         1.46 o                         
  -2   9   6          2.29          4.81         1.56 o                         
  -1   9   6          0.37         -0.22         1.70 o                         
   0   9   6        267.75        248.90         5.70 o                         
   1   9   6        219.91        227.01         5.24 o                         
   2   9   6        645.46        639.45         9.97 o                         
   3   9   6        940.90        997.05        15.53 o                         
   4   9   6       1558.39       1542.91        21.77 o                         
   5   9   6        730.55        712.13        14.42 o                         
   6   9   6        486.15        510.81        14.15 o                         
 -14  10   6        407.74        392.90        11.39 o                         
 -13  10   6        614.77        624.43        14.08 o                         
 -12  10   6        277.18        269.16         7.44 o                         
 -11  10   6        469.77        468.19        13.58 o                         
 -10  10   6       1095.16       1078.97        21.02 o                         
  -9  10   6       1242.35       1254.93        16.64 o                         
  -8  10   6        772.72        810.54        11.88 o                         
  -7  10   6        833.95        856.66        11.41 o                         
  -6  10   6       1344.07       1316.03        14.61 o                         
  -5  10   6       1578.01       1594.82        18.15 o                         
  -4  10   6       1482.18       1482.25        16.06 o                         
  -3  10   6       1179.56       1174.05        13.21 o                         
  -2  10   6       1115.68       1106.58        15.60 o                         
  -1  10   6        739.79        774.49        11.41 o                         
   0  10   6        755.67        750.41        11.61 o                         
   1  10   6        680.11        715.22        10.96 o                         
   2  10   6        588.16        582.70        10.68 o                         
   3  10   6        127.89        129.86         5.27 o                         
   4  10   6        348.52        384.32         9.94 o                         
   5  10   6         36.89         35.94         4.93 o                         
 -13  11   6         83.88         86.10         5.92 o                         
 -12  11   6        246.59        245.42         7.33 o                         
 -11  11   6        330.17        359.18        10.01 o                         
 -10  11   6         16.72         17.26         2.78 o                         
  -9  11   6        141.88        156.90         5.72 o                         
  -8  11   6         34.79         35.16         3.24 o                         
  -7  11   6         23.44         20.28         1.71 o                         
  -6  11   6        270.64        240.75         4.79 o                         
  -5  11   6          9.98          8.87         1.75 o                         
  -4  11   6        157.29        154.72         4.04 o                         
  -3  11   6        109.59        105.44         3.97 o                         
  -2  11   6        423.93        433.68         8.45 o                         
  -1  11   6        325.00        312.24         6.67 o                         
   0  11   6        310.86        332.04         6.88 o                         
   1  11   6        979.67        968.05        17.29 o                         
   2  11   6        718.53        706.68        12.62 o                         
   3  11   6        882.37        873.19        16.66 o                         
   4  11   6        496.14        528.09        14.60 o                         
 -13  12   6        319.56        330.52        11.31 o                         
 -12  12   6        260.32        261.48         7.81 o                         
 -11  12   6        112.12        114.25         5.41 o                         
 -10  12   6        201.38        192.94         6.54 o                         
  -9  12   6        547.48        549.26        10.93 o                         
  -8  12   6       1813.13       1806.60        22.41 o                         
  -7  12   6        254.95        269.21         6.04 o                         
  -6  12   6        487.31        484.97         7.94 o                         
  -5  12   6        394.95        387.93         7.32 o                         
  -4  12   6        834.23        845.60        12.08 o                         
  -3  12   6        210.33        201.40         5.49 o                         
  -2  12   6        831.90        890.79        13.13 o                         
  -1  12   6        331.07        308.34         6.82 o                         
   0  12   6        286.79        303.35         6.76 o                         
   1  12   6        221.32        201.32         7.40 o                         
   2  12   6        124.61        146.21         7.03 o                         
   3  12   6         51.65         48.26         4.64 o                         
 -12  13   6          2.57          0.27         3.39 o                         
 -11  13   6         23.61         22.86         3.26 o                         
 -10  13   6          0.48          0.26         2.36 o                         
  -9  13   6          7.94         15.06         2.87 o                         
  -8  13   6         12.76         13.88         2.75 o                         
  -7  13   6        137.26        141.32         4.22 o                         
  -6  13   6          5.15          4.26         1.61 o                         
  -5  13   6         69.29         74.50         3.77 o                         
  -4  13   6          8.44          7.62         2.15 o                         
  -3  13   6         32.42         32.41         2.80 o                         
  -2  13   6        289.59        271.29         6.59 o                         
  -1  13   6        421.77        440.62         8.58 o                         
   0  13   6        153.36        144.99         6.73 o                         
   1  13   6        393.24        399.06        10.78 o                         
 -11  14   6         76.80         69.01         4.63 o                         
 -10  14   6        111.14        105.16         5.38 o                         
  -9  14   6        261.19        267.21         7.83 o                         
  -8  14   6        226.64        247.68         7.35 o                         
  -7  14   6         61.83         57.09         3.25 o                         
  -6  14   6        327.23        324.98         6.60 o                         
  -5  14   6        181.56        185.50         5.58 o                         
  -4  14   6        474.82        471.07         9.01 o                         
  -3  14   6        291.34        299.37        10.08 o                         
  -2  14   6         87.19         78.10         4.10 o                         
  -1  14   6         30.69         34.89         4.88 o                         
   0  14   6         68.45         54.28         4.79 o                         
  -9  15   6         71.49         76.24         4.76 o                         
  -8  15   6        112.43        122.44         5.98 o                         
  -7  15   6         89.80         98.36         6.32 o                         
  -6  15   6         18.40         17.19         3.31 o                         
  -5  15   6          8.39          7.52         2.94 o                         
  -4  15   6         27.81         34.96         3.37 o                         
  -3  15   6          2.29         -2.03         2.42 o                         
  -1 -16   7         14.92         12.76         3.20 o                         
   0 -16   7        171.87        160.06         5.52 o                         
   1 -16   7         66.14         67.24         4.55 o                         
   2 -16   7        143.05        141.47         5.97 o                         
   3 -16   7         11.78          6.02         2.59 o                         
   4 -16   7          1.25          1.80         2.86 o                         
   5 -16   7        132.30        139.94         6.33 o                         
   6 -16   7         34.67         32.59         3.68 o                         
   7 -16   7         24.66         17.57         3.61 o                         
  -3 -15   7          0.27          0.32         2.58 o                         
  -2 -15   7         21.28         24.78         3.18 o                         
  -1 -15   7          0.33         -1.72         1.72 o                         
   0 -15   7         57.59         48.42         3.32 o                         
   1 -15   7         33.13         38.95         3.37 o                         
   2 -15   7         17.29         18.43         2.45 o                         
   3 -15   7        163.89        160.59         6.03 o                         
   4 -15   7        106.06        102.63         5.15 o                         
   5 -15   7        374.93        398.72         9.31 o                         
   6 -15   7        159.60        149.01         7.83 o                         
   7 -15   7         99.64        103.77         5.14 o                         
   8 -15   7        126.16        118.37         6.61 o                         
  -4 -14   7        431.00        404.20        10.62 o                         
  -3 -14   7        687.92        701.68        12.87 o                         
  -2 -14   7        524.73        495.32         8.40 o                         
  -1 -14   7        373.78        364.09         6.96 o                         
   0 -14   7         29.49         33.90         3.24 o                         
   1 -14   7        927.93        936.28        13.72 o                         
   2 -14   7        914.44        896.74        13.31 o                         
   3 -14   7        915.03        956.88        15.84 o                         
   4 -14   7        171.48        164.34         5.92 o                         
   5 -14   7          5.25          6.03         2.29 o                         
   6 -14   7          3.14          3.21         2.31 o                         
   7 -14   7          5.01          2.93         2.31 o                         
   8 -14   7         82.79         70.71         5.08 o                         
   9 -14   7          0.84          3.30         3.31 o                         
  -6 -13   7         35.83         30.84         3.65 o                         
  -5 -13   7        119.59        109.60         5.49 o                         
  -4 -13   7          0.02         -0.53         2.32 o                         
  -3 -13   7          0.26          0.95         1.87 o                         
  -2 -13   7        471.99        456.23         7.85 o                         
  -1 -13   7          1.89          2.99         1.71 o                         
   0 -13   7        175.26        180.68         4.69 o                         
   1 -13   7          1.88          3.27         1.76 o                         
   2 -13   7        818.52        837.76        12.46 o                         
   3 -13   7       1015.19       1006.66        14.13 o                         
   4 -13   7        602.41        635.12        11.54 o                         
   5 -13   7        419.00        391.74         8.67 o                         
   6 -13   7         86.67         84.96         4.50 o                         
   7 -13   7        658.82        658.12        12.10 o                         
   8 -13   7        900.32        901.18        15.07 o                         
   9 -13   7        565.69        586.44        13.33 o                         
  10 -13   7        280.49        304.48         9.77 o                         
  -7 -12   7        582.21        577.67        12.12 o                         
  -6 -12   7        847.88        827.15        14.72 o                         
  -5 -12   7        635.16        625.07        12.01 o                         
  -4 -12   7       1172.21       1148.63        16.43 o                         
  -3 -12   7        578.73        590.15         9.83 o                         
  -2 -12   7       1376.65       1388.81        16.72 o                         
  -1 -12   7       1171.48       1176.79        14.65 o                         
   0 -12   7       1704.12       1706.58        18.28 o                         
   1 -12   7        452.98        447.55         8.12 o                         
   2 -12   7        410.93        463.27         8.22 o                         
   3 -12   7         95.69        104.06         3.87 o                         
   4 -12   7        192.45        201.88         6.01 o                         
   5 -12   7         68.45         70.70         3.95 o                         
   6 -12   7         19.33         17.37         2.47 o                         
   7 -12   7          1.80          2.64         2.00 o                         
   8 -12   7         11.98         13.08         2.52 o                         
   9 -12   7          0.50         -1.03         2.57 o                         
  10 -12   7         30.52         32.45         4.07 o                         
  11 -12   7         13.20         10.50         3.41 o                         
  -8 -11   7         23.64         19.57         3.37 o                         
  -7 -11   7          6.48          7.10         3.70 o                         
  -6 -11   7         34.50         39.74         3.90 o                         
  -5 -11   7        116.96        114.80         5.73 o                         
  -4 -11   7          2.02         -1.35         2.07 o                         
  -3 -11   7        224.00        217.64         5.48 o                         
  -2 -11   7        243.53        219.50         5.07 o                         
  -1 -11   7       1071.21       1062.11        12.51 o                         
   0 -11   7       1060.22       1026.87        11.96 o                         
   1 -11   7       1179.97       1171.06        15.30 o                         
   2 -11   7        517.34        546.13         8.87 o                         
   3 -11   7        941.55        935.96        12.91 o                         
   4 -11   7       1305.68       1279.58        16.40 o                         
   5 -11   7       1702.75       1697.96        22.70 o                         
   6 -11   7       1744.42       1802.58        24.01 o                         
   7 -11   7        448.59        457.62        10.57 o                         
   8 -11   7        487.41        488.53         9.84 o                         
   9 -11   7        270.04        287.92         8.08 o                         
  10 -11   7        182.71        164.99         7.17 o                         
  11 -11   7         51.75         49.90         4.59 o                         
  -9 -10   7        545.35        539.96        11.68 o                         
  -8 -10   7        584.72        576.95        11.81 o                         
  -7 -10   7        274.21        281.54         7.80 o                         
  -6 -10   7         88.84         97.46         4.89 o                         
  -5 -10   7       1155.05       1148.18        17.93 o                         
  -4 -10   7       1296.69       1283.20        16.71 o                         
  -3 -10   7       2029.52       1985.26        23.42 o                         
  -2 -10   7        988.51        946.29        12.09 o                         
  -1 -10   7        868.61        885.01        12.92 o                         
   0 -10   7         25.36         24.23         1.69 o                         
   1 -10   7         10.05          4.85         1.38 o                         
   2 -10   7        973.24        974.73        12.17 o                         
   3 -10   7         72.39         73.47         2.84 o                         
   4 -10   7        253.24        232.13         5.43 o                         
   5 -10   7         62.55         62.54         3.01 o                         
   6 -10   7        408.37        427.11         8.59 o                         
   7 -10   7          4.55         12.48         2.17 o                         
   8 -10   7         59.16         64.32         3.83 o                         
   9 -10   7        158.47        158.68         5.60 o                         
  10 -10   7        306.89        321.50         9.35 o                         
  11 -10   7        223.47        211.67         7.11 o                         
  -9  -9   7          3.00          3.39         2.53 o                         
  -8  -9   7         32.52         37.28         3.41 o                         
  -7  -9   7          0.05          0.49         2.65 o                         
  -6  -9   7          2.44          2.85         1.50 o                         
  -5  -9   7        134.43        129.14         4.19 o                         
  -4  -9   7       1256.31       1189.96        20.71 o                         
  -3  -9   7        335.65        310.88         5.39 o                         
  -2  -9   7       1785.27       1823.43        20.08 o                         
  -1  -9   7        242.32        263.75         4.43 o                         
   0  -9   7        855.37        906.43         9.93 o                         
   1  -9   7       1089.72       1101.91        13.10 o                         
   2  -9   7       3116.25       3040.99        35.27 o                         
   3  -9   7        658.19        674.68         9.04 o                         
   4  -9   7       1056.00       1045.47        12.68 o                         
   5  -9   7       1118.02       1117.69        14.50 o                         
   6  -9   7        673.47        684.49        10.20 o                         
   7  -9   7         86.11         73.20         3.21 o                         
   8  -9   7        100.28        108.08         4.97 o                         
   9  -9   7         39.61         37.64         3.15 o                         
  10  -9   7         41.14         44.87         2.89 o                         
  11  -9   7        308.49        320.67         8.08 o                         
 -10  -8   7        125.28        122.14         5.62 o                         
  -9  -8   7        212.91        211.14         6.80 o                         
  -8  -8   7         93.25         85.94         4.52 o                         
  -7  -8   7        321.66        313.85         6.46 o                         
  -6  -8   7        705.05        697.20        10.63 o                         
  -5  -8   7        205.66        210.78         5.13 o                         
  -4  -8   7        964.54        952.54        12.90 o                         
  -3  -8   7       1102.87       1102.55        12.44 o                         
  -2  -8   7        559.96        574.43         7.03 o                         
  -1  -8   7        583.65        623.28         7.46 o                         
   0  -8   7        262.40        267.08         4.47 o                         
   1  -8   7         56.87         78.96         2.63 o                         
   2  -8   7         40.73         42.47         2.07 o                         
   3  -8   7         48.61         39.66         2.01 o                         
   4  -8   7         18.33         15.76         1.64 o                         
   5  -8   7        763.36        757.31         9.96 o                         
   6  -8   7        160.47        158.21         4.29 o                         
   7  -8   7        133.40        139.58         4.35 o                         
   8  -8   7        257.66        243.33         4.66 o                         
   9  -8   7        387.26        372.46         6.79 o                         
  10  -8   7         66.83         74.42         3.41 o                         
  11  -8   7        104.03         98.78         4.26 o                         
  12  -8   7         49.44         46.94         3.48 o                         
 -11  -7   7        295.34        292.30        10.79 o                         
 -10  -7   7        140.63        149.37         5.74 o                         
  -9  -7   7        152.55        158.52         5.79 o                         
  -8  -7   7         38.35         35.31         2.41 o                         
  -7  -7   7        146.11        135.76         4.28 o                         
  -6  -7   7        598.53        617.44         9.65 o                         
  -5  -7   7         23.76         28.06         2.23 o                         
  -4  -7   7          0.25          0.10         1.12 o                         
  -3  -7   7        133.43        146.21         3.19 o                         
  -2  -7   7        193.38        206.57         3.50 o                         
  -1  -7   7        476.22        489.96         6.14 o                         
   0  -7   7       1305.23       1264.81        12.57 o                         
   1  -7   7       1480.01       1521.48        14.61 o                         
   2  -7   7        592.48        617.38         7.98 o                         
   3  -7   7        698.02        696.04        12.07 o                         
   4  -7   7        125.34        120.22         3.13 o                         
   5  -7   7        293.79        286.63         5.13 o                         
   6  -7   7        976.79        941.83        10.92 o                         
   7  -7   7        517.40        509.78         7.24 o                         
   8  -7   7         11.56          9.95         1.56 o                         
   9  -7   7        110.02        108.38         3.84 o                         
  10  -7   7        273.03        263.96         6.55 o                         
  11  -7   7         50.70         41.57         3.10 o                         
  12  -7   7         13.58         15.90         2.98 o                         
 -11  -6   7          4.16          8.09         3.22 o                         
 -10  -6   7         17.64         19.07         3.44 o                         
  -9  -6   7         41.59         39.35         2.54 o                         
  -8  -6   7       2500.60       2473.26        26.79 o                         
  -7  -6   7        684.63        669.62         9.66 o                         
  -6  -6   7       1047.84       1042.05        13.80 o                         
  -5  -6   7        926.71        923.33        12.33 o                         
  -4  -6   7       3300.40       3224.65        29.35 o                         
  -3  -6   7       1099.75       1170.11        14.44 o                         
  -2  -6   7       3426.49       3452.76        29.59 o                         
  -1  -6   7        102.19         90.78         2.15 o                         
   0  -6   7        137.24        108.03         2.25 o                         
   1  -6   7        380.28        349.11         5.21 o                         
   2  -6   7        291.28        296.45         4.25 o                         
   3  -6   7        778.14        781.14         8.33 o                         
   4  -6   7          3.51          2.22         0.86 o                         
   5  -6   7        549.25        542.60         7.14 o                         
   6  -6   7        385.53        383.08         5.85 o                         
   7  -6   7         20.77         23.18         1.93 o                         
   8  -6   7         14.23         11.94         1.80 o                         
   9  -6   7         34.17         30.00         2.61 o                         
  10  -6   7          7.97          8.87         1.93 o                         
  11  -6   7          3.03          3.08         1.99 o                         
  12  -6   7          0.17         -1.42         2.37 o                         
 -12  -5   7        552.34        553.03        14.65 o                         
 -11  -5   7        130.37        135.14         6.92 o                         
 -10  -5   7        605.23        588.72        11.09 o                         
  -9  -5   7         27.43         27.82         2.20 o                         
  -8  -5   7         92.55         87.00         3.12 o                         
  -7  -5   7        197.20        180.88         4.49 o                         
  -6  -5   7        480.26        462.61         7.05 o                         
  -5  -5   7         62.55         62.25         2.54 o                         
  -4  -5   7        190.77        194.93         3.33 o                         
  -3  -5   7          2.68          2.14         0.83 o                         
  -2  -5   7         46.96         48.10         1.61 o                         
  -1  -5   7       1935.20       1883.76        16.77 o                         
   0  -5   7        121.58         93.89         2.49 o                         
   1  -5   7       1414.99       1526.10        16.28 o                         
   2  -5   7       2674.06       2741.39        27.54 o                         
   3  -5   7         98.04         98.98         2.22 o                         
   4  -5   7       1144.74       1159.17        11.80 o                         
   5  -5   7          2.56          2.67         1.06 o                         
   6  -5   7        368.65        372.74         6.24 o                         
   7  -5   7        565.12        549.53         8.78 o                         
   8  -5   7       1561.21       1533.85        18.08 o                         
   9  -5   7        309.02        311.90         6.40 o                         
  10  -5   7        177.82        181.49         5.76 o                         
  11  -5   7        105.70         99.99         4.32 o                         
  12  -5   7         58.22         52.34         3.44 o                         
 -12  -4   7        241.64        244.10         8.86 o                         
 -11  -4   7        308.47        302.20         7.84 o                         
 -10  -4   7        527.53        501.51        10.03 o                         
  -9  -4   7       1711.93       1703.60        22.92 o                         
  -8  -4   7       1763.56       1706.22        22.35 o                         
  -7  -4   7       4871.81       4962.52        48.91 o                         
  -6  -4   7       1677.56       1700.37        17.56 o                         
  -5  -4   7       3043.99       3062.90        26.57 o                         
  -4  -4   7        554.46        515.00         5.96 o                         
  -3  -4   7       5710.54       5514.93        43.96 o                         
  -2  -4   7       1841.65       1713.00        15.46 o                         
  -1  -4   7        133.38         85.94         2.39 o                         
   0  -4   7      10164.31      10421.77        84.76 o                         
   1  -4   7          0.49          0.55         0.85 o                         
   2  -4   7       4378.91       4442.57        43.14 o                         
   3  -4   7          6.40          3.79         0.84 o                         
   4  -4   7        645.43        602.01         7.09 o                         
   5  -4   7         35.67         39.81         1.88 o                         
   6  -4   7        970.91        951.81        11.90 o                         
   7  -4   7        238.44        219.01         4.93 o                         
   8  -4   7         50.56         47.51         2.93 o                         
   9  -4   7         87.03         84.78         5.04 o                         
  10  -4   7         39.11         43.28         2.90 o                         
  11  -4   7         95.36         91.17         4.56 o                         
  12  -4   7          0.30         -0.70         2.17 o                         
 -13  -3   7        124.72        110.67         6.55 o                         
 -12  -3   7        176.45        165.72         6.21 o                         
 -11  -3   7        338.31        326.08         8.12 o                         
 -10  -3   7         89.71         88.06         4.67 o                         
  -9  -3   7       1394.43       1412.40        19.65 o                         
  -8  -3   7        569.64        560.16         9.96 o                         
  -7  -3   7       1099.22       1073.83        12.67 o                         
  -6  -3   7        300.91        326.34         4.67 o                         
  -5  -3   7         97.60        129.76         2.64 o                         
  -4  -3   7       1241.66       1190.66        11.34 o                         
  -3  -3   7         22.33         27.25         1.28 o                         
  -2  -3   7       1444.46       1387.03        11.73 o                         
  -1  -3   7       2912.78       2994.69        24.65 o                         
   0  -3   7       5269.06       5316.24        42.41 o                         
   1  -3   7       2169.02       2033.14        18.88 o                         
   2  -3   7         14.54         34.10         1.33 o                         
   3  -3   7       3744.26       3625.74        34.80 o                         
   4  -3   7       1019.68       1022.75        10.77 o                         
   5  -3   7       3046.67       3128.41        30.12 o                         
   6  -3   7       1159.45       1224.54        14.55 o                         
   7  -3   7       3390.79       3405.89        35.13 o                         
   8  -3   7        192.02        199.52         5.00 o                         
   9  -3   7        839.02        871.72        12.24 o                         
  10  -3   7        215.22        219.56         5.77 o                         
  11  -3   7        191.30        180.12         5.90 o                         
 -13  -2   7        302.80        272.16         8.01 o                         
 -12  -2   7       1028.12       1010.21        22.70 o                         
 -11  -2   7        862.28        862.52        14.39 o                         
 -10  -2   7        980.98        996.88        15.45 o                         
  -9  -2   7       1475.30       1552.43        20.94 o                         
  -8  -2   7       5262.42       5099.33        50.32 o                         
  -7  -2   7       1342.67       1320.20        15.17 o                         
  -6  -2   7       4808.66       4809.57        42.20 o                         
  -5  -2   7        149.99        139.53         2.75 o                         
  -4  -2   7       6738.37       6622.56        54.43 o                         
  -3  -2   7       1962.82       2071.84        16.28 o                         
  -2  -2   7       5337.45       5214.13        41.02 o                         
  -1  -2   7        471.45        463.48         5.58 o                         
   0  -2   7        904.11        903.25         8.62 o                         
   1  -2   7       4754.35       5008.08        40.25 o                         
   2  -2   7        742.21        792.88         8.75 o                         
   3  -2   7        446.96        443.78         5.44 o                         
   4  -2   7        249.60        278.49         4.98 o
[truncated: 378,271 more chars]
